# Supplementary material for: Identification of hub genes and molecular mechanisms in infant acute lymphoblastic leukemia with MLL gene rearrangement
Source: PeerJ. 2019 Aug 28;7:e7628. doi: 10.7717/peerj.7628 (PMC6717502; doi:10.7717/peerj.7628)
Supplement: Supplemental Information 1 [file peerj-07-7628-s001.txt]

!Series_title	"caArray_EXP-520: Gene Expression Profiles Predictive of Outcome and Age in Infant Acute Lymphoblastic Leukemia: a Children's Oncology Group Study"
!Series_geo_accession	"GSE68720"
!Series_status	"Public on May 12 2015"
!Series_submission_date	"May 11 2015"
!Series_last_update_date	"Mar 25 2019"
!Series_pubmed_id	"22210879"
!Series_summary	"Gene expression profiling was performed on 97 cases of infant ALL from Children's Oncology Group Trial P9407. Statistical modeling of an outcome predictor revealed 3 genes highly predictive of event-free survival (EFS), beyond age and MLL status: FLT3, IRX2, and TACC2. Low FLT3 expression was found in a group of infants with excellent outcome (n = 11; 5-year EFS of 100%), whereas differential expression of IRX2 and TACC2 partitioned the remaining infants into 2 groups with significantly different survivals (5-year EFS of 16% vs 64%; P < .001). When infants with MLL-AFF1 were analyzed separately, a 7-gene classifier was developed that split them into 2 distinct groups with significantly different outcomes (5-year EFS of 20% vs 65%; P < .001). In this classifier, elevated expression of NEGR1 was associated with better EFS, whereas IRX2, EPS8, and TPD52 expression were correlated with worse outcome. This classifier also predicted EFS in an independent infant ALL cohort from the Interfant-99 trial. When evaluating expression profiles as a continuous variable relative to patient age, we further identified striking differences in profiles in infants less than or equal to 90 days of age and those more than 90 days of age. These age-related patterns suggest different mechanisms of leukemogenesis and may underlie the differential outcomes historically seen in these age groups."
!Series_overall_design	"EXP-520"
!Series_overall_design	"Assay Type: Gene Expression"
!Series_overall_design	"Provider: Affymetrix"
!Series_overall_design	"Array Designs: HG-U133_Plus_2"
!Series_overall_design	"Organism: Homo sapiens (ncbitax)"
!Series_type	"Expression profiling by array"
!Series_sample_id	"GSM1679721 GSM1679722 GSM1679723 GSM1679724 GSM1679725 GSM1679726 GSM1679727 GSM1679728 GSM1679729 GSM1679730 GSM1679731 GSM1679732 GSM1679733 GSM1679734 GSM1679735 GSM1679736 GSM1679737 GSM1679738 GSM1679739 GSM1679740 GSM1679741 GSM1679742 GSM1679743 GSM1679744 GSM1679745 GSM1679746 GSM1679747 GSM1679748 GSM1679749 GSM1679750 GSM1679751 GSM1679752 GSM1679753 GSM1679754 GSM1679755 GSM1679756 GSM1679757 GSM1679758 GSM1679759 GSM1679760 GSM1679761 GSM1679762 GSM1679763 GSM1679764 GSM1679765 GSM1679766 GSM1679767 GSM1679768 GSM1679769 GSM1679770 GSM1679771 GSM1679772 GSM1679773 GSM1679774 GSM1679775 GSM1679776 GSM1679777 GSM1679778 GSM1679779 GSM1679780 GSM1679781 GSM1679782 GSM1679783 GSM1679784 GSM1679785 GSM1679786 GSM1679787 GSM1679788 GSM1679789 GSM1679790 GSM1679791 GSM1679792 GSM1679793 GSM1679794 GSM1679795 GSM1679796 GSM1679797 GSM1679798 GSM1679799 GSM1679800 GSM1679801 GSM1679802 GSM1679803 GSM1679804 GSM1679805 GSM1679806 GSM1679807 GSM1679808 GSM1679809 GSM1679810 GSM1679811 GSM1679812 GSM1679813 GSM1679814 GSM1679815 GSM1679816 GSM1679817 "
!Series_contact_name	"Mervi,,Heiskanen"
!Series_contact_email	"mervi.heiskanen@nih.gov"
!Series_contact_phone	"2402765175"
!Series_contact_department	"CBIIT"
!Series_contact_institute	"NCI"
!Series_contact_address	"9609 Medical Center Drive, 1W378"
!Series_contact_city	"Rockville"
!Series_contact_state	"MD"
!Series_contact_zip/postal_code	"20850"
!Series_contact_country	"USA"
!Series_supplementary_file	"ftp://ftp.ncbi.nlm.nih.gov/geo/series/GSE68nnn/GSE68720/suppl/GSE68720_RAW.tar"
!Series_supplementary_file	"ftp://ftp.ncbi.nlm.nih.gov/geo/series/GSE68nnn/GSE68720/suppl/GSE68720_caArray_EXP-520.tar.gz"
!Series_platform_id	"GPL570"
!Series_platform_taxid	"9606"
!Series_sample_taxid	"9606"
!Series_relation	"BioProject: https://www.ncbi.nlm.nih.gov/bioproject/PRJNA283535"

!Sample_title	"EXP-520: P9407_A01"	"EXP-520: P9407_A02"	"EXP-520: P9407_A03"	"EXP-520: P9407_A04"	"EXP-520: P9407_A05"	"EXP-520: P9407_A06"	"EXP-520: P9407_A07"	"EXP-520: P9407_A10"	"EXP-520: P9407_A11"	"EXP-520: P9407_B01"	"EXP-520: P9407_B02"	"EXP-520: P9407_B04"	"EXP-520: P9407_B05"	"EXP-520: P9407_B07"	"EXP-520: P9407_B08"	"EXP-520: P9407_B09"	"EXP-520: P9407_B10"	"EXP-520: P9407_B11"	"EXP-520: P9407_B12"	"EXP-520: P9407_C01"	"EXP-520: P9407_C02"	"EXP-520: P9407_C03"	"EXP-520: P9407_C04"	"EXP-520: P9407_C05"	"EXP-520: P9407_C07"	"EXP-520: P9407_C08"	"EXP-520: P9407_C09"	"EXP-520: P9407_C10"	"EXP-520: P9407_C11"	"EXP-520: P9407_C12"	"EXP-520: P9407_D01"	"EXP-520: P9407_D02"	"EXP-520: P9407_D03"	"EXP-520: P9407_D05"	"EXP-520: P9407_D06"	"EXP-520: P9407_D07"	"EXP-520: P9407_D08"	"EXP-520: P9407_D09"	"EXP-520: P9407_D10"	"EXP-520: P9407_D11"	"EXP-520: P9407_D12"	"EXP-520: P9407_E01"	"EXP-520: P9407_E03"	"EXP-520: P9407_E07"	"EXP-520: P9407_E08"	"EXP-520: P9407_E09"	"EXP-520: P9407_E10"	"EXP-520: P9407_E11"	"EXP-520: P9407_E12"	"EXP-520: P9407_F01"	"EXP-520: P9407_F02"	"EXP-520: P9407_F03"	"EXP-520: P9407_F04"	"EXP-520: P9407_F05"	"EXP-520: P9407_F06"	"EXP-520: P9407_F07"	"EXP-520: P9407_F09"	"EXP-520: P9407_F10"	"EXP-520: P9407_F12"	"EXP-520: P9407_G01"	"EXP-520: P9407_G03"	"EXP-520: P9407_G08"	"EXP-520: P9407_G09"	"EXP-520: P9407_G10"	"EXP-520: P9407_G11"	"EXP-520: P9407_G12"	"EXP-520: P9407_H01"	"EXP-520: P9407_H02"	"EXP-520: P9407_H03"	"EXP-520: P9407_H04"	"EXP-520: P9407_H05"	"EXP-520: P9407_H06"	"EXP-520: P9407_H07"	"EXP-520: P9407_H08"	"EXP-520: P9407_H09"	"EXP-520: P9407_H10"	"EXP-520: P9407_H11"	"EXP-520: P9407_I01"	"EXP-520: P9407_I03"	"EXP-520: P9407_I04"	"EXP-520: P9407_I05"	"EXP-520: P9407_I06"	"EXP-520: P9407_I07"	"EXP-520: P9407_K01"	"EXP-520: P9407_K02"	"EXP-520: P9407_K03"	"EXP-520: P9407_K05"	"EXP-520: P9407_K06"	"EXP-520: P9407_K07"	"EXP-520: P9407_K08"	"EXP-520: P9407_K10"	"EXP-520: P9407_K11"	"EXP-520: P9407_K12"	"EXP-520: P9407_K13"	"EXP-520: P9407_M02"	"EXP-520: P9407_M05"	"EXP-520: P9407_M09"
!Sample_geo_accession	"GSM1679721"	"GSM1679722"	"GSM1679723"	"GSM1679724"	"GSM1679725"	"GSM1679726"	"GSM1679727"	"GSM1679728"	"GSM1679729"	"GSM1679730"	"GSM1679731"	"GSM1679732"	"GSM1679733"	"GSM1679734"	"GSM1679735"	"GSM1679736"	"GSM1679737"	"GSM1679738"	"GSM1679739"	"GSM1679740"	"GSM1679741"	"GSM1679742"	"GSM1679743"	"GSM1679744"	"GSM1679745"	"GSM1679746"	"GSM1679747"	"GSM1679748"	"GSM1679749"	"GSM1679750"	"GSM1679751"	"GSM1679752"	"GSM1679753"	"GSM1679754"	"GSM1679755"	"GSM1679756"	"GSM1679757"	"GSM1679758"	"GSM1679759"	"GSM1679760"	"GSM1679761"	"GSM1679762"	"GSM1679763"	"GSM1679764"	"GSM1679765"	"GSM1679766"	"GSM1679767"	"GSM1679768"	"GSM1679769"	"GSM1679770"	"GSM1679771"	"GSM1679772"	"GSM1679773"	"GSM1679774"	"GSM1679775"	"GSM1679776"	"GSM1679777"	"GSM1679778"	"GSM1679779"	"GSM1679780"	"GSM1679781"	"GSM1679782"	"GSM1679783"	"GSM1679784"	"GSM1679785"	"GSM1679786"	"GSM1679787"	"GSM1679788"	"GSM1679789"	"GSM1679790"	"GSM1679791"	"GSM1679792"	"GSM1679793"	"GSM1679794"	"GSM1679795"	"GSM1679796"	"GSM1679797"	"GSM1679798"	"GSM1679799"	"GSM1679800"	"GSM1679801"	"GSM1679802"	"GSM1679803"	"GSM1679804"	"GSM1679805"	"GSM1679806"	"GSM1679807"	"GSM1679808"	"GSM1679809"	"GSM1679810"	"GSM1679811"	"GSM1679812"	"GSM1679813"	"GSM1679814"	"GSM1679815"	"GSM1679816"	"GSM1679817"
!Sample_status	"Public on May 12 2015"	"Public on May 12 2015"	"Public on May 12 2015"	"Public on May 12 2015"	"Public on May 12 2015"	"Public on May 12 2015"	"Public on May 12 2015"	"Public on May 12 2015"	"Public on May 12 2015"	"Public on May 12 2015"	"Public on May 12 2015"	"Public on May 12 2015"	"Public on May 12 2015"	"Public on May 12 2015"	"Public on May 12 2015"	"Public on May 12 2015"	"Public on May 12 2015"	"Public on May 12 2015"	"Public on May 12 2015"	"Public on May 12 2015"	"Public on May 12 2015"	"Public on May 12 2015"	"Public on May 12 2015"	"Public on May 12 2015"	"Public on May 12 2015"	"Public on May 12 2015"	"Public on May 12 2015"	"Public on May 12 2015"	"Public on May 12 2015"	"Public on May 12 2015"	"Public on May 12 2015"	"Public on May 12 2015"	"Public on May 12 2015"	"Public on May 12 2015"	"Public on May 12 2015"	"Public on May 12 2015"	"Public on May 12 2015"	"Public on May 12 2015"	"Public on May 12 2015"	"Public on May 12 2015"	"Public on May 12 2015"	"Public on May 12 2015"	"Public on May 12 2015"	"Public on May 12 2015"	"Public on May 12 2015"	"Public on May 12 2015"	"Public on May 12 2015"	"Public on May 12 2015"	"Public on May 12 2015"	"Public on May 12 2015"	"Public on May 12 2015"	"Public on May 12 2015"	"Public on May 12 2015"	"Public on May 12 2015"	"Public on May 12 2015"	"Public on May 12 2015"	"Public on May 12 2015"	"Public on May 12 2015"	"Public on May 12 2015"	"Public on May 12 2015"	"Public on May 12 2015"	"Public on May 12 2015"	"Public on May 12 2015"	"Public on May 12 2015"	"Public on May 12 2015"	"Public on May 12 2015"	"Public on May 12 2015"	"Public on May 12 2015"	"Public on May 12 2015"	"Public on May 12 2015"	"Public on May 12 2015"	"Public on May 12 2015"	"Public on May 12 2015"	"Public on May 12 2015"	"Public on May 12 2015"	"Public on May 12 2015"	"Public on May 12 2015"	"Public on May 12 2015"	"Public on May 12 2015"	"Public on May 12 2015"	"Public on May 12 2015"	"Public on May 12 2015"	"Public on May 12 2015"	"Public on May 12 2015"	"Public on May 12 2015"	"Public on May 12 2015"	"Public on May 12 2015"	"Public on May 12 2015"	"Public on May 12 2015"	"Public on May 12 2015"	"Public on May 12 2015"	"Public on May 12 2015"	"Public on May 12 2015"	"Public on May 12 2015"	"Public on May 12 2015"	"Public on May 12 2015"	"Public on May 12 2015"
!Sample_submission_date	"May 11 2015"	"May 11 2015"	"May 11 2015"	"May 11 2015"	"May 11 2015"	"May 11 2015"	"May 11 2015"	"May 11 2015"	"May 11 2015"	"May 11 2015"	"May 11 2015"	"May 11 2015"	"May 11 2015"	"May 11 2015"	"May 11 2015"	"May 11 2015"	"May 11 2015"	"May 11 2015"	"May 11 2015"	"May 11 2015"	"May 11 2015"	"May 11 2015"	"May 11 2015"	"May 11 2015"	"May 11 2015"	"May 11 2015"	"May 11 2015"	"May 11 2015"	"May 11 2015"	"May 11 2015"	"May 11 2015"	"May 11 2015"	"May 11 2015"	"May 11 2015"	"May 11 2015"	"May 11 2015"	"May 11 2015"	"May 11 2015"	"May 11 2015"	"May 11 2015"	"May 11 2015"	"May 11 2015"	"May 11 2015"	"May 11 2015"	"May 11 2015"	"May 11 2015"	"May 11 2015"	"May 11 2015"	"May 11 2015"	"May 11 2015"	"May 11 2015"	"May 11 2015"	"May 11 2015"	"May 11 2015"	"May 11 2015"	"May 11 2015"	"May 11 2015"	"May 11 2015"	"May 11 2015"	"May 11 2015"	"May 11 2015"	"May 11 2015"	"May 11 2015"	"May 11 2015"	"May 11 2015"	"May 11 2015"	"May 11 2015"	"May 11 2015"	"May 11 2015"	"May 11 2015"	"May 11 2015"	"May 11 2015"	"May 11 2015"	"May 11 2015"	"May 11 2015"	"May 11 2015"	"May 11 2015"	"May 11 2015"	"May 11 2015"	"May 11 2015"	"May 11 2015"	"May 11 2015"	"May 11 2015"	"May 11 2015"	"May 11 2015"	"May 11 2015"	"May 11 2015"	"May 11 2015"	"May 11 2015"	"May 11 2015"	"May 11 2015"	"May 11 2015"	"May 11 2015"	"May 11 2015"	"May 11 2015"	"May 11 2015"	"May 11 2015"
!Sample_last_update_date	"Nov 14 2018"	"Nov 14 2018"	"Nov 14 2018"	"Nov 14 2018"	"Nov 14 2018"	"Nov 14 2018"	"Nov 14 2018"	"Nov 14 2018"	"Nov 14 2018"	"Nov 14 2018"	"Nov 14 2018"	"Nov 14 2018"	"Nov 14 2018"	"Nov 14 2018"	"Nov 14 2018"	"Nov 14 2018"	"Nov 14 2018"	"Nov 14 2018"	"Nov 14 2018"	"Nov 14 2018"	"Nov 14 2018"	"Nov 14 2018"	"Nov 14 2018"	"Nov 14 2018"	"Nov 14 2018"	"May 12 2015"	"Nov 14 2018"	"Nov 14 2018"	"Nov 14 2018"	"Nov 14 2018"	"Nov 14 2018"	"Nov 14 2018"	"Nov 14 2018"	"Nov 14 2018"	"Nov 14 2018"	"Nov 14 2018"	"Nov 14 2018"	"Nov 14 2018"	"Nov 14 2018"	"Nov 14 2018"	"Nov 14 2018"	"Nov 14 2018"	"Nov 14 2018"	"Nov 14 2018"	"Nov 14 2018"	"Nov 14 2018"	"Nov 14 2018"	"Nov 14 2018"	"Nov 14 2018"	"Nov 14 2018"	"Nov 14 2018"	"Nov 14 2018"	"Nov 14 2018"	"Nov 14 2018"	"Nov 14 2018"	"Nov 14 2018"	"Nov 14 2018"	"Nov 14 2018"	"Nov 14 2018"	"Nov 14 2018"	"Nov 14 2018"	"Nov 14 2018"	"Nov 14 2018"	"Nov 14 2018"	"Nov 14 2018"	"Nov 14 2018"	"Nov 14 2018"	"Nov 14 2018"	"Nov 14 2018"	"Nov 14 2018"	"Nov 14 2018"	"Nov 14 2018"	"Nov 14 2018"	"Nov 14 2018"	"Nov 14 2018"	"Nov 14 2018"	"Nov 14 2018"	"Nov 14 2018"	"Nov 14 2018"	"Nov 14 2018"	"Nov 14 2018"	"Nov 14 2018"	"Nov 14 2018"	"Nov 14 2018"	"Nov 14 2018"	"Nov 14 2018"	"Nov 14 2018"	"Nov 14 2018"	"Nov 14 2018"	"Nov 14 2018"	"Nov 14 2018"	"Nov 14 2018"	"Nov 14 2018"	"Nov 14 2018"	"Nov 14 2018"	"Nov 14 2018"	"Nov 14 2018"
!Sample_type	"RNA"	"RNA"	"RNA"	"RNA"	"RNA"	"RNA"	"RNA"	"RNA"	"RNA"	"RNA"	"RNA"	"RNA"	"RNA"	"RNA"	"RNA"	"RNA"	"RNA"	"RNA"	"RNA"	"RNA"	"RNA"	"RNA"	"RNA"	"RNA"	"RNA"	"RNA"	"RNA"	"RNA"	"RNA"	"RNA"	"RNA"	"RNA"	"RNA"	"RNA"	"RNA"	"RNA"	"RNA"	"RNA"	"RNA"	"RNA"	"RNA"	"RNA"	"RNA"	"RNA"	"RNA"	"RNA"	"RNA"	"RNA"	"RNA"	"RNA"	"RNA"	"RNA"	"RNA"	"RNA"	"RNA"	"RNA"	"RNA"	"RNA"	"RNA"	"RNA"	"RNA"	"RNA"	"RNA"	"RNA"	"RNA"	"RNA"	"RNA"	"RNA"	"RNA"	"RNA"	"RNA"	"RNA"	"RNA"	"RNA"	"RNA"	"RNA"	"RNA"	"RNA"	"RNA"	"RNA"	"RNA"	"RNA"	"RNA"	"RNA"	"RNA"	"RNA"	"RNA"	"RNA"	"RNA"	"RNA"	"RNA"	"RNA"	"RNA"	"RNA"	"RNA"	"RNA"	"RNA"
!Sample_channel_count	"1"	"1"	"1"	"1"	"1"	"1"	"1"	"1"	"1"	"1"	"1"	"1"	"1"	"1"	"1"	"1"	"1"	"1"	"1"	"1"	"1"	"1"	"1"	"1"	"1"	"1"	"1"	"1"	"1"	"1"	"1"	"1"	"1"	"1"	"1"	"1"	"1"	"1"	"1"	"1"	"1"	"1"	"1"	"1"	"1"	"1"	"1"	"1"	"1"	"1"	"1"	"1"	"1"	"1"	"1"	"1"	"1"	"1"	"1"	"1"	"1"	"1"	"1"	"1"	"1"	"1"	"1"	"1"	"1"	"1"	"1"	"1"	"1"	"1"	"1"	"1"	"1"	"1"	"1"	"1"	"1"	"1"	"1"	"1"	"1"	"1"	"1"	"1"	"1"	"1"	"1"	"1"	"1"	"1"	"1"	"1"	"1"
!Sample_source_name_ch1	"infant ALL case"	"infant ALL case"	"infant ALL case"	"infant ALL case"	"infant ALL case"	"infant ALL case"	"infant ALL case"	"infant ALL case"	"infant ALL case"	"infant ALL case"	"infant ALL case"	"infant ALL case"	"infant ALL case"	"infant ALL case"	"infant ALL case"	"infant ALL case"	"infant ALL case"	"infant ALL case"	"infant ALL case"	"infant ALL case"	"infant ALL case"	"infant ALL case"	"infant ALL case"	"infant ALL case"	"infant ALL case"	"infant ALL case"	"infant ALL case"	"infant ALL case"	"infant ALL case"	"infant ALL case"	"infant ALL case"	"infant ALL case"	"infant ALL case"	"infant ALL case"	"infant ALL case"	"infant ALL case"	"infant ALL case"	"infant ALL case"	"infant ALL case"	"infant ALL case"	"infant ALL case"	"infant ALL case"	"infant ALL case"	"infant ALL case"	"infant ALL case"	"infant ALL case"	"infant ALL case"	"infant ALL case"	"infant ALL case"	"infant ALL case"	"infant ALL case"	"infant ALL case"	"infant ALL case"	"infant ALL case"	"infant ALL case"	"infant ALL case"	"infant ALL case"	"infant ALL case"	"infant ALL case"	"infant ALL case"	"infant ALL case"	"infant ALL case"	"infant ALL case"	"infant ALL case"	"infant ALL case"	"infant ALL case"	"infant ALL case"	"infant ALL case"	"infant ALL case"	"infant ALL case"	"infant ALL case"	"infant ALL case"	"infant ALL case"	"infant ALL case"	"infant ALL case"	"infant ALL case"	"infant ALL case"	"infant ALL case"	"infant ALL case"	"infant ALL case"	"infant ALL case"	"infant ALL case"	"infant ALL case"	"infant ALL case"	"infant ALL case"	"infant ALL case"	"infant ALL case"	"infant ALL case"	"infant ALL case"	"infant ALL case"	"infant ALL case"	"infant ALL case"	"infant ALL case"	"infant ALL case"	"infant ALL case"	"infant ALL case"	"infant ALL case"
!Sample_organism_ch1	"Homo sapiens"	"Homo sapiens"	"Homo sapiens"	"Homo sapiens"	"Homo sapiens"	"Homo sapiens"	"Homo sapiens"	"Homo sapiens"	"Homo sapiens"	"Homo sapiens"	"Homo sapiens"	"Homo sapiens"	"Homo sapiens"	"Homo sapiens"	"Homo sapiens"	"Homo sapiens"	"Homo sapiens"	"Homo sapiens"	"Homo sapiens"	"Homo sapiens"	"Homo sapiens"	"Homo sapiens"	"Homo sapiens"	"Homo sapiens"	"Homo sapiens"	"Homo sapiens"	"Homo sapiens"	"Homo sapiens"	"Homo sapiens"	"Homo sapiens"	"Homo sapiens"	"Homo sapiens"	"Homo sapiens"	"Homo sapiens"	"Homo sapiens"	"Homo sapiens"	"Homo sapiens"	"Homo sapiens"	"Homo sapiens"	"Homo sapiens"	"Homo sapiens"	"Homo sapiens"	"Homo sapiens"	"Homo sapiens"	"Homo sapiens"	"Homo sapiens"	"Homo sapiens"	"Homo sapiens"	"Homo sapiens"	"Homo sapiens"	"Homo sapiens"	"Homo sapiens"	"Homo sapiens"	"Homo sapiens"	"Homo sapiens"	"Homo sapiens"	"Homo sapiens"	"Homo sapiens"	"Homo sapiens"	"Homo sapiens"	"Homo sapiens"	"Homo sapiens"	"Homo sapiens"	"Homo sapiens"	"Homo sapiens"	"Homo sapiens"	"Homo sapiens"	"Homo sapiens"	"Homo sapiens"	"Homo sapiens"	"Homo sapiens"	"Homo sapiens"	"Homo sapiens"	"Homo sapiens"	"Homo sapiens"	"Homo sapiens"	"Homo sapiens"	"Homo sapiens"	"Homo sapiens"	"Homo sapiens"	"Homo sapiens"	"Homo sapiens"	"Homo sapiens"	"Homo sapiens"	"Homo sapiens"	"Homo sapiens"	"Homo sapiens"	"Homo sapiens"	"Homo sapiens"	"Homo sapiens"	"Homo sapiens"	"Homo sapiens"	"Homo sapiens"	"Homo sapiens"	"Homo sapiens"	"Homo sapiens"	"Homo sapiens"
!Sample_characteristics_ch1	"sample_id: POG1999-01522"	"sample_id: POG2000-00451"	"sample_id: POG2000-00531"	"sample_id: POG2000-00242"	"sample_id: POG2000-00731"	"sample_id: POG2005-10211"	"sample_id: POG2000-01461"	"sample_id: POG2000-02291"	"sample_id: POG2000-03802"	"sample_id: POG2005-12321"	"sample_id: POG2005-12661"	"sample_id: POG2005-14591"	"sample_id: POG2005-14932"	"sample_id: POG2001-05001"	"sample_id: POG2005-16082"	"sample_id: POG2001-04141"	"sample_id: POG2005-16871"	"sample_id: POG2005-18041"	"sample_id: POG2006-02331"	"sample_id: POG2001-09232"	"sample_id: POG2005-14761"	"sample_id: POG2005-16451"	"sample_id: POG2001-11182"	"sample_id: POG2005-13751"	"sample_id: POG2001-14432"	"sample_id: POG2006-04087"	"sample_id: POG2006-04241"	"sample_id: POG2006-04251"	"sample_id: POG2001-14822"	"sample_id: POG2006-04441"	"sample_id: POG2001-17741"	"sample_id: POG2006-05811"	"sample_id: POG2001-22781"	"sample_id: POG2006-06631"	"sample_id: POG2005-18771"	"sample_id: POG2002-06191"	"sample_id: POG2005-20341"	"sample_id: POG2002-07921"	"sample_id: POG2005-20201"	"sample_id: POG2002-15181"	"sample_id: POG2005-21761"	"sample_id: POG2002-16161"	"sample_id: POG2002-17021"	"sample_id: POG2002-22751"	"sample_id: POG2002-22501"	"sample_id: POG2002-24641"	"sample_id: POG2003-00811"	"sample_id: POG2003-01732"	"sample_id: POG2003-02342"	"sample_id: POG2003-05382"	"sample_id: POG2003-04671"	"sample_id: POG2003-05561"	"sample_id: POG2006-09001"	"sample_id: POG2006-10701"	"sample_id: POG2006-10791"	"sample_id: POG2006-11032"	"sample_id: POG2006-11701"	"sample_id: POG2004-04871"	"sample_id: POG2004-07572"	"sample_id: POG2004-08141"	"sample_id: POG2004-15152"	"sample_id: POG2004-17542"	"sample_id: POG2004-17692"	"sample_id: POG2005-02091"	"sample_id: POG2004-22831"	"sample_id: POG2004-24311"	"sample_id: POG2004-26571"	"sample_id: POG2004-27381"	"sample_id: POG2004-28311"	"sample_id: POG2005-00361"	"sample_id: POG2005-01352"	"sample_id: POG2005-01391"	"sample_id: POG2005-01972"	"sample_id: POG2005-04201"	"sample_id: POG2005-04351"	"sample_id: POG2005-03821"	"sample_id: POG2005-09391"	"sample_id: POG2005-08371"	"sample_id: POG2005-17182"	"sample_id: POG2005-20641"	"sample_id: POG2005-22801"	"sample_id: POG2005-23061"	"sample_id: POG2006-10821"	"sample_id: 609432"	"sample_id: 609546"	"sample_id: 611452"	"sample_id: 611584"	"sample_id: 611624"	"sample_id: 612192"	"sample_id: 612250"	"sample_id: 611818"	"sample_id: 612149"	"sample_id: 612530"	"sample_id: 612534"	"sample_id: POG2005-14471"	"sample_id: POG2005-22512"	"sample_id: POG2004-05102"
!Sample_characteristics_ch1	"tissue_type: BM"	"tissue_type: PBL"	"tissue_type: PBL"	"tissue_type: BM"	"tissue_type: PBL"	"tissue_type: PBL"	"tissue_type: PBL"	"tissue_type: PBL"	"tissue_type: BM"	"tissue_type: PBL"	"tissue_type: PBL"	"tissue_type: PBL"	"tissue_type: BM"	"tissue_type: PBL"	"tissue_type: BM"	"tissue_type: PBL"	"tissue_type: PBL"	"tissue_type: PBL"	"tissue_type: PBL"	"tissue_type: BM"	"tissue_type: PBL"	"tissue_type: PBL"	"tissue_type: BM"	"tissue_type: PBL"	"tissue_type: BM"	"tissue_type: Pheresis"	"tissue_type: PBL"	"tissue_type: PBL"	"tissue_type: BM"	"tissue_type: PBL"	"tissue_type: PBL"	"tissue_type: PBL"	"tissue_type: PBL"	"tissue_type: PBL"	"tissue_type: PBL"	"tissue_type: PBL"	"tissue_type: PBL"	"tissue_type: PBL"	"tissue_type: PBL"	"tissue_type: PBL"	"tissue_type: PBL"	"tissue_type: PBL"	"tissue_type: PBL"	"tissue_type: PBL"	"tissue_type: PBL"	"tissue_type: PBL"	"tissue_type: PBL"	"tissue_type: BM"	"tissue_type: BM"	"tissue_type: BM"	"tissue_type: PBL"	"tissue_type: PBL"	"tissue_type: PBL"	"tissue_type: PBL"	"tissue_type: PBL"	"tissue_type: BM"	"tissue_type: PBL"	"tissue_type: PBL"	"tissue_type: BM"	"tissue_type: PBL"	"tissue_type: BM"	"tissue_type: BM"	"tissue_type: BM"	"tissue_type: PBL"	"tissue_type: PBL"	"tissue_type: PBL"	"tissue_type: PBL"	"tissue_type: PBL"	"tissue_type: PBL"	"tissue_type: PBL"	"tissue_type: BM"	"tissue_type: PBL"	"tissue_type: BM"	"tissue_type: PBL"	"tissue_type: PBL"	"tissue_type: PBL"	"tissue_type: PBL"	"tissue_type: PBL"	"tissue_type: BM"	"tissue_type: PBL"	"tissue_type: PBL"	"tissue_type: PBL"	"tissue_type: PBL"	"tissue_type: BM"	"tissue_type: BM"	"tissue_type: BM"	"tissue_type: BM"	"tissue_type: BM"	"tissue_type: BM"	"tissue_type: BM"	"tissue_type: BM"	"tissue_type: BM"	"tissue_type: BM"	"tissue_type: BM"	"tissue_type: PBL"	"tissue_type: BM"	"tissue_type: BM"
!Sample_characteristics_ch1	"blast_count: 80"	"blast_count: 90"	"blast_count: 70"	"blast_count: 85"	"blast_count: 90"	"blast_count: 85"	"blast_count: 70"	"blast_count: 90"	"blast_count: 90"	"blast_count: 90"	"blast_count: 90"	"blast_count: 85"	"blast_count: 85"	"blast_count: 90"	"blast_count: 90"	"blast_count: 95"	"blast_count: 85"	"blast_count: 90"	"blast_count: 80"	"blast_count: 85"	"blast_count: 90"	"blast_count: 90"	"blast_count: 85"	"blast_count: 90"	"blast_count: 80"	"blast_count: 85"	"blast_count: 90"	"blast_count: 90"	"blast_count: 80"	"blast_count: 90"	"blast_count: 90"	"blast_count: 90"	"blast_count: 90"	"blast_count: 90"	"blast_count: 85"	"blast_count: -1"	"blast_count: 85"	"blast_count: 95"	"blast_count: 90"	"blast_count: 95"	"blast_count: 90"	"blast_count: 90"	"blast_count: 75"	"blast_count: 80"	"blast_count: 90"	"blast_count: 70"	"blast_count: 80"	"blast_count: 80"	"blast_count: 75"	"blast_count: 75"	"blast_count: 75"	"blast_count: 90"	"blast_count: 90"	"blast_count: 90"	"blast_count: 80"	"blast_count: 85"	"blast_count: 90"	"blast_count: 85"	"blast_count: 90"	"blast_count: 85"	"blast_count: 90"	"blast_count: 85"	"blast_count: 90"	"blast_count: 85"	"blast_count: 90"	"blast_count: -1"	"blast_count: 90"	"blast_count: 85"	"blast_count: 90"	"blast_count: -1"	"blast_count: 80"	"blast_count: 90"	"blast_count: 90"	"blast_count: 85"	"blast_count: 90"	"blast_count: 85"	"blast_count: 90"	"blast_count: 75"	"blast_count: 90"	"blast_count: 90"	"blast_count: 70"	"blast_count: 90"	"blast_count: 90"	"blast_count: -1"	"blast_count: -1"	"blast_count: -1"	"blast_count: -1"	"blast_count: -1"	"blast_count: -1"	"blast_count: -1"	"blast_count: -1"	"blast_count: -1"	"blast_count: 85"	"blast_count: -1"	"blast_count: 90"	"blast_count: 80"	"blast_count: 85"
!Sample_characteristics_ch1	"gender: Female"	"gender: Male"	"gender: Male"	"gender: Male"	"gender: Female"	"gender: Male"	"gender: Male"	"gender: Female"	"gender: Male"	"gender: Female"	"gender: Male"	"gender: Female"	"gender: Male"	"gender: Male"	"gender: Male"	"gender: Male"	"gender: Female"	"gender: Male"	"gender: Male"	"gender: Male"	"gender: Female"	"gender: Female"	"gender: Female"	"gender: Female"	"gender: Male"	"gender: Male"	"gender: Male"	"gender: Male"	"gender: Male"	"gender: Male"	"gender: Male"	"gender: Male"	"gender: Female"	"gender: Female"	"gender: Male"	"gender: Female"	"gender: Female"	"gender: Female"	"gender: Male"	"gender: Male"	"gender: Male"	"gender: Male"	"gender: Male"	"gender: Female"	"gender: Male"	"gender: Male"	"gender: Female"	"gender: Female"	"gender: Female"	"gender: Male"	"gender: Male"	"gender: Female"	"gender: Female"	"gender: Female"	"gender: Male"	"gender: Male"	"gender: Female"	"gender: Female"	"gender: Male"	"gender: Female"	"gender: Male"	"gender: Male"	"gender: Female"	"gender: Male"	"gender: Female"	"gender: Male"	"gender: Male"	"gender: Male"	"gender: Male"	"gender: Female"	"gender: Female"	"gender: Male"	"gender: Male"	"gender: Female"	"gender: Male"	"gender: Female"	"gender: Female"	"gender: Female"	"gender: Female"	"gender: Male"	"gender: Female"	"gender: Male"	"gender: Male"	"gender: Female"	"gender: Female"	"gender: Female"	"gender: Male"	"gender: Male"	"gender: Female"	"gender: Male"	"gender: Male"	"gender: Female"	"gender: Female"	"gender: Female"	"gender: Male"	"gender: Male"	"gender: Female"
!Sample_characteristics_ch1	"age: 106"	"age: 364"	"age: 234"	"age: 105"	"age: 166"	"age: 152"	"age: 141"	"age: 54"	"age: 183"	"age: 287"	"age: 315"	"age: 60"	"age: 273"	"age: 209"	"age: 87"	"age: 55"	"age: 29"	"age: 70"	"age: 356"	"age: 245"	"age: 157"	"age: 168"	"age: 94"	"age: 55"	"age: 100"	"age: 296"	"age: 222"	"age: 349"	"age: 151"	"age: 209"	"age: 151"	"age: 41"	"age: 119"	"age: 45"	"age: 135"	"age: 116"	"age: 267"	"age: 21"	"age: 261"	"age: 62"	"age: 80"	"age: 285"	"age: 67"	"age: 157"	"age: 34"	"age: 331"	"age: 327"	"age: 117"	"age: 260"	"age: 230"	"age: 154"	"age: 200"	"age: 265"	"age: 57"	"age: 36"	"age: 186"	"age: 90"	"age: 154"	"age: 264"	"age: 198"	"age: 256"	"age: 119"	"age: 363"	"age: 1"	"age: 242"	"age: 124"	"age: 208"	"age: 64"	"age: 306"	"age: 365"	"age: 336"	"age: 2"	"age: 154"	"age: 215"	"age: 56"	"age: 92"	"age: 239"	"age: 183"	"age: 339"	"age: 220"	"age: 17"	"age: 169"	"age: 63"	"age: 291"	"age: 99"	"age: 354"	"age: 179"	"age: 126"	"age: 160"	"age: 212"	"age: 248"	"age: 122"	"age: 211"	"age: 150"	"age: 56"	"age: 182"	"age: 260"
!Sample_characteristics_ch1	"race: ASIAN"	"race: WHITE"	"race: UNKNOWN"	"race: WHITE"	"race: WHITE"	"race: WHITE"	"race: OTHER"	"race: WHITE"	"race: UNKNOWN"	"race: WHITE"	"race: ASIAN"	"race: WHITE"	"race: WHITE"	"race: WHITE"	"race: WHITE"	"race: WHITE"	"race: WHITE"	"race: WHITE"	"race: ASIAN"	"race: AMERICAN INDIAN"	"race: WHITE"	"race: WHITE"	"race: WHITE"	"race: WHITE"	"race: WHITE"	"race: WHITE"	"race: WHITE"	"race: WHITE"	"race: WHITE"	"race: WHITE"	"race: WHITE"	"race: BLACK"	"race: WHITE"	"race: UNKNOWN"	"race: WHITE"	"race: WHITE"	"race: WHITE"	"race: WHITE"	"race: WHITE"	"race: WHITE"	"race: WHITE"	"race: WHITE"	"race: WHITE"	"race: WHITE"	"race: AMERICAN INDIAN"	"race: AMERICAN INDIAN"	"race: WHITE"	"race: WHITE"	"race: WHITE"	"race: WHITE"	"race: WHITE"	"race: WHITE"	"race: WHITE"	"race: WHITE"	"race: WHITE"	"race: UNKNOWN"	"race: BLACK"	"race: WHITE"	"race: WHITE"	"race: WHITE"	"race: WHITE"	"race: WHITE"	"race: WHITE"	"race: WHITE"	"race: WHITE"	"race: WHITE"	"race: WHITE"	"race: WHITE"	"race: WHITE"	"race: MORE THAN ONE RACE"	"race: BLACK"	"race: WHITE"	"race: WHITE"	"race: WHITE"	"race: WHITE"	"race: WHITE"	"race: WHITE"	"race: WHITE"	"race: WHITE"	"race: ASIAN"	"race: WHITE"	"race: WHITE"	"race: WHITE"	"race: WHITE"	"race: WHITE"	"race: WHITE"	"race: WHITE"	"race: WHITE"	"race: WHITE"	"race: WHITE"	"race: WHITE"	"race: WHITE"	"race: WHITE"	"race: WHITE"	"race: BLACK"	"race: WHITE"	"race: WHITE"
!Sample_characteristics_ch1	"ethnicity: Not Hispanic or Latino"	"ethnicity: Unknown(Individuals not reporting ethnicity)"	"ethnicity: Unknown(Individuals not reporting ethnicity)"	"ethnicity: Unknown(Individuals not reporting ethnicity)"	"ethnicity: Not Hispanic or Latino"	"ethnicity: Not Hispanic or Latino"	"ethnicity: Unknown(Individuals not reporting ethnicity)"	"ethnicity: Unknown(Individuals not reporting ethnicity)"	"ethnicity: Hispanic or Latino"	"ethnicity: Not Hispanic or Latino"	"ethnicity: Not Hispanic or Latino"	"ethnicity: Not Hispanic or Latino"	"ethnicity: Not Hispanic or Latino"	"ethnicity: Hispanic or Latino"	"ethnicity: Not Hispanic or Latino"	"ethnicity: Not Hispanic or Latino"	"ethnicity: Not Hispanic or Latino"	"ethnicity: Hispanic or Latino"	"ethnicity: Not Hispanic or Latino"	"ethnicity: Hispanic or Latino"	"ethnicity: Not Hispanic or Latino"	"ethnicity: Hispanic or Latino"	"ethnicity: Not Hispanic or Latino"	"ethnicity: Not Hispanic or Latino"	"ethnicity: Not Hispanic or Latino"	"ethnicity: Not Hispanic or Latino"	"ethnicity: Not Hispanic or Latino"	"ethnicity: Not Hispanic or Latino"	"ethnicity: Not Hispanic or Latino"	"ethnicity: Not Hispanic or Latino"	"ethnicity: Not Hispanic or Latino"	"ethnicity: Not Hispanic or Latino"	"ethnicity: Not Hispanic or Latino"	"ethnicity: Unknown(Individuals not reporting ethnicity)"	"ethnicity: Not Hispanic or Latino"	"ethnicity: Hispanic or Latino"	"ethnicity: Not Hispanic or Latino"	"ethnicity: Hispanic or Latino"	"ethnicity: Not Hispanic or Latino"	"ethnicity: Not Hispanic or Latino"	"ethnicity: Not Hispanic or Latino"	"ethnicity: Not Hispanic or Latino"	"ethnicity: Not Hispanic or Latino"	"ethnicity: Unknown(Individuals not reporting ethnicity)"	"ethnicity: Not Hispanic or Latino"	"ethnicity: Not Hispanic or Latino"	"ethnicity: Not Hispanic or Latino"	"ethnicity: Not Hispanic or Latino"	"ethnicity: Not Hispanic or Latino"	"ethnicity: Not Hispanic or Latino"	"ethnicity: Not Hispanic or Latino"	"ethnicity: Not Hispanic or Latino"	"ethnicity: Not Hispanic or Latino"	"ethnicity: Not Hispanic or Latino"	"ethnicity: Not Hispanic or Latino"	"ethnicity: Unknown(Individuals not reporting ethnicity)"	"ethnicity: Not Hispanic or Latino"	"ethnicity: Hispanic or Latino"	"ethnicity: Hispanic or Latino"	"ethnicity: Not Hispanic or Latino"	"ethnicity: Not Hispanic or Latino"	"ethnicity: Not Hispanic or Latino"	"ethnicity: Not Hispanic or Latino"	"ethnicity: Hispanic or Latino"	"ethnicity: Not Hispanic or Latino"	"ethnicity: Not Hispanic or Latino"	"ethnicity: Hispanic or Latino"	"ethnicity: Not Hispanic or Latino"	"ethnicity: Not Hispanic or Latino"	"ethnicity: Not Hispanic or Latino"	"ethnicity: Unknown(Individuals not reporting ethnicity)"	"ethnicity: Not Hispanic or Latino"	"ethnicity: Hispanic or Latino"	"ethnicity: Not Hispanic or Latino"	"ethnicity: Hispanic or Latino"	"ethnicity: Not Hispanic or Latino"	"ethnicity: Not Hispanic or Latino"	"ethnicity: Not Hispanic or Latino"	"ethnicity: Not Hispanic or Latino"	"ethnicity: Not Hispanic or Latino"	"ethnicity: Not Hispanic or Latino"	"ethnicity: Not Hispanic or Latino"	"ethnicity: Not Hispanic or Latino"	"ethnicity: Unknown(Individuals not reporting ethnicity)"	"ethnicity: Unknown(Individuals not reporting ethnicity)"	"ethnicity: Unknown(Individuals not reporting ethnicity)"	"ethnicity: Unknown(Individuals not reporting ethnicity)"	"ethnicity: Unknown(Individuals not reporting ethnicity)"	"ethnicity: Unknown(Individuals not reporting ethnicity)"	"ethnicity: Not Hispanic or Latino"	"ethnicity: Hispanic or Latino"	"ethnicity: Not Hispanic or Latino"	"ethnicity: Unknown(Individuals not reporting ethnicity)"	"ethnicity: Unknown(Individuals not reporting ethnicity)"	"ethnicity: Not Hispanic or Latino"	"ethnicity: Not Hispanic or Latino"	"ethnicity: Not Hispanic or Latino"
!Sample_characteristics_ch1	"wbc_unm: 143.9"	"wbc_unm: 37.8"	"wbc_unm: 82"	"wbc_unm: 79"	"wbc_unm: 888"	"wbc_unm: 238"	"wbc_unm: 42.4"	"wbc_unm: 150.6"	"wbc_unm: 58.7"	"wbc_unm: 121.7"	"wbc_unm: 179.5"	"wbc_unm: 247.16"	"wbc_unm: 18.8"	"wbc_unm: 355"	"wbc_unm: 42.9"	"wbc_unm: 911.6"	"wbc_unm: 532"	"wbc_unm: 148.4"	"wbc_unm: 448.8"	"wbc_unm: 215.4"	"wbc_unm: 1117.2"	"wbc_unm: 577.4"	"wbc_unm: 8"	"wbc_unm: 1230"	"wbc_unm: 63.5"	"wbc_unm: 540"	"wbc_unm: 429.2"	"wbc_unm: 214"	"wbc_unm: 133.3"	"wbc_unm: 123"	"wbc_unm: 384.5"	"wbc_unm: 144.08"	"wbc_unm: 174"	"wbc_unm: 811.7"	"wbc_unm: 128.2"	"wbc_unm: 252.9"	"wbc_unm: 505.4"	"wbc_unm: 487.5"	"wbc_unm: 565"	"wbc_unm: 672.3"	"wbc_unm: 465.31"	"wbc_unm: 444.6"	"wbc_unm: 999.9"	"wbc_unm: 250"	"wbc_unm: 761.2"	"wbc_unm: 13.3"	"wbc_unm: 98.2"	"wbc_unm: 29.1"	"wbc_unm: 74.1"	"wbc_unm: 49"	"wbc_unm: 101.7"	"wbc_unm: 531.3"	"wbc_unm: 213.4"	"wbc_unm: 492"	"wbc_unm: 226"	"wbc_unm: 11.7"	"wbc_unm: 269.52"	"wbc_unm: 259"	"wbc_unm: 640"	"wbc_unm: 481"	"wbc_unm: 15.3"	"wbc_unm: 67.5"	"wbc_unm: 520"	"wbc_unm: 93.7"	"wbc_unm: 196.8"	"wbc_unm: 157"	"wbc_unm: 506.5"	"wbc_unm: 151.2"	"wbc_unm: 176"	"wbc_unm: 124.9"	"wbc_unm: 11.3"	"wbc_unm: 75.4"	"wbc_unm: 86"	"wbc_unm: 493"	"wbc_unm: 855.3"	"wbc_unm: 395.6"	"wbc_unm: 577.8"	"wbc_unm: 177.7"	"wbc_unm: 153"	"wbc_unm: 739"	"wbc_unm: 75"	"wbc_unm: 316"	"wbc_unm: 1034"	"wbc_unm: 700"	"wbc_unm: 350.8"	"wbc_unm: 77.3"	"wbc_unm: 290.4"	"wbc_unm: 54.4"	"wbc_unm: 442"	"wbc_unm: 60.5"	"wbc_unm: 555"	"wbc_unm: 688.7"	"wbc_unm: 64.4"	"wbc_unm: 531"	"wbc_unm: 170"	"wbc_unm: 24.32"	"wbc_unm: 48.7"
!Sample_characteristics_ch1	"gene: AF4"	"gene: MLL_G"	"gene: AF4"	"gene: MLL_G"	"gene: ENL"	"gene: AF4"	"gene: AF4"	"gene: --"	"gene: MLL_G"	"gene: AF9"	"gene: MLL_G"	"gene: ENL"	"gene: MLL_G"	"gene: AF4"	"gene: AF9"	"gene: AF4"	"gene: AF4"	"gene: AF4"	"gene: AF4"	"gene: AF4"	"gene: AF4"	"gene: ENL"	"gene: OTHER MLL"	"gene: ENL"	"gene: AF4"	"gene: MLL_G"	"gene: AF4"	"gene: ENL"	"gene: MLL_G"	"gene: ENL"	"gene: OTHER MLL"	"gene: MLL_G"	"gene: AF4"	"gene: AF4"	"gene: ENL"	"gene: AF4"	"gene: AF4"	"gene: MLL_G"	"gene: OTHER MLL"	"gene: AF4"	"gene: AF4"	"gene: AF4"	"gene: AF9"	"gene: AF4"	"gene: ENL"	"gene: AF4"	"gene: AF4"	"gene: AF4"	"gene: AF4"	"gene: AF9"	"gene: AF4"	"gene: AF9"	"gene: AF4"	"gene: AF4"	"gene: AF4"	"gene: MLL_G"	"gene: ENL"	"gene: ENL"	"gene: AF4"	"gene: OTHER MLL"	"gene: MLL_G"	"gene: OTHER MLL"	"gene: AF4"	"gene: AF4"	"gene: AF4"	"gene: AF4"	"gene: OTHER MLL"	"gene: AF4"	"gene: MLL_G"	"gene: MLL_G"	"gene: AF9"	"gene: AF4"	"gene: ENL"	"gene: AF4"	"gene: AF4"	"gene: AF4"	"gene: AF4"	"gene: ENL"	"gene: OTHER MLL"	"gene: OTHER MLL"	"gene: MLL_G"	"gene: MLL_G"	"gene: ENL"	"gene: ENL"	"gene: AF4"	"gene: MLL_G"	"gene: AF4"	"gene: AF4"	"gene: AF4"	"gene: AF4"	"gene: AF4"	"gene: ENL"	"gene: ENL"	"gene: AF4"	"gene: MLL_G"	"gene: OTHER MLL"	"gene: AF4"
!Sample_characteristics_ch1	"pg: --"	"pg: --"	"pg: --"	"pg: --"	"pg: --"	"pg: --"	"pg: --"	"pg: --"	"pg: --"	"pg: --"	"pg: --"	"pg: --"	"pg: --"	"pg: --"	"pg: --"	"pg: --"	"pg: --"	"pg: --"	"pg: --"	"pg: --"	"pg: --"	"pg: --"	"pg: NOT AF4, AF9 OR ENL; PARTNER UNKNOWN"	"pg: --"	"pg: --"	"pg: --"	"pg: --"	"pg: --"	"pg: --"	"pg: --"	"pg: NOT AF4, AF9 OR ENL; PARTNER UNKNOWN"	"pg: --"	"pg: --"	"pg: --"	"pg: --"	"pg: --"	"pg: --"	"pg: --"	"pg: EPS15"	"pg: --"	"pg: --"	"pg: --"	"pg: --"	"pg: --"	"pg: --"	"pg: --"	"pg: --"	"pg: --"	"pg: --"	"pg: --"	"pg: --"	"pg: --"	"pg: --"	"pg: --"	"pg: --"	"pg: --"	"pg: --"	"pg: --"	"pg: --"	"pg: NOT AF4, AF9 OR ENL; PARTNER UNKNOWN"	"pg: --"	"pg: EPS15"	"pg: --"	"pg: --"	"pg: --"	"pg: --"	"pg: NOT AF4, AF9 OR ENL; PARTNER UNKNOWN"	"pg: --"	"pg: --"	"pg: --"	"pg: --"	"pg: --"	"pg: --"	"pg: --"	"pg: --"	"pg: --"	"pg: --"	"pg: --"	"pg: ASAH3"	"pg: EPS15"	"pg: --"	"pg: --"	"pg: --"	"pg: --"	"pg: --"	"pg: --"	"pg: --"	"pg: --"	"pg: --"	"pg: --"	"pg: --"	"pg: --"	"pg: --"	"pg: --"	"pg: --"	"pg: NOT AF4, AF9 OR ENL; PARTNER UNKNOWN"	"pg: --"
!Sample_characteristics_ch1	"mll_ind: MLL_R"	"mll_ind: MLL_G"	"mll_ind: MLL_R"	"mll_ind: MLL_G"	"mll_ind: MLL_R"	"mll_ind: MLL_R"	"mll_ind: MLL_R"	"mll_ind: MLL_R"	"mll_ind: MLL_G"	"mll_ind: MLL_R"	"mll_ind: MLL_G"	"mll_ind: MLL_R"	"mll_ind: MLL_G"	"mll_ind: MLL_R"	"mll_ind: MLL_R"	"mll_ind: MLL_R"	"mll_ind: MLL_R"	"mll_ind: MLL_R"	"mll_ind: MLL_R"	"mll_ind: MLL_R"	"mll_ind: MLL_R"	"mll_ind: MLL_R"	"mll_ind: MLL_R"	"mll_ind: MLL_R"	"mll_ind: MLL_R"	"mll_ind: MLL_G"	"mll_ind: MLL_R"	"mll_ind: MLL_R"	"mll_ind: MLL_G"	"mll_ind: MLL_R"	"mll_ind: MLL_R"	"mll_ind: MLL_G"	"mll_ind: MLL_R"	"mll_ind: MLL_R"	"mll_ind: MLL_R"	"mll_ind: MLL_R"	"mll_ind: MLL_R"	"mll_ind: MLL_G"	"mll_ind: MLL_R"	"mll_ind: MLL_R"	"mll_ind: MLL_R"	"mll_ind: MLL_R"	"mll_ind: MLL_R"	"mll_ind: MLL_R"	"mll_ind: MLL_R"	"mll_ind: MLL_R"	"mll_ind: MLL_R"	"mll_ind: MLL_R"	"mll_ind: MLL_R"	"mll_ind: MLL_R"	"mll_ind: MLL_R"	"mll_ind: MLL_R"	"mll_ind: MLL_R"	"mll_ind: MLL_R"	"mll_ind: MLL_R"	"mll_ind: MLL_G"	"mll_ind: MLL_R"	"mll_ind: MLL_R"	"mll_ind: MLL_R"	"mll_ind: MLL_R"	"mll_ind: MLL_G"	"mll_ind: MLL_R"	"mll_ind: MLL_R"	"mll_ind: MLL_R"	"mll_ind: MLL_R"	"mll_ind: MLL_R"	"mll_ind: MLL_R"	"mll_ind: MLL_R"	"mll_ind: MLL_G"	"mll_ind: MLL_G"	"mll_ind: MLL_R"	"mll_ind: MLL_R"	"mll_ind: MLL_R"	"mll_ind: MLL_R"	"mll_ind: MLL_R"	"mll_ind: MLL_R"	"mll_ind: MLL_R"	"mll_ind: MLL_R"	"mll_ind: MLL_R"	"mll_ind: MLL_R"	"mll_ind: MLL_G"	"mll_ind: MLL_G"	"mll_ind: MLL_R"	"mll_ind: MLL_R"	"mll_ind: MLL_R"	"mll_ind: MLL_G"	"mll_ind: MLL_R"	"mll_ind: MLL_R"	"mll_ind: MLL_R"	"mll_ind: MLL_R"	"mll_ind: MLL_R"	"mll_ind: MLL_R"	"mll_ind: MLL_R"	"mll_ind: MLL_R"	"mll_ind: MLL_G"	"mll_ind: MLL_R"	"mll_ind: MLL_R"
!Sample_characteristics_ch1	"mll_par: AF4"	"mll_par: --"	"mll_par: AF4"	"mll_par: --"	"mll_par: ENL"	"mll_par: AF4"	"mll_par: AF4"	"mll_par: NOT AF4; PARTNER UNKNOWN"	"mll_par: --"	"mll_par: AF9"	"mll_par: --"	"mll_par: ENL"	"mll_par: --"	"mll_par: AF4"	"mll_par: AF9"	"mll_par: AF4"	"mll_par: AF4"	"mll_par: AF4"	"mll_par: AF4"	"mll_par: AF4"	"mll_par: AF4"	"mll_par: ENL"	"mll_par: NOT AF4, AF9 OR ENL; PARTNER UNKNOWN"	"mll_par: ENL"	"mll_par: AF4"	"mll_par: --"	"mll_par: AF4"	"mll_par: ENL"	"mll_par: --"	"mll_par: ENL"	"mll_par: NOT AF4, AF9 OR ENL; PARTNER UNKNOWN"	"mll_par: --"	"mll_par: AF4"	"mll_par: AF4"	"mll_par: ENL"	"mll_par: AF4"	"mll_par: AF4"	"mll_par: --"	"mll_par: EPS15"	"mll_par: AF4"	"mll_par: AF4"	"mll_par: AF4"	"mll_par: AF9"	"mll_par: AF4"	"mll_par: ENL"	"mll_par: AF4"	"mll_par: AF4"	"mll_par: AF4"	"mll_par: AF4"	"mll_par: AF9"	"mll_par: AF4"	"mll_par: AF9"	"mll_par: AF4"	"mll_par: AF4"	"mll_par: AF4"	"mll_par: --"	"mll_par: ENL"	"mll_par: ENL"	"mll_par: AF4"	"mll_par: NOT AF4, AF9 OR ENL; PARTNER UNKNOWN"	"mll_par: --"	"mll_par: EPS15"	"mll_par: AF4"	"mll_par: AF4"	"mll_par: AF4"	"mll_par: AF4"	"mll_par: NOT AF4, AF9 OR ENL; PARTNER UNKNOWN"	"mll_par: AF4"	"mll_par: --"	"mll_par: --"	"mll_par: AF9"	"mll_par: AF4"	"mll_par: ENL"	"mll_par: AF4"	"mll_par: AF4"	"mll_par: AF4"	"mll_par: AF4"	"mll_par: ENL"	"mll_par: ASAH3"	"mll_par: EPS15"	"mll_par: --"	"mll_par: --"	"mll_par: ENL"	"mll_par: ENL"	"mll_par: AF4"	"mll_par: --"	"mll_par: AF4"	"mll_par: AF4"	"mll_par: AF4"	"mll_par: AF4"	"mll_par: AF4"	"mll_par: ENL"	"mll_par: ENL"	"mll_par: AF4"	"mll_par: --"	"mll_par: NOT AF4, AF9 OR ENL; PARTNER UNKNOWN"	"mll_par: AF4"
!Sample_characteristics_ch1	"karyotype: 46,XX,T(4;11)(Q21;Q23)"	"karyotype: 54,XY,+X,+4,+6,+14,+17,+18,+21,+21[9]/46,XY[11]"	"karyotype: --"	"karyotype: 46,XY[15]"	"karyotype: 46,XX,T(11;19)(Q23;P13.3)[18]"	"karyotype: 46,XY,T(4;11)(Q21;Q23),T(14;22)(Q32;Q13)[19]/46,XY[1]"	"karyotype: 46,XY,T(4;11)(Q21;Q23)[20]"	"karyotype: --"	"karyotype: 46,XY,ADD(4)(Q21),ADD(8)(Q24),DER(11)ADD(11)(P12)DEL(11)(Q13)[20]"	"karyotype: 46,XX,T(9;11)(P22;Q23)[CP3]/46,XX[15]"	"karyotype: 46,XY,DEL(13)(Q21Q32)[6]/46,XY[14]"	"karyotype: --"	"karyotype: --"	"karyotype: 46,XY,T(4;11)(Q21;Q23)[12]/46,XY[3]"	"karyotype: --"	"karyotype: --"	"karyotype: 46,XX,T(4;11)(Q21;Q23)[14]/46,XX[6]"	"karyotype: --"	"karyotype: 46,XY,T(4;11)(Q21;Q23)[12]/46,XY[8]"	"karyotype: --"	"karyotype: 46,XX,T(4;11)(Q21;Q23)[19]/46,XX[1]"	"karyotype: 46,XX,T(11;19)(Q23;P13.3)[18]/46,XX[2]"	"karyotype: 46,XX[20]"	"karyotype: 46,XX,T(11;19)(Q23;P13.3)[24]"	"karyotype: --"	"karyotype: 46,XX[28]"	"karyotype: 46,XY,T(4;11)(Q21;Q23)[16]/46,XY[4]"	"karyotype: 46,XY,DER(6)T(1;6)(Q25;Q15),T(11;19)(Q23;P13.3)[4]/46,XY[36]"	"karyotype: 46,XY[20]"	"karyotype: 46,XY,T(11;16)(Q23;P13.3)[17]/46,XY[4]"	"karyotype: --"	"karyotype: --"	"karyotype: --"	"karyotype: 47,XXXC,T(4;11;5)(Q21;Q23;Q31)[17]/47,XXXC[1]"	"karyotype: 47,XY,+X,T(11;19)(Q23;P13.3)[10]/45,IDEM,-X,DER(7;21)(Q10;Q10)[10]"	"karyotype: 46,XX,T(4;11)(Q21;Q23)[11]/46,XX[9]"	"karyotype: 46,XX,INS(4;11)(Q21;Q21Q23),DEL(18)(Q21)[5]/46,XX[15]"	"karyotype: 46,XX,DER(5)INV(5)(P15.1Q13)T(5;19;15)(Q13;Q13.3;Q11.2),DER(15)T(5;19;15)(Q13;Q13.3;Q11.2),DER(19)T(5;19;15)(Q13.Q13.3;Q11.2)[7]/46,XX[13]"	"karyotype: --"	"karyotype: 46,XY,T(4;11)(Q21;Q23)[7]/46,XY[1]"	"karyotype: 46,XY,T(4;11)(Q21;Q23)[13]/46,XY[12]"	"karyotype: --"	"karyotype: 46,XY,T(1;9)(P32;P13),?INS(6;11)(P23;Q13Q23)[19]/46,XY[1]"	"karyotype: 46,XX,T(4;11)(Q21;Q23)[10]/46,XX[10]"	"karyotype: --"	"karyotype: 46,XY,T(4;11)(Q21;Q23)[13]/46,XY[4]"	"karyotype: 46,XX,DER(4)T(4;13)(Q21;Q14),DER(11)INS(11;4)(Q23;Q21Q31.1),DER(13)T(4;13)(Q21;Q14)[17]"	"karyotype: --"	"karyotype: 46,XX,T(4;11;14)(Q21;Q23;Q11.2)[12]/46,XX[4]"	"karyotype: --"	"karyotype: 46,XY,INS(11;4)(Q23;Q21Q23)[20]"	"karyotype: --"	"karyotype: --"	"karyotype: 46,XX,T(4;11)(Q21;Q23)[20]"	"karyotype: 46,XY,DER(1)T(1;4)(P36.1;Q21),DER(4)T(1;4)(P36.1;Q21)T(4;18)(P16;P11.2),DER(11)(11PTER->11Q23::4Q21->4Q21::4P16->4PTER),DER(18)T(11;18)(Q23;P11.2)[18]/46,XY[2]"	"karyotype: 46,XY[20]"	"karyotype: 47,XX,+6,T(11;19)(Q23;P13.3)[2]/46,XX[22]"	"karyotype: 46,XX,T(11;19)(Q23;P13.3)[7]/46,XX[19]"	"karyotype: --"	"karyotype: --"	"karyotype: 45,XY,DIC(7;9)(Q11.1;P21)[9]/46,XY[11]"	"karyotype: 46,XY,T(1;11)(P32;Q23)[8]/46,XY[12]"	"karyotype: 46,XX,T(4;11)(Q21;Q23)[11]/46,XX[9]"	"karyotype: 46,XY,T(4;11)(Q21;Q23)[8]/46,XY[2]"	"karyotype: 46,XX,DER(4)T(4;6)(Q13.3;Q21),DER(6)T(4;6)(Q13.3;Q21)INS(4;11)(Q21;Q23Q23),DEL(11)(Q23Q23)[8]/46,IDEM,DEL(5)(Q33)[8]/46,IDEM,ADD(2)(Q37)[2]/46,XX[2]"	"karyotype: 47,XY,T(4;11)(Q21;Q23),+DER(4)T(4;11)(Q21;Q23)[20]"	"karyotype: 46,XY,?INS(17;11)(Q23;Q23Q23)[20]"	"karyotype: 46,XY,T(4;11)(Q21;Q23)[2]"	"karyotype: 46,XY,T(1;19)(Q23;P13.3),-13,+MAR[13]/46,XY[7]"	"karyotype: 45,XX,DEL(6)(Q15Q23),DIC(7;9)(P11.2;P11),-13,DEL(20)(Q11.2Q13.1),+MAR[15]/46,XX[8]"	"karyotype: --"	"karyotype: 46,XY,T(4;11)(Q21;Q23)[19]/46,XY[1]"	"karyotype: 46,XY,T(11;19)(Q23;P13.3)[13]/46,XY[7]"	"karyotype: 46,XX,T(4;11)(Q21;Q23)[19]/46,XX[1]"	"karyotype: 46,XY,T(4;11)(Q21;Q23)[20]"	"karyotype: 46,XX,T(4;11)(Q21;Q23)[11]/46,XX[3]"	"karyotype: --"	"karyotype: --"	"karyotype: --"	"karyotype: 46,XY,T(1;11;3)(P32;Q23;P21)[4]/46,XY[20]"	"karyotype: 46,XX[20]"	"karyotype: 46,XY[23]"	"karyotype: --"	"karyotype: 46,XX,T(11;19)(Q23;P13.3)[14]/46,XX[2]"	"karyotype: 46,XX[20]"	"karyotype: --"	"karyotype: 46,XY,T(4;11)(Q21;Q23)[9]/46,XY[1]"	"karyotype: 46,XY,T(4;11)(Q21;Q23)"	"karyotype: 46,XX,T(4;11)(Q21;Q23)"	"karyotype: 46,XY,T(4;11)(11;3)(Q21;Q23P15;Q25),ADD(19)(Q13.3)"	"karyotype: 46,XY,T(4;11)(Q21;Q23)"	"karyotype: --"	"karyotype: 47,XX,+5,ADD(6)(P25),ADD(10)(P14),-11,DEL(15)(Q21),+19,DER(19)T(11;19)(Q23;P13.3)DEL(19)(Q12)[8]/46,XX[7].ISH DER(6)(MLL+),DER(19)(MLL+)"	"karyotype: 46,XX,T(4;11)(Q21;Q23)[8]"	"karyotype: 46,Y,T(X;10)(P11.2;P11.2)[7]/46,XY[13]"	"karyotype: --"	"karyotype: 46,XX,T(4;11)(Q21;Q23)[13]/46,XX[7]"
!Sample_characteristics_ch1	"treatment: 2"	"treatment: 2"	"treatment: 2"	"treatment: 2"	"treatment: 2"	"treatment: 4"	"treatment: 2"	"treatment: 2"	"treatment: 2"	"treatment: 4"	"treatment: 4"	"treatment: 4"	"treatment: 4"	"treatment: 3"	"treatment: 4"	"treatment: 3"	"treatment: 4"	"treatment: 4"	"treatment: 4"	"treatment: 3"	"treatment: 4"	"treatment: 4"	"treatment: 3"	"treatment: 4"	"treatment: 3"	"treatment: 4"	"treatment: 4"	"treatment: 4"	"treatment: 3"	"treatment: 4"	"treatment: 3"	"treatment: 4"	"treatment: 3"	"treatment: 4"	"treatment: 4"	"treatment: 3"	"treatment: 4"	"treatment: 3"	"treatment: 4"	"treatment: 3"	"treatment: 4"	"treatment: 3"	"treatment: 3"	"treatment: 3"	"treatment: 3"	"treatment: 3"	"treatment: 3"	"treatment: 3"	"treatment: 3"	"treatment: 3"	"treatment: 3"	"treatment: 3"	"treatment: 4"	"treatment: 4"	"treatment: 4"	"treatment: 4"	"treatment: 4"	"treatment: 4"	"treatment: 4"	"treatment: 4"	"treatment: 4"	"treatment: 4"	"treatment: 4"	"treatment: 4"	"treatment: 4"	"treatment: 4"	"treatment: 4"	"treatment: 4"	"treatment: 4"	"treatment: 4"	"treatment: 4"	"treatment: 4"	"treatment: 4"	"treatment: 4"	"treatment: 4"	"treatment: 4"	"treatment: 4"	"treatment: 4"	"treatment: 4"	"treatment: 4"	"treatment: 4"	"treatment: 4"	"treatment: 4"	"treatment: 1"	"treatment: 1"	"treatment: 2"	"treatment: 2"	"treatment: 2"	"treatment: 2"	"treatment: 2"	"treatment: 2"	"treatment: 2"	"treatment: 2"	"treatment: 2"	"treatment: 4"	"treatment: 4"	"treatment: 4"
!Sample_characteristics_ch1	"cohort: COHORT 2"	"cohort: COHORT 2"	"cohort: COHORT 2"	"cohort: COHORT 2"	"cohort: COHORT 2"	"cohort: COHORT 3"	"cohort: COHORT 2"	"cohort: COHORT 2"	"cohort: COHORT 2"	"cohort: COHORT 3"	"cohort: COHORT 3"	"cohort: COHORT 3"	"cohort: COHORT 3"	"cohort: COHORT 3"	"cohort: COHORT 3"	"cohort: COHORT 3"	"cohort: COHORT 3"	"cohort: COHORT 3"	"cohort: COHORT 3"	"cohort: COHORT 3"	"cohort: COHORT 3"	"cohort: COHORT 3"	"cohort: COHORT 3"	"cohort: COHORT 3"	"cohort: COHORT 3"	"cohort: COHORT 3"	"cohort: COHORT 3"	"cohort: COHORT 3"	"cohort: COHORT 3"	"cohort: COHORT 3"	"cohort: COHORT 3"	"cohort: COHORT 3"	"cohort: COHORT 3"	"cohort: COHORT 3"	"cohort: COHORT 3"	"cohort: COHORT 3"	"cohort: COHORT 3"	"cohort: COHORT 3"	"cohort: COHORT 3"	"cohort: COHORT 3"	"cohort: COHORT 3"	"cohort: COHORT 3"	"cohort: COHORT 3"	"cohort: COHORT 3"	"cohort: COHORT 3"	"cohort: COHORT 3"	"cohort: COHORT 3"	"cohort: COHORT 3"	"cohort: COHORT 3"	"cohort: COHORT 3"	"cohort: COHORT 3"	"cohort: COHORT 3"	"cohort: COHORT 3"	"cohort: COHORT 3"	"cohort: COHORT 3"	"cohort: COHORT 3"	"cohort: COHORT 3"	"cohort: COHORT 3"	"cohort: COHORT 3"	"cohort: COHORT 3"	"cohort: COHORT 3"	"cohort: COHORT 3"	"cohort: COHORT 3"	"cohort: COHORT 3"	"cohort: COHORT 3"	"cohort: COHORT 3"	"cohort: COHORT 3"	"cohort: COHORT 3"	"cohort: COHORT 3"	"cohort: COHORT 3"	"cohort: COHORT 3"	"cohort: COHORT 3"	"cohort: COHORT 3"	"cohort: COHORT 3"	"cohort: COHORT 3"	"cohort: COHORT 3"	"cohort: COHORT 3"	"cohort: COHORT 3"	"cohort: COHORT 3"	"cohort: COHORT 3"	"cohort: COHORT 3"	"cohort: COHORT 3"	"cohort: COHORT 3"	"cohort: COHORT 1"	"cohort: COHORT 1"	"cohort: COHORT 2"	"cohort: COHORT 2"	"cohort: COHORT 2"	"cohort: COHORT 2"	"cohort: COHORT 2"	"cohort: COHORT 2"	"cohort: COHORT 2"	"cohort: COHORT 2"	"cohort: COHORT 2"	"cohort: COHORT 3"	"cohort: COHORT 3"	"cohort: COHORT 3"
!Sample_molecule_ch1	"total RNA"	"total RNA"	"total RNA"	"total RNA"	"total RNA"	"total RNA"	"total RNA"	"total RNA"	"total RNA"	"total RNA"	"total RNA"	"total RNA"	"total RNA"	"total RNA"	"total RNA"	"total RNA"	"total RNA"	"total RNA"	"total RNA"	"total RNA"	"total RNA"	"total RNA"	"total RNA"	"total RNA"	"total RNA"	"total RNA"	"total RNA"	"total RNA"	"total RNA"	"total RNA"	"total RNA"	"total RNA"	"total RNA"	"total RNA"	"total RNA"	"total RNA"	"total RNA"	"total RNA"	"total RNA"	"total RNA"	"total RNA"	"total RNA"	"total RNA"	"total RNA"	"total RNA"	"total RNA"	"total RNA"	"total RNA"	"total RNA"	"total RNA"	"total RNA"	"total RNA"	"total RNA"	"total RNA"	"total RNA"	"total RNA"	"total RNA"	"total RNA"	"total RNA"	"total RNA"	"total RNA"	"total RNA"	"total RNA"	"total RNA"	"total RNA"	"total RNA"	"total RNA"	"total RNA"	"total RNA"	"total RNA"	"total RNA"	"total RNA"	"total RNA"	"total RNA"	"total RNA"	"total RNA"	"total RNA"	"total RNA"	"total RNA"	"total RNA"	"total RNA"	"total RNA"	"total RNA"	"total RNA"	"total RNA"	"total RNA"	"total RNA"	"total RNA"	"total RNA"	"total RNA"	"total RNA"	"total RNA"	"total RNA"	"total RNA"	"total RNA"	"total RNA"	"total RNA"
!Sample_extract_protocol_ch1	"See mage-tab files linked to series entry for additional details"	"See mage-tab files linked to series entry for additional details"	"See mage-tab files linked to series entry for additional details"	"See mage-tab files linked to series entry for additional details"	"See mage-tab files linked to series entry for additional details"	"See mage-tab files linked to series entry for additional details"	"See mage-tab files linked to series entry for additional details"	"See mage-tab files linked to series entry for additional details"	"See mage-tab files linked to series entry for additional details"	"See mage-tab files linked to series entry for additional details"	"See mage-tab files linked to series entry for additional details"	"See mage-tab files linked to series entry for additional details"	"See mage-tab files linked to series entry for additional details"	"See mage-tab files linked to series entry for additional details"	"See mage-tab files linked to series entry for additional details"	"See mage-tab files linked to series entry for additional details"	"See mage-tab files linked to series entry for additional details"	"See mage-tab files linked to series entry for additional details"	"See mage-tab files linked to series entry for additional details"	"See mage-tab files linked to series entry for additional details"	"See mage-tab files linked to series entry for additional details"	"See mage-tab files linked to series entry for additional details"	"See mage-tab files linked to series entry for additional details"	"See mage-tab files linked to series entry for additional details"	"See mage-tab files linked to series entry for additional details"	"See mage-tab files linked to series entry for additional details"	"See mage-tab files linked to series entry for additional details"	"See mage-tab files linked to series entry for additional details"	"See mage-tab files linked to series entry for additional details"	"See mage-tab files linked to series entry for additional details"	"See mage-tab files linked to series entry for additional details"	"See mage-tab files linked to series entry for additional details"	"See mage-tab files linked to series entry for additional details"	"See mage-tab files linked to series entry for additional details"	"See mage-tab files linked to series entry for additional details"	"See mage-tab files linked to series entry for additional details"	"See mage-tab files linked to series entry for additional details"	"See mage-tab files linked to series entry for additional details"	"See mage-tab files linked to series entry for additional details"	"See mage-tab files linked to series entry for additional details"	"See mage-tab files linked to series entry for additional details"	"See mage-tab files linked to series entry for additional details"	"See mage-tab files linked to series entry for additional details"	"See mage-tab files linked to series entry for additional details"	"See mage-tab files linked to series entry for additional details"	"See mage-tab files linked to series entry for additional details"	"See mage-tab files linked to series entry for additional details"	"See mage-tab files linked to series entry for additional details"	"See mage-tab files linked to series entry for additional details"	"See mage-tab files linked to series entry for additional details"	"See mage-tab files linked to series entry for additional details"	"See mage-tab files linked to series entry for additional details"	"See mage-tab files linked to series entry for additional details"	"See mage-tab files linked to series entry for additional details"	"See mage-tab files linked to series entry for additional details"	"See mage-tab files linked to series entry for additional details"	"See mage-tab files linked to series entry for additional details"	"See mage-tab files linked to series entry for additional details"	"See mage-tab files linked to series entry for additional details"	"See mage-tab files linked to series entry for additional details"	"See mage-tab files linked to series entry for additional details"	"See mage-tab files linked to series entry for additional details"	"See mage-tab files linked to series entry for additional details"	"See mage-tab files linked to series entry for additional details"	"See mage-tab files linked to series entry for additional details"	"See mage-tab files linked to series entry for additional details"	"See mage-tab files linked to series entry for additional details"	"See mage-tab files linked to series entry for additional details"	"See mage-tab files linked to series entry for additional details"	"See mage-tab files linked to series entry for additional details"	"See mage-tab files linked to series entry for additional details"	"See mage-tab files linked to series entry for additional details"	"See mage-tab files linked to series entry for additional details"	"See mage-tab files linked to series entry for additional details"	"See mage-tab files linked to series entry for additional details"	"See mage-tab files linked to series entry for additional details"	"See mage-tab files linked to series entry for additional details"	"See mage-tab files linked to series entry for additional details"	"See mage-tab files linked to series entry for additional details"	"See mage-tab files linked to series entry for additional details"	"See mage-tab files linked to series entry for additional details"	"See mage-tab files linked to series entry for additional details"	"See mage-tab files linked to series entry for additional details"	"See mage-tab files linked to series entry for additional details"	"See mage-tab files linked to series entry for additional details"	"See mage-tab files linked to series entry for additional details"	"See mage-tab files linked to series entry for additional details"	"See mage-tab files linked to series entry for additional details"	"See mage-tab files linked to series entry for additional details"	"See mage-tab files linked to series entry for additional details"	"See mage-tab files linked to series entry for additional details"	"See mage-tab files linked to series entry for additional details"	"See mage-tab files linked to series entry for additional details"	"See mage-tab files linked to series entry for additional details"	"See mage-tab files linked to series entry for additional details"	"See mage-tab files linked to series entry for additional details"	"See mage-tab files linked to series entry for additional details"
!Sample_label_ch1	"biotin"	"biotin"	"biotin"	"biotin"	"biotin"	"biotin"	"biotin"	"biotin"	"biotin"	"biotin"	"biotin"	"biotin"	"biotin"	"biotin"	"biotin"	"biotin"	"biotin"	"biotin"	"biotin"	"biotin"	"biotin"	"biotin"	"biotin"	"biotin"	"biotin"	"biotin"	"biotin"	"biotin"	"biotin"	"biotin"	"biotin"	"biotin"	"biotin"	"biotin"	"biotin"	"biotin"	"biotin"	"biotin"	"biotin"	"biotin"	"biotin"	"biotin"	"biotin"	"biotin"	"biotin"	"biotin"	"biotin"	"biotin"	"biotin"	"biotin"	"biotin"	"biotin"	"biotin"	"biotin"	"biotin"	"biotin"	"biotin"	"biotin"	"biotin"	"biotin"	"biotin"	"biotin"	"biotin"	"biotin"	"biotin"	"biotin"	"biotin"	"biotin"	"biotin"	"biotin"	"biotin"	"biotin"	"biotin"	"biotin"	"biotin"	"biotin"	"biotin"	"biotin"	"biotin"	"biotin"	"biotin"	"biotin"	"biotin"	"biotin"	"biotin"	"biotin"	"biotin"	"biotin"	"biotin"	"biotin"	"biotin"	"biotin"	"biotin"	"biotin"	"biotin"	"biotin"	"biotin"
!Sample_label_protocol_ch1	"See mage-tab files linked to series entry for additional details"	"See mage-tab files linked to series entry for additional details"	"See mage-tab files linked to series entry for additional details"	"See mage-tab files linked to series entry for additional details"	"See mage-tab files linked to series entry for additional details"	"See mage-tab files linked to series entry for additional details"	"See mage-tab files linked to series entry for additional details"	"See mage-tab files linked to series entry for additional details"	"See mage-tab files linked to series entry for additional details"	"See mage-tab files linked to series entry for additional details"	"See mage-tab files linked to series entry for additional details"	"See mage-tab files linked to series entry for additional details"	"See mage-tab files linked to series entry for additional details"	"See mage-tab files linked to series entry for additional details"	"See mage-tab files linked to series entry for additional details"	"See mage-tab files linked to series entry for additional details"	"See mage-tab files linked to series entry for additional details"	"See mage-tab files linked to series entry for additional details"	"See mage-tab files linked to series entry for additional details"	"See mage-tab files linked to series entry for additional details"	"See mage-tab files linked to series entry for additional details"	"See mage-tab files linked to series entry for additional details"	"See mage-tab files linked to series entry for additional details"	"See mage-tab files linked to series entry for additional details"	"See mage-tab files linked to series entry for additional details"	"See mage-tab files linked to series entry for additional details"	"See mage-tab files linked to series entry for additional details"	"See mage-tab files linked to series entry for additional details"	"See mage-tab files linked to series entry for additional details"	"See mage-tab files linked to series entry for additional details"	"See mage-tab files linked to series entry for additional details"	"See mage-tab files linked to series entry for additional details"	"See mage-tab files linked to series entry for additional details"	"See mage-tab files linked to series entry for additional details"	"See mage-tab files linked to series entry for additional details"	"See mage-tab files linked to series entry for additional details"	"See mage-tab files linked to series entry for additional details"	"See mage-tab files linked to series entry for additional details"	"See mage-tab files linked to series entry for additional details"	"See mage-tab files linked to series entry for additional details"	"See mage-tab files linked to series entry for additional details"	"See mage-tab files linked to series entry for additional details"	"See mage-tab files linked to series entry for additional details"	"See mage-tab files linked to series entry for additional details"	"See mage-tab files linked to series entry for additional details"	"See mage-tab files linked to series entry for additional details"	"See mage-tab files linked to series entry for additional details"	"See mage-tab files linked to series entry for additional details"	"See mage-tab files linked to series entry for additional details"	"See mage-tab files linked to series entry for additional details"	"See mage-tab files linked to series entry for additional details"	"See mage-tab files linked to series entry for additional details"	"See mage-tab files linked to series entry for additional details"	"See mage-tab files linked to series entry for additional details"	"See mage-tab files linked to series entry for additional details"	"See mage-tab files linked to series entry for additional details"	"See mage-tab files linked to series entry for additional details"	"See mage-tab files linked to series entry for additional details"	"See mage-tab files linked to series entry for additional details"	"See mage-tab files linked to series entry for additional details"	"See mage-tab files linked to series entry for additional details"	"See mage-tab files linked to series entry for additional details"	"See mage-tab files linked to series entry for additional details"	"See mage-tab files linked to series entry for additional details"	"See mage-tab files linked to series entry for additional details"	"See mage-tab files linked to series entry for additional details"	"See mage-tab files linked to series entry for additional details"	"See mage-tab files linked to series entry for additional details"	"See mage-tab files linked to series entry for additional details"	"See mage-tab files linked to series entry for additional details"	"See mage-tab files linked to series entry for additional details"	"See mage-tab files linked to series entry for additional details"	"See mage-tab files linked to series entry for additional details"	"See mage-tab files linked to series entry for additional details"	"See mage-tab files linked to series entry for additional details"	"See mage-tab files linked to series entry for additional details"	"See mage-tab files linked to series entry for additional details"	"See mage-tab files linked to series entry for additional details"	"See mage-tab files linked to series entry for additional details"	"See mage-tab files linked to series entry for additional details"	"See mage-tab files linked to series entry for additional details"	"See mage-tab files linked to series entry for additional details"	"See mage-tab files linked to series entry for additional details"	"See mage-tab files linked to series entry for additional details"	"See mage-tab files linked to series entry for additional details"	"See mage-tab files linked to series entry for additional details"	"See mage-tab files linked to series entry for additional details"	"See mage-tab files linked to series entry for additional details"	"See mage-tab files linked to series entry for additional details"	"See mage-tab files linked to series entry for additional details"	"See mage-tab files linked to series entry for additional details"	"See mage-tab files linked to series entry for additional details"	"See mage-tab files linked to series entry for additional details"	"See mage-tab files linked to series entry for additional details"	"See mage-tab files linked to series entry for additional details"	"See mage-tab files linked to series entry for additional details"	"See mage-tab files linked to series entry for additional details"
!Sample_taxid_ch1	"9606"	"9606"	"9606"	"9606"	"9606"	"9606"	"9606"	"9606"	"9606"	"9606"	"9606"	"9606"	"9606"	"9606"	"9606"	"9606"	"9606"	"9606"	"9606"	"9606"	"9606"	"9606"	"9606"	"9606"	"9606"	"9606"	"9606"	"9606"	"9606"	"9606"	"9606"	"9606"	"9606"	"9606"	"9606"	"9606"	"9606"	"9606"	"9606"	"9606"	"9606"	"9606"	"9606"	"9606"	"9606"	"9606"	"9606"	"9606"	"9606"	"9606"	"9606"	"9606"	"9606"	"9606"	"9606"	"9606"	"9606"	"9606"	"9606"	"9606"	"9606"	"9606"	"9606"	"9606"	"9606"	"9606"	"9606"	"9606"	"9606"	"9606"	"9606"	"9606"	"9606"	"9606"	"9606"	"9606"	"9606"	"9606"	"9606"	"9606"	"9606"	"9606"	"9606"	"9606"	"9606"	"9606"	"9606"	"9606"	"9606"	"9606"	"9606"	"9606"	"9606"	"9606"	"9606"	"9606"	"9606"
!Sample_hyb_protocol	"See mage-tab files linked to series entry for additional details"	"See mage-tab files linked to series entry for additional details"	"See mage-tab files linked to series entry for additional details"	"See mage-tab files linked to series entry for additional details"	"See mage-tab files linked to series entry for additional details"	"See mage-tab files linked to series entry for additional details"	"See mage-tab files linked to series entry for additional details"	"See mage-tab files linked to series entry for additional details"	"See mage-tab files linked to series entry for additional details"	"See mage-tab files linked to series entry for additional details"	"See mage-tab files linked to series entry for additional details"	"See mage-tab files linked to series entry for additional details"	"See mage-tab files linked to series entry for additional details"	"See mage-tab files linked to series entry for additional details"	"See mage-tab files linked to series entry for additional details"	"See mage-tab files linked to series entry for additional details"	"See mage-tab files linked to series entry for additional details"	"See mage-tab files linked to series entry for additional details"	"See mage-tab files linked to series entry for additional details"	"See mage-tab files linked to series entry for additional details"	"See mage-tab files linked to series entry for additional details"	"See mage-tab files linked to series entry for additional details"	"See mage-tab files linked to series entry for additional details"	"See mage-tab files linked to series entry for additional details"	"See mage-tab files linked to series entry for additional details"	"See mage-tab files linked to series entry for additional details"	"See mage-tab files linked to series entry for additional details"	"See mage-tab files linked to series entry for additional details"	"See mage-tab files linked to series entry for additional details"	"See mage-tab files linked to series entry for additional details"	"See mage-tab files linked to series entry for additional details"	"See mage-tab files linked to series entry for additional details"	"See mage-tab files linked to series entry for additional details"	"See mage-tab files linked to series entry for additional details"	"See mage-tab files linked to series entry for additional details"	"See mage-tab files linked to series entry for additional details"	"See mage-tab files linked to series entry for additional details"	"See mage-tab files linked to series entry for additional details"	"See mage-tab files linked to series entry for additional details"	"See mage-tab files linked to series entry for additional details"	"See mage-tab files linked to series entry for additional details"	"See mage-tab files linked to series entry for additional details"	"See mage-tab files linked to series entry for additional details"	"See mage-tab files linked to series entry for additional details"	"See mage-tab files linked to series entry for additional details"	"See mage-tab files linked to series entry for additional details"	"See mage-tab files linked to series entry for additional details"	"See mage-tab files linked to series entry for additional details"	"See mage-tab files linked to series entry for additional details"	"See mage-tab files linked to series entry for additional details"	"See mage-tab files linked to series entry for additional details"	"See mage-tab files linked to series entry for additional details"	"See mage-tab files linked to series entry for additional details"	"See mage-tab files linked to series entry for additional details"	"See mage-tab files linked to series entry for additional details"	"See mage-tab files linked to series entry for additional details"	"See mage-tab files linked to series entry for additional details"	"See mage-tab files linked to series entry for additional details"	"See mage-tab files linked to series entry for additional details"	"See mage-tab files linked to series entry for additional details"	"See mage-tab files linked to series entry for additional details"	"See mage-tab files linked to series entry for additional details"	"See mage-tab files linked to series entry for additional details"	"See mage-tab files linked to series entry for additional details"	"See mage-tab files linked to series entry for additional details"	"See mage-tab files linked to series entry for additional details"	"See mage-tab files linked to series entry for additional details"	"See mage-tab files linked to series entry for additional details"	"See mage-tab files linked to series entry for additional details"	"See mage-tab files linked to series entry for additional details"	"See mage-tab files linked to series entry for additional details"	"See mage-tab files linked to series entry for additional details"	"See mage-tab files linked to series entry for additional details"	"See mage-tab files linked to series entry for additional details"	"See mage-tab files linked to series entry for additional details"	"See mage-tab files linked to series entry for additional details"	"See mage-tab files linked to series entry for additional details"	"See mage-tab files linked to series entry for additional details"	"See mage-tab files linked to series entry for additional details"	"See mage-tab files linked to series entry for additional details"	"See mage-tab files linked to series entry for additional details"	"See mage-tab files linked to series entry for additional details"	"See mage-tab files linked to series entry for additional details"	"See mage-tab files linked to series entry for additional details"	"See mage-tab files linked to series entry for additional details"	"See mage-tab files linked to series entry for additional details"	"See mage-tab files linked to series entry for additional details"	"See mage-tab files linked to series entry for additional details"	"See mage-tab files linked to series entry for additional details"	"See mage-tab files linked to series entry for additional details"	"See mage-tab files linked to series entry for additional details"	"See mage-tab files linked to series entry for additional details"	"See mage-tab files linked to series entry for additional details"	"See mage-tab files linked to series entry for additional details"	"See mage-tab files linked to series entry for additional details"	"See mage-tab files linked to series entry for additional details"	"See mage-tab files linked to series entry for additional details"
!Sample_scan_protocol	"See mage-tab files linked to series entry for additional details"	"See mage-tab files linked to series entry for additional details"	"See mage-tab files linked to series entry for additional details"	"See mage-tab files linked to series entry for additional details"	"See mage-tab files linked to series entry for additional details"	"See mage-tab files linked to series entry for additional details"	"See mage-tab files linked to series entry for additional details"	"See mage-tab files linked to series entry for additional details"	"See mage-tab files linked to series entry for additional details"	"See mage-tab files linked to series entry for additional details"	"See mage-tab files linked to series entry for additional details"	"See mage-tab files linked to series entry for additional details"	"See mage-tab files linked to series entry for additional details"	"See mage-tab files linked to series entry for additional details"	"See mage-tab files linked to series entry for additional details"	"See mage-tab files linked to series entry for additional details"	"See mage-tab files linked to series entry for additional details"	"See mage-tab files linked to series entry for additional details"	"See mage-tab files linked to series entry for additional details"	"See mage-tab files linked to series entry for additional details"	"See mage-tab files linked to series entry for additional details"	"See mage-tab files linked to series entry for additional details"	"See mage-tab files linked to series entry for additional details"	"See mage-tab files linked to series entry for additional details"	"See mage-tab files linked to series entry for additional details"	"See mage-tab files linked to series entry for additional details"	"See mage-tab files linked to series entry for additional details"	"See mage-tab files linked to series entry for additional details"	"See mage-tab files linked to series entry for additional details"	"See mage-tab files linked to series entry for additional details"	"See mage-tab files linked to series entry for additional details"	"See mage-tab files linked to series entry for additional details"	"See mage-tab files linked to series entry for additional details"	"See mage-tab files linked to series entry for additional details"	"See mage-tab files linked to series entry for additional details"	"See mage-tab files linked to series entry for additional details"	"See mage-tab files linked to series entry for additional details"	"See mage-tab files linked to series entry for additional details"	"See mage-tab files linked to series entry for additional details"	"See mage-tab files linked to series entry for additional details"	"See mage-tab files linked to series entry for additional details"	"See mage-tab files linked to series entry for additional details"	"See mage-tab files linked to series entry for additional details"	"See mage-tab files linked to series entry for additional details"	"See mage-tab files linked to series entry for additional details"	"See mage-tab files linked to series entry for additional details"	"See mage-tab files linked to series entry for additional details"	"See mage-tab files linked to series entry for additional details"	"See mage-tab files linked to series entry for additional details"	"See mage-tab files linked to series entry for additional details"	"See mage-tab files linked to series entry for additional details"	"See mage-tab files linked to series entry for additional details"	"See mage-tab files linked to series entry for additional details"	"See mage-tab files linked to series entry for additional details"	"See mage-tab files linked to series entry for additional details"	"See mage-tab files linked to series entry for additional details"	"See mage-tab files linked to series entry for additional details"	"See mage-tab files linked to series entry for additional details"	"See mage-tab files linked to series entry for additional details"	"See mage-tab files linked to series entry for additional details"	"See mage-tab files linked to series entry for additional details"	"See mage-tab files linked to series entry for additional details"	"See mage-tab files linked to series entry for additional details"	"See mage-tab files linked to series entry for additional details"	"See mage-tab files linked to series entry for additional details"	"See mage-tab files linked to series entry for additional details"	"See mage-tab files linked to series entry for additional details"	"See mage-tab files linked to series entry for additional details"	"See mage-tab files linked to series entry for additional details"	"See mage-tab files linked to series entry for additional details"	"See mage-tab files linked to series entry for additional details"	"See mage-tab files linked to series entry for additional details"	"See mage-tab files linked to series entry for additional details"	"See mage-tab files linked to series entry for additional details"	"See mage-tab files linked to series entry for additional details"	"See mage-tab files linked to series entry for additional details"	"See mage-tab files linked to series entry for additional details"	"See mage-tab files linked to series entry for additional details"	"See mage-tab files linked to series entry for additional details"	"See mage-tab files linked to series entry for additional details"	"See mage-tab files linked to series entry for additional details"	"See mage-tab files linked to series entry for additional details"	"See mage-tab files linked to series entry for additional details"	"See mage-tab files linked to series entry for additional details"	"See mage-tab files linked to series entry for additional details"	"See mage-tab files linked to series entry for additional details"	"See mage-tab files linked to series entry for additional details"	"See mage-tab files linked to series entry for additional details"	"See mage-tab files linked to series entry for additional details"	"See mage-tab files linked to series entry for additional details"	"See mage-tab files linked to series entry for additional details"	"See mage-tab files linked to series entry for additional details"	"See mage-tab files linked to series entry for additional details"	"See mage-tab files linked to series entry for additional details"	"See mage-tab files linked to series entry for additional details"	"See mage-tab files linked to series entry for additional details"	"See mage-tab files linked to series entry for additional details"
!Sample_data_processing	"See mage-tab files linked to series entry for additional details"	"See mage-tab files linked to series entry for additional details"	"See mage-tab files linked to series entry for additional details"	"See mage-tab files linked to series entry for additional details"	"See mage-tab files linked to series entry for additional details"	"See mage-tab files linked to series entry for additional details"	"See mage-tab files linked to series entry for additional details"	"See mage-tab files linked to series entry for additional details"	"See mage-tab files linked to series entry for additional details"	"See mage-tab files linked to series entry for additional details"	"See mage-tab files linked to series entry for additional details"	"See mage-tab files linked to series entry for additional details"	"See mage-tab files linked to series entry for additional details"	"See mage-tab files linked to series entry for additional details"	"See mage-tab files linked to series entry for additional details"	"See mage-tab files linked to series entry for additional details"	"See mage-tab files linked to series entry for additional details"	"See mage-tab files linked to series entry for additional details"	"See mage-tab files linked to series entry for additional details"	"See mage-tab files linked to series entry for additional details"	"See mage-tab files linked to series entry for additional details"	"See mage-tab files linked to series entry for additional details"	"See mage-tab files linked to series entry for additional details"	"See mage-tab files linked to series entry for additional details"	"See mage-tab files linked to series entry for additional details"	"See mage-tab files linked to series entry for additional details"	"See mage-tab files linked to series entry for additional details"	"See mage-tab files linked to series entry for additional details"	"See mage-tab files linked to series entry for additional details"	"See mage-tab files linked to series entry for additional details"	"See mage-tab files linked to series entry for additional details"	"See mage-tab files linked to series entry for additional details"	"See mage-tab files linked to series entry for additional details"	"See mage-tab files linked to series entry for additional details"	"See mage-tab files linked to series entry for additional details"	"See mage-tab files linked to series entry for additional details"	"See mage-tab files linked to series entry for additional details"	"See mage-tab files linked to series entry for additional details"	"See mage-tab files linked to series entry for additional details"	"See mage-tab files linked to series entry for additional details"	"See mage-tab files linked to series entry for additional details"	"See mage-tab files linked to series entry for additional details"	"See mage-tab files linked to series entry for additional details"	"See mage-tab files linked to series entry for additional details"	"See mage-tab files linked to series entry for additional details"	"See mage-tab files linked to series entry for additional details"	"See mage-tab files linked to series entry for additional details"	"See mage-tab files linked to series entry for additional details"	"See mage-tab files linked to series entry for additional details"	"See mage-tab files linked to series entry for additional details"	"See mage-tab files linked to series entry for additional details"	"See mage-tab files linked to series entry for additional details"	"See mage-tab files linked to series entry for additional details"	"See mage-tab files linked to series entry for additional details"	"See mage-tab files linked to series entry for additional details"	"See mage-tab files linked to series entry for additional details"	"See mage-tab files linked to series entry for additional details"	"See mage-tab files linked to series entry for additional details"	"See mage-tab files linked to series entry for additional details"	"See mage-tab files linked to series entry for additional details"	"See mage-tab files linked to series entry for additional details"	"See mage-tab files linked to series entry for additional details"	"See mage-tab files linked to series entry for additional details"	"See mage-tab files linked to series entry for additional details"	"See mage-tab files linked to series entry for additional details"	"See mage-tab files linked to series entry for additional details"	"See mage-tab files linked to series entry for additional details"	"See mage-tab files linked to series entry for additional details"	"See mage-tab files linked to series entry for additional details"	"See mage-tab files linked to series entry for additional details"	"See mage-tab files linked to series entry for additional details"	"See mage-tab files linked to series entry for additional details"	"See mage-tab files linked to series entry for additional details"	"See mage-tab files linked to series entry for additional details"	"See mage-tab files linked to series entry for additional details"	"See mage-tab files linked to series entry for additional details"	"See mage-tab files linked to series entry for additional details"	"See mage-tab files linked to series entry for additional details"	"See mage-tab files linked to series entry for additional details"	"See mage-tab files linked to series entry for additional details"	"See mage-tab files linked to series entry for additional details"	"See mage-tab files linked to series entry for additional details"	"See mage-tab files linked to series entry for additional details"	"See mage-tab files linked to series entry for additional details"	"See mage-tab files linked to series entry for additional details"	"See mage-tab files linked to series entry for additional details"	"See mage-tab files linked to series entry for additional details"	"See mage-tab files linked to series entry for additional details"	"See mage-tab files linked to series entry for additional details"	"See mage-tab files linked to series entry for additional details"	"See mage-tab files linked to series entry for additional details"	"See mage-tab files linked to series entry for additional details"	"See mage-tab files linked to series entry for additional details"	"See mage-tab files linked to series entry for additional details"	"See mage-tab files linked to series entry for additional details"	"See mage-tab files linked to series entry for additional details"	"See mage-tab files linked to series entry for additional details"
!Sample_platform_id	"GPL570"	"GPL570"	"GPL570"	"GPL570"	"GPL570"	"GPL570"	"GPL570"	"GPL570"	"GPL570"	"GPL570"	"GPL570"	"GPL570"	"GPL570"	"GPL570"	"GPL570"	"GPL570"	"GPL570"	"GPL570"	"GPL570"	"GPL570"	"GPL570"	"GPL570"	"GPL570"	"GPL570"	"GPL570"	"GPL570"	"GPL570"	"GPL570"	"GPL570"	"GPL570"	"GPL570"	"GPL570"	"GPL570"	"GPL570"	"GPL570"	"GPL570"	"GPL570"	"GPL570"	"GPL570"	"GPL570"	"GPL570"	"GPL570"	"GPL570"	"GPL570"	"GPL570"	"GPL570"	"GPL570"	"GPL570"	"GPL570"	"GPL570"	"GPL570"	"GPL570"	"GPL570"	"GPL570"	"GPL570"	"GPL570"	"GPL570"	"GPL570"	"GPL570"	"GPL570"	"GPL570"	"GPL570"	"GPL570"	"GPL570"	"GPL570"	"GPL570"	"GPL570"	"GPL570"	"GPL570"	"GPL570"	"GPL570"	"GPL570"	"GPL570"	"GPL570"	"GPL570"	"GPL570"	"GPL570"	"GPL570"	"GPL570"	"GPL570"	"GPL570"	"GPL570"	"GPL570"	"GPL570"	"GPL570"	"GPL570"	"GPL570"	"GPL570"	"GPL570"	"GPL570"	"GPL570"	"GPL570"	"GPL570"	"GPL570"	"GPL570"	"GPL570"	"GPL570"
!Sample_contact_name	"Mervi,,Heiskanen"	"Mervi,,Heiskanen"	"Mervi,,Heiskanen"	"Mervi,,Heiskanen"	"Mervi,,Heiskanen"	"Mervi,,Heiskanen"	"Mervi,,Heiskanen"	"Mervi,,Heiskanen"	"Mervi,,Heiskanen"	"Mervi,,Heiskanen"	"Mervi,,Heiskanen"	"Mervi,,Heiskanen"	"Mervi,,Heiskanen"	"Mervi,,Heiskanen"	"Mervi,,Heiskanen"	"Mervi,,Heiskanen"	"Mervi,,Heiskanen"	"Mervi,,Heiskanen"	"Mervi,,Heiskanen"	"Mervi,,Heiskanen"	"Mervi,,Heiskanen"	"Mervi,,Heiskanen"	"Mervi,,Heiskanen"	"Mervi,,Heiskanen"	"Mervi,,Heiskanen"	"Mervi,,Heiskanen"	"Mervi,,Heiskanen"	"Mervi,,Heiskanen"	"Mervi,,Heiskanen"	"Mervi,,Heiskanen"	"Mervi,,Heiskanen"	"Mervi,,Heiskanen"	"Mervi,,Heiskanen"	"Mervi,,Heiskanen"	"Mervi,,Heiskanen"	"Mervi,,Heiskanen"	"Mervi,,Heiskanen"	"Mervi,,Heiskanen"	"Mervi,,Heiskanen"	"Mervi,,Heiskanen"	"Mervi,,Heiskanen"	"Mervi,,Heiskanen"	"Mervi,,Heiskanen"	"Mervi,,Heiskanen"	"Mervi,,Heiskanen"	"Mervi,,Heiskanen"	"Mervi,,Heiskanen"	"Mervi,,Heiskanen"	"Mervi,,Heiskanen"	"Mervi,,Heiskanen"	"Mervi,,Heiskanen"	"Mervi,,Heiskanen"	"Mervi,,Heiskanen"	"Mervi,,Heiskanen"	"Mervi,,Heiskanen"	"Mervi,,Heiskanen"	"Mervi,,Heiskanen"	"Mervi,,Heiskanen"	"Mervi,,Heiskanen"	"Mervi,,Heiskanen"	"Mervi,,Heiskanen"	"Mervi,,Heiskanen"	"Mervi,,Heiskanen"	"Mervi,,Heiskanen"	"Mervi,,Heiskanen"	"Mervi,,Heiskanen"	"Mervi,,Heiskanen"	"Mervi,,Heiskanen"	"Mervi,,Heiskanen"	"Mervi,,Heiskanen"	"Mervi,,Heiskanen"	"Mervi,,Heiskanen"	"Mervi,,Heiskanen"	"Mervi,,Heiskanen"	"Mervi,,Heiskanen"	"Mervi,,Heiskanen"	"Mervi,,Heiskanen"	"Mervi,,Heiskanen"	"Mervi,,Heiskanen"	"Mervi,,Heiskanen"	"Mervi,,Heiskanen"	"Mervi,,Heiskanen"	"Mervi,,Heiskanen"	"Mervi,,Heiskanen"	"Mervi,,Heiskanen"	"Mervi,,Heiskanen"	"Mervi,,Heiskanen"	"Mervi,,Heiskanen"	"Mervi,,Heiskanen"	"Mervi,,Heiskanen"	"Mervi,,Heiskanen"	"Mervi,,Heiskanen"	"Mervi,,Heiskanen"	"Mervi,,Heiskanen"	"Mervi,,Heiskanen"	"Mervi,,Heiskanen"	"Mervi,,Heiskanen"
!Sample_contact_email	"mervi.heiskanen@nih.gov"	"mervi.heiskanen@nih.gov"	"mervi.heiskanen@nih.gov"	"mervi.heiskanen@nih.gov"	"mervi.heiskanen@nih.gov"	"mervi.heiskanen@nih.gov"	"mervi.heiskanen@nih.gov"	"mervi.heiskanen@nih.gov"	"mervi.heiskanen@nih.gov"	"mervi.heiskanen@nih.gov"	"mervi.heiskanen@nih.gov"	"mervi.heiskanen@nih.gov"	"mervi.heiskanen@nih.gov"	"mervi.heiskanen@nih.gov"	"mervi.heiskanen@nih.gov"	"mervi.heiskanen@nih.gov"	"mervi.heiskanen@nih.gov"	"mervi.heiskanen@nih.gov"	"mervi.heiskanen@nih.gov"	"mervi.heiskanen@nih.gov"	"mervi.heiskanen@nih.gov"	"mervi.heiskanen@nih.gov"	"mervi.heiskanen@nih.gov"	"mervi.heiskanen@nih.gov"	"mervi.heiskanen@nih.gov"	"mervi.heiskanen@nih.gov"	"mervi.heiskanen@nih.gov"	"mervi.heiskanen@nih.gov"	"mervi.heiskanen@nih.gov"	"mervi.heiskanen@nih.gov"	"mervi.heiskanen@nih.gov"	"mervi.heiskanen@nih.gov"	"mervi.heiskanen@nih.gov"	"mervi.heiskanen@nih.gov"	"mervi.heiskanen@nih.gov"	"mervi.heiskanen@nih.gov"	"mervi.heiskanen@nih.gov"	"mervi.heiskanen@nih.gov"	"mervi.heiskanen@nih.gov"	"mervi.heiskanen@nih.gov"	"mervi.heiskanen@nih.gov"	"mervi.heiskanen@nih.gov"	"mervi.heiskanen@nih.gov"	"mervi.heiskanen@nih.gov"	"mervi.heiskanen@nih.gov"	"mervi.heiskanen@nih.gov"	"mervi.heiskanen@nih.gov"	"mervi.heiskanen@nih.gov"	"mervi.heiskanen@nih.gov"	"mervi.heiskanen@nih.gov"	"mervi.heiskanen@nih.gov"	"mervi.heiskanen@nih.gov"	"mervi.heiskanen@nih.gov"	"mervi.heiskanen@nih.gov"	"mervi.heiskanen@nih.gov"	"mervi.heiskanen@nih.gov"	"mervi.heiskanen@nih.gov"	"mervi.heiskanen@nih.gov"	"mervi.heiskanen@nih.gov"	"mervi.heiskanen@nih.gov"	"mervi.heiskanen@nih.gov"	"mervi.heiskanen@nih.gov"	"mervi.heiskanen@nih.gov"	"mervi.heiskanen@nih.gov"	"mervi.heiskanen@nih.gov"	"mervi.heiskanen@nih.gov"	"mervi.heiskanen@nih.gov"	"mervi.heiskanen@nih.gov"	"mervi.heiskanen@nih.gov"	"mervi.heiskanen@nih.gov"	"mervi.heiskanen@nih.gov"	"mervi.heiskanen@nih.gov"	"mervi.heiskanen@nih.gov"	"mervi.heiskanen@nih.gov"	"mervi.heiskanen@nih.gov"	"mervi.heiskanen@nih.gov"	"mervi.heiskanen@nih.gov"	"mervi.heiskanen@nih.gov"	"mervi.heiskanen@nih.gov"	"mervi.heiskanen@nih.gov"	"mervi.heiskanen@nih.gov"	"mervi.heiskanen@nih.gov"	"mervi.heiskanen@nih.gov"	"mervi.heiskanen@nih.gov"	"mervi.heiskanen@nih.gov"	"mervi.heiskanen@nih.gov"	"mervi.heiskanen@nih.gov"	"mervi.heiskanen@nih.gov"	"mervi.heiskanen@nih.gov"	"mervi.heiskanen@nih.gov"	"mervi.heiskanen@nih.gov"	"mervi.heiskanen@nih.gov"	"mervi.heiskanen@nih.gov"	"mervi.heiskanen@nih.gov"	"mervi.heiskanen@nih.gov"	"mervi.heiskanen@nih.gov"	"mervi.heiskanen@nih.gov"
!Sample_contact_phone	"2402765175"	"2402765175"	"2402765175"	"2402765175"	"2402765175"	"2402765175"	"2402765175"	"2402765175"	"2402765175"	"2402765175"	"2402765175"	"2402765175"	"2402765175"	"2402765175"	"2402765175"	"2402765175"	"2402765175"	"2402765175"	"2402765175"	"2402765175"	"2402765175"	"2402765175"	"2402765175"	"2402765175"	"2402765175"	"2402765175"	"2402765175"	"2402765175"	"2402765175"	"2402765175"	"2402765175"	"2402765175"	"2402765175"	"2402765175"	"2402765175"	"2402765175"	"2402765175"	"2402765175"	"2402765175"	"2402765175"	"2402765175"	"2402765175"	"2402765175"	"2402765175"	"2402765175"	"2402765175"	"2402765175"	"2402765175"	"2402765175"	"2402765175"	"2402765175"	"2402765175"	"2402765175"	"2402765175"	"2402765175"	"2402765175"	"2402765175"	"2402765175"	"2402765175"	"2402765175"	"2402765175"	"2402765175"	"2402765175"	"2402765175"	"2402765175"	"2402765175"	"2402765175"	"2402765175"	"2402765175"	"2402765175"	"2402765175"	"2402765175"	"2402765175"	"2402765175"	"2402765175"	"2402765175"	"2402765175"	"2402765175"	"2402765175"	"2402765175"	"2402765175"	"2402765175"	"2402765175"	"2402765175"	"2402765175"	"2402765175"	"2402765175"	"2402765175"	"2402765175"	"2402765175"	"2402765175"	"2402765175"	"2402765175"	"2402765175"	"2402765175"	"2402765175"	"2402765175"
!Sample_contact_department	"CBIIT"	"CBIIT"	"CBIIT"	"CBIIT"	"CBIIT"	"CBIIT"	"CBIIT"	"CBIIT"	"CBIIT"	"CBIIT"	"CBIIT"	"CBIIT"	"CBIIT"	"CBIIT"	"CBIIT"	"CBIIT"	"CBIIT"	"CBIIT"	"CBIIT"	"CBIIT"	"CBIIT"	"CBIIT"	"CBIIT"	"CBIIT"	"CBIIT"	"CBIIT"	"CBIIT"	"CBIIT"	"CBIIT"	"CBIIT"	"CBIIT"	"CBIIT"	"CBIIT"	"CBIIT"	"CBIIT"	"CBIIT"	"CBIIT"	"CBIIT"	"CBIIT"	"CBIIT"	"CBIIT"	"CBIIT"	"CBIIT"	"CBIIT"	"CBIIT"	"CBIIT"	"CBIIT"	"CBIIT"	"CBIIT"	"CBIIT"	"CBIIT"	"CBIIT"	"CBIIT"	"CBIIT"	"CBIIT"	"CBIIT"	"CBIIT"	"CBIIT"	"CBIIT"	"CBIIT"	"CBIIT"	"CBIIT"	"CBIIT"	"CBIIT"	"CBIIT"	"CBIIT"	"CBIIT"	"CBIIT"	"CBIIT"	"CBIIT"	"CBIIT"	"CBIIT"	"CBIIT"	"CBIIT"	"CBIIT"	"CBIIT"	"CBIIT"	"CBIIT"	"CBIIT"	"CBIIT"	"CBIIT"	"CBIIT"	"CBIIT"	"CBIIT"	"CBIIT"	"CBIIT"	"CBIIT"	"CBIIT"	"CBIIT"	"CBIIT"	"CBIIT"	"CBIIT"	"CBIIT"	"CBIIT"	"CBIIT"	"CBIIT"	"CBIIT"
!Sample_contact_institute	"NCI"	"NCI"	"NCI"	"NCI"	"NCI"	"NCI"	"NCI"	"NCI"	"NCI"	"NCI"	"NCI"	"NCI"	"NCI"	"NCI"	"NCI"	"NCI"	"NCI"	"NCI"	"NCI"	"NCI"	"NCI"	"NCI"	"NCI"	"NCI"	"NCI"	"NCI"	"NCI"	"NCI"	"NCI"	"NCI"	"NCI"	"NCI"	"NCI"	"NCI"	"NCI"	"NCI"	"NCI"	"NCI"	"NCI"	"NCI"	"NCI"	"NCI"	"NCI"	"NCI"	"NCI"	"NCI"	"NCI"	"NCI"	"NCI"	"NCI"	"NCI"	"NCI"	"NCI"	"NCI"	"NCI"	"NCI"	"NCI"	"NCI"	"NCI"	"NCI"	"NCI"	"NCI"	"NCI"	"NCI"	"NCI"	"NCI"	"NCI"	"NCI"	"NCI"	"NCI"	"NCI"	"NCI"	"NCI"	"NCI"	"NCI"	"NCI"	"NCI"	"NCI"	"NCI"	"NCI"	"NCI"	"NCI"	"NCI"	"NCI"	"NCI"	"NCI"	"NCI"	"NCI"	"NCI"	"NCI"	"NCI"	"NCI"	"NCI"	"NCI"	"NCI"	"NCI"	"NCI"
!Sample_contact_address	"9609 Medical Center Drive, 1W378"	"9609 Medical Center Drive, 1W378"	"9609 Medical Center Drive, 1W378"	"9609 Medical Center Drive, 1W378"	"9609 Medical Center Drive, 1W378"	"9609 Medical Center Drive, 1W378"	"9609 Medical Center Drive, 1W378"	"9609 Medical Center Drive, 1W378"	"9609 Medical Center Drive, 1W378"	"9609 Medical Center Drive, 1W378"	"9609 Medical Center Drive, 1W378"	"9609 Medical Center Drive, 1W378"	"9609 Medical Center Drive, 1W378"	"9609 Medical Center Drive, 1W378"	"9609 Medical Center Drive, 1W378"	"9609 Medical Center Drive, 1W378"	"9609 Medical Center Drive, 1W378"	"9609 Medical Center Drive, 1W378"	"9609 Medical Center Drive, 1W378"	"9609 Medical Center Drive, 1W378"	"9609 Medical Center Drive, 1W378"	"9609 Medical Center Drive, 1W378"	"9609 Medical Center Drive, 1W378"	"9609 Medical Center Drive, 1W378"	"9609 Medical Center Drive, 1W378"	"9609 Medical Center Drive, 1W378"	"9609 Medical Center Drive, 1W378"	"9609 Medical Center Drive, 1W378"	"9609 Medical Center Drive, 1W378"	"9609 Medical Center Drive, 1W378"	"9609 Medical Center Drive, 1W378"	"9609 Medical Center Drive, 1W378"	"9609 Medical Center Drive, 1W378"	"9609 Medical Center Drive, 1W378"	"9609 Medical Center Drive, 1W378"	"9609 Medical Center Drive, 1W378"	"9609 Medical Center Drive, 1W378"	"9609 Medical Center Drive, 1W378"	"9609 Medical Center Drive, 1W378"	"9609 Medical Center Drive, 1W378"	"9609 Medical Center Drive, 1W378"	"9609 Medical Center Drive, 1W378"	"9609 Medical Center Drive, 1W378"	"9609 Medical Center Drive, 1W378"	"9609 Medical Center Drive, 1W378"	"9609 Medical Center Drive, 1W378"	"9609 Medical Center Drive, 1W378"	"9609 Medical Center Drive, 1W378"	"9609 Medical Center Drive, 1W378"	"9609 Medical Center Drive, 1W378"	"9609 Medical Center Drive, 1W378"	"9609 Medical Center Drive, 1W378"	"9609 Medical Center Drive, 1W378"	"9609 Medical Center Drive, 1W378"	"9609 Medical Center Drive, 1W378"	"9609 Medical Center Drive, 1W378"	"9609 Medical Center Drive, 1W378"	"9609 Medical Center Drive, 1W378"	"9609 Medical Center Drive, 1W378"	"9609 Medical Center Drive, 1W378"	"9609 Medical Center Drive, 1W378"	"9609 Medical Center Drive, 1W378"	"9609 Medical Center Drive, 1W378"	"9609 Medical Center Drive, 1W378"	"9609 Medical Center Drive, 1W378"	"9609 Medical Center Drive, 1W378"	"9609 Medical Center Drive, 1W378"	"9609 Medical Center Drive, 1W378"	"9609 Medical Center Drive, 1W378"	"9609 Medical Center Drive, 1W378"	"9609 Medical Center Drive, 1W378"	"9609 Medical Center Drive, 1W378"	"9609 Medical Center Drive, 1W378"	"9609 Medical Center Drive, 1W378"	"9609 Medical Center Drive, 1W378"	"9609 Medical Center Drive, 1W378"	"9609 Medical Center Drive, 1W378"	"9609 Medical Center Drive, 1W378"	"9609 Medical Center Drive, 1W378"	"9609 Medical Center Drive, 1W378"	"9609 Medical Center Drive, 1W378"	"9609 Medical Center Drive, 1W378"	"9609 Medical Center Drive, 1W378"	"9609 Medical Center Drive, 1W378"	"9609 Medical Center Drive, 1W378"	"9609 Medical Center Drive, 1W378"	"9609 Medical Center Drive, 1W378"	"9609 Medical Center Drive, 1W378"	"9609 Medical Center Drive, 1W378"	"9609 Medical Center Drive, 1W378"	"9609 Medical Center Drive, 1W378"	"9609 Medical Center Drive, 1W378"	"9609 Medical Center Drive, 1W378"	"9609 Medical Center Drive, 1W378"	"9609 Medical Center Drive, 1W378"	"9609 Medical Center Drive, 1W378"	"9609 Medical Center Drive, 1W378"
!Sample_contact_city	"Rockville"	"Rockville"	"Rockville"	"Rockville"	"Rockville"	"Rockville"	"Rockville"	"Rockville"	"Rockville"	"Rockville"	"Rockville"	"Rockville"	"Rockville"	"Rockville"	"Rockville"	"Rockville"	"Rockville"	"Rockville"	"Rockville"	"Rockville"	"Rockville"	"Rockville"	"Rockville"	"Rockville"	"Rockville"	"Rockville"	"Rockville"	"Rockville"	"Rockville"	"Rockville"	"Rockville"	"Rockville"	"Rockville"	"Rockville"	"Rockville"	"Rockville"	"Rockville"	"Rockville"	"Rockville"	"Rockville"	"Rockville"	"Rockville"	"Rockville"	"Rockville"	"Rockville"	"Rockville"	"Rockville"	"Rockville"	"Rockville"	"Rockville"	"Rockville"	"Rockville"	"Rockville"	"Rockville"	"Rockville"	"Rockville"	"Rockville"	"Rockville"	"Rockville"	"Rockville"	"Rockville"	"Rockville"	"Rockville"	"Rockville"	"Rockville"	"Rockville"	"Rockville"	"Rockville"	"Rockville"	"Rockville"	"Rockville"	"Rockville"	"Rockville"	"Rockville"	"Rockville"	"Rockville"	"Rockville"	"Rockville"	"Rockville"	"Rockville"	"Rockville"	"Rockville"	"Rockville"	"Rockville"	"Rockville"	"Rockville"	"Rockville"	"Rockville"	"Rockville"	"Rockville"	"Rockville"	"Rockville"	"Rockville"	"Rockville"	"Rockville"	"Rockville"	"Rockville"
!Sample_contact_state	"MD"	"MD"	"MD"	"MD"	"MD"	"MD"	"MD"	"MD"	"MD"	"MD"	"MD"	"MD"	"MD"	"MD"	"MD"	"MD"	"MD"	"MD"	"MD"	"MD"	"MD"	"MD"	"MD"	"MD"	"MD"	"MD"	"MD"	"MD"	"MD"	"MD"	"MD"	"MD"	"MD"	"MD"	"MD"	"MD"	"MD"	"MD"	"MD"	"MD"	"MD"	"MD"	"MD"	"MD"	"MD"	"MD"	"MD"	"MD"	"MD"	"MD"	"MD"	"MD"	"MD"	"MD"	"MD"	"MD"	"MD"	"MD"	"MD"	"MD"	"MD"	"MD"	"MD"	"MD"	"MD"	"MD"	"MD"	"MD"	"MD"	"MD"	"MD"	"MD"	"MD"	"MD"	"MD"	"MD"	"MD"	"MD"	"MD"	"MD"	"MD"	"MD"	"MD"	"MD"	"MD"	"MD"	"MD"	"MD"	"MD"	"MD"	"MD"	"MD"	"MD"	"MD"	"MD"	"MD"	"MD"
!Sample_contact_zip/postal_code	"20850"	"20850"	"20850"	"20850"	"20850"	"20850"	"20850"	"20850"	"20850"	"20850"	"20850"	"20850"	"20850"	"20850"	"20850"	"20850"	"20850"	"20850"	"20850"	"20850"	"20850"	"20850"	"20850"	"20850"	"20850"	"20850"	"20850"	"20850"	"20850"	"20850"	"20850"	"20850"	"20850"	"20850"	"20850"	"20850"	"20850"	"20850"	"20850"	"20850"	"20850"	"20850"	"20850"	"20850"	"20850"	"20850"	"20850"	"20850"	"20850"	"20850"	"20850"	"20850"	"20850"	"20850"	"20850"	"20850"	"20850"	"20850"	"20850"	"20850"	"20850"	"20850"	"20850"	"20850"	"20850"	"20850"	"20850"	"20850"	"20850"	"20850"	"20850"	"20850"	"20850"	"20850"	"20850"	"20850"	"20850"	"20850"	"20850"	"20850"	"20850"	"20850"	"20850"	"20850"	"20850"	"20850"	"20850"	"20850"	"20850"	"20850"	"20850"	"20850"	"20850"	"20850"	"20850"	"20850"	"20850"
!Sample_contact_country	"USA"	"USA"	"USA"	"USA"	"USA"	"USA"	"USA"	"USA"	"USA"	"USA"	"USA"	"USA"	"USA"	"USA"	"USA"	"USA"	"USA"	"USA"	"USA"	"USA"	"USA"	"USA"	"USA"	"USA"	"USA"	"USA"	"USA"	"USA"	"USA"	"USA"	"USA"	"USA"	"USA"	"USA"	"USA"	"USA"	"USA"	"USA"	"USA"	"USA"	"USA"	"USA"	"USA"	"USA"	"USA"	"USA"	"USA"	"USA"	"USA"	"USA"	"USA"	"USA"	"USA"	"USA"	"USA"	"USA"	"USA"	"USA"	"USA"	"USA"	"USA"	"USA"	"USA"	"USA"	"USA"	"USA"	"USA"	"USA"	"USA"	"USA"	"USA"	"USA"	"USA"	"USA"	"USA"	"USA"	"USA"	"USA"	"USA"	"USA"	"USA"	"USA"	"USA"	"USA"	"USA"	"USA"	"USA"	"USA"	"USA"	"USA"	"USA"	"USA"	"USA"	"USA"	"USA"	"USA"	"USA"
!Sample_supplementary_file	"ftp://ftp.ncbi.nlm.nih.gov/geo/samples/GSM1679nnn/GSM1679721/suppl/GSM1679721_P9407_A1_HG-U133_Plus_2_.CEL.gz"	"ftp://ftp.ncbi.nlm.nih.gov/geo/samples/GSM1679nnn/GSM1679722/suppl/GSM1679722_P9407_A2_HG-U133_Plus_2_.CEL.gz"	"ftp://ftp.ncbi.nlm.nih.gov/geo/samples/GSM1679nnn/GSM1679723/suppl/GSM1679723_P9407_A3_HG-U133_Plus_2_.CEL.gz"	"ftp://ftp.ncbi.nlm.nih.gov/geo/samples/GSM1679nnn/GSM1679724/suppl/GSM1679724_P9407_A4_HG-U133_Plus_2_.CEL.gz"	"ftp://ftp.ncbi.nlm.nih.gov/geo/samples/GSM1679nnn/GSM1679725/suppl/GSM1679725_P9407_A5_HG-U133_Plus_2_.CEL.gz"	"ftp://ftp.ncbi.nlm.nih.gov/geo/samples/GSM1679nnn/GSM1679726/suppl/GSM1679726_P9407_A6_HG-U133_Plus_2_.CEL.gz"	"ftp://ftp.ncbi.nlm.nih.gov/geo/samples/GSM1679nnn/GSM1679727/suppl/GSM1679727_P9407_A7_HG-U133_Plus_2_.CEL.gz"	"ftp://ftp.ncbi.nlm.nih.gov/geo/samples/GSM1679nnn/GSM1679728/suppl/GSM1679728_P9407_A10_HG-U133_Plus_2_.CEL.gz"	"ftp://ftp.ncbi.nlm.nih.gov/geo/samples/GSM1679nnn/GSM1679729/suppl/GSM1679729_P9407_A11_HG-U133_Plus_2_.CEL.gz"	"ftp://ftp.ncbi.nlm.nih.gov/geo/samples/GSM1679nnn/GSM1679730/suppl/GSM1679730_P9407_B1_HG-U133_Plus_2_.CEL.gz"	"ftp://ftp.ncbi.nlm.nih.gov/geo/samples/GSM1679nnn/GSM1679731/suppl/GSM1679731_P9407_B2_HG-U133_Plus_2_.CEL.gz"	"ftp://ftp.ncbi.nlm.nih.gov/geo/samples/GSM1679nnn/GSM1679732/suppl/GSM1679732_P9407_B4_HG-U133_Plus_2_.CEL.gz"	"ftp://ftp.ncbi.nlm.nih.gov/geo/samples/GSM1679nnn/GSM1679733/suppl/GSM1679733_P9407_B5_HG-U133_Plus_2_.CEL.gz"	"ftp://ftp.ncbi.nlm.nih.gov/geo/samples/GSM1679nnn/GSM1679734/suppl/GSM1679734_P9407_B7_HG-U133_Plus_2_.CEL.gz"	"ftp://ftp.ncbi.nlm.nih.gov/geo/samples/GSM1679nnn/GSM1679735/suppl/GSM1679735_P9407_B8_HG-U133_Plus_2_.CEL.gz"	"ftp://ftp.ncbi.nlm.nih.gov/geo/samples/GSM1679nnn/GSM1679736/suppl/GSM1679736_P9407_B9_HG-U133_Plus_2_.CEL.gz"	"ftp://ftp.ncbi.nlm.nih.gov/geo/samples/GSM1679nnn/GSM1679737/suppl/GSM1679737_P9407_B10_HG-U133_Plus_2_.CEL.gz"	"ftp://ftp.ncbi.nlm.nih.gov/geo/samples/GSM1679nnn/GSM1679738/suppl/GSM1679738_P9407_B11_HG-U133_Plus_2_.CEL.gz"	"ftp://ftp.ncbi.nlm.nih.gov/geo/samples/GSM1679nnn/GSM1679739/suppl/GSM1679739_P9407_B12_HG-U133_Plus_2_.CEL.gz"	"ftp://ftp.ncbi.nlm.nih.gov/geo/samples/GSM1679nnn/GSM1679740/suppl/GSM1679740_P9407_C1_HG-U133_Plus_2_.CEL.gz"	"ftp://ftp.ncbi.nlm.nih.gov/geo/samples/GSM1679nnn/GSM1679741/suppl/GSM1679741_P9407_C2_HG-U133_Plus_2_.CEL.gz"	"ftp://ftp.ncbi.nlm.nih.gov/geo/samples/GSM1679nnn/GSM1679742/suppl/GSM1679742_P9407_C3_HG-U133_Plus_2_.CEL.gz"	"ftp://ftp.ncbi.nlm.nih.gov/geo/samples/GSM1679nnn/GSM1679743/suppl/GSM1679743_P9407_C4_HG-U133_Plus_2_.CEL.gz"	"ftp://ftp.ncbi.nlm.nih.gov/geo/samples/GSM1679nnn/GSM1679744/suppl/GSM1679744_P9407_C5_HG-U133_Plus_2_.CEL.gz"	"ftp://ftp.ncbi.nlm.nih.gov/geo/samples/GSM1679nnn/GSM1679745/suppl/GSM1679745_P9407_C7_HG-U133_Plus_2_.CEL.gz"	"ftp://ftp.ncbi.nlm.nih.gov/geo/samples/GSM1679nnn/GSM1679746/suppl/GSM1679746_P9407_C8_HG-U133_Plus_2_.CEL.gz"	"ftp://ftp.ncbi.nlm.nih.gov/geo/samples/GSM1679nnn/GSM1679747/suppl/GSM1679747_P9407_C9_HG-U133_Plus_2_.CEL.gz"	"ftp://ftp.ncbi.nlm.nih.gov/geo/samples/GSM1679nnn/GSM1679748/suppl/GSM1679748_P9407_C10_HG-U133_Plus_2_.CEL.gz"	"ftp://ftp.ncbi.nlm.nih.gov/geo/samples/GSM1679nnn/GSM1679749/suppl/GSM1679749_P9407_C11_HG-U133_Plus_2_.CEL.gz"	"ftp://ftp.ncbi.nlm.nih.gov/geo/samples/GSM1679nnn/GSM1679750/suppl/GSM1679750_P9407_C12_HG-U133_Plus_2_.CEL.gz"	"ftp://ftp.ncbi.nlm.nih.gov/geo/samples/GSM1679nnn/GSM1679751/suppl/GSM1679751_P9407_D1_HG-U133_Plus_2_.CEL.gz"	"ftp://ftp.ncbi.nlm.nih.gov/geo/samples/GSM1679nnn/GSM1679752/suppl/GSM1679752_P9407_D2_HG-U133_Plus_2_.CEL.gz"	"ftp://ftp.ncbi.nlm.nih.gov/geo/samples/GSM1679nnn/GSM1679753/suppl/GSM1679753_P9407_D3_HG-U133_Plus_2_.CEL.gz"	"ftp://ftp.ncbi.nlm.nih.gov/geo/samples/GSM1679nnn/GSM1679754/suppl/GSM1679754_P9407_D5_HG-U133_Plus_2_.CEL.gz"	"ftp://ftp.ncbi.nlm.nih.gov/geo/samples/GSM1679nnn/GSM1679755/suppl/GSM1679755_P9407_D6_HG-U133_Plus_2_.CEL.gz"	"ftp://ftp.ncbi.nlm.nih.gov/geo/samples/GSM1679nnn/GSM1679756/suppl/GSM1679756_P9407_D7_HG-U133_Plus_2_.CEL.gz"	"ftp://ftp.ncbi.nlm.nih.gov/geo/samples/GSM1679nnn/GSM1679757/suppl/GSM1679757_P9407_D8_HG-U133_Plus_2_.CEL.gz"	"ftp://ftp.ncbi.nlm.nih.gov/geo/samples/GSM1679nnn/GSM1679758/suppl/GSM1679758_P9407_D9_HG-U133_Plus_2_.CEL.gz"	"ftp://ftp.ncbi.nlm.nih.gov/geo/samples/GSM1679nnn/GSM1679759/suppl/GSM1679759_P9407_D10_HG-U133_Plus_2_.CEL.gz"	"ftp://ftp.ncbi.nlm.nih.gov/geo/samples/GSM1679nnn/GSM1679760/suppl/GSM1679760_P9407_D11_HG-U133_Plus_2_.CEL.gz"	"ftp://ftp.ncbi.nlm.nih.gov/geo/samples/GSM1679nnn/GSM1679761/suppl/GSM1679761_P9407_D12_HG-U133_Plus_2_.CEL.gz"	"ftp://ftp.ncbi.nlm.nih.gov/geo/samples/GSM1679nnn/GSM1679762/suppl/GSM1679762_P9407_E1_HG-U133_Plus_2_.CEL.gz"	"ftp://ftp.ncbi.nlm.nih.gov/geo/samples/GSM1679nnn/GSM1679763/suppl/GSM1679763_P9407_E3_HG-U133_Plus_2_.CEL.gz"	"ftp://ftp.ncbi.nlm.nih.gov/geo/samples/GSM1679nnn/GSM1679764/suppl/GSM1679764_P9407_E7_HG-U133_Plus_2_.CEL.gz"	"ftp://ftp.ncbi.nlm.nih.gov/geo/samples/GSM1679nnn/GSM1679765/suppl/GSM1679765_P9407_E8_HG-U133_Plus_2_.CEL.gz"	"ftp://ftp.ncbi.nlm.nih.gov/geo/samples/GSM1679nnn/GSM1679766/suppl/GSM1679766_P9407_E9_HG-U133_Plus_2_.CEL.gz"	"ftp://ftp.ncbi.nlm.nih.gov/geo/samples/GSM1679nnn/GSM1679767/suppl/GSM1679767_P9407_E10_HG-U133_Plus_2_.CEL.gz"	"ftp://ftp.ncbi.nlm.nih.gov/geo/samples/GSM1679nnn/GSM1679768/suppl/GSM1679768_P9407_E11_HG-U133_Plus_2_.CEL.gz"	"ftp://ftp.ncbi.nlm.nih.gov/geo/samples/GSM1679nnn/GSM1679769/suppl/GSM1679769_P9407_E12_HG-U133_Plus_2_.CEL.gz"	"ftp://ftp.ncbi.nlm.nih.gov/geo/samples/GSM1679nnn/GSM1679770/suppl/GSM1679770_P9407_F1_HG-U133_Plus_2_.CEL.gz"	"ftp://ftp.ncbi.nlm.nih.gov/geo/samples/GSM1679nnn/GSM1679771/suppl/GSM1679771_P9407_F2_HG-U133_Plus_2_.CEL.gz"	"ftp://ftp.ncbi.nlm.nih.gov/geo/samples/GSM1679nnn/GSM1679772/suppl/GSM1679772_P9407_F3_HG-U133_Plus_2_.CEL.gz"	"ftp://ftp.ncbi.nlm.nih.gov/geo/samples/GSM1679nnn/GSM1679773/suppl/GSM1679773_P9407_F4_HG-U133_Plus_2_.CEL.gz"	"ftp://ftp.ncbi.nlm.nih.gov/geo/samples/GSM1679nnn/GSM1679774/suppl/GSM1679774_P9407_F5_HG-U133_Plus_2_.CEL.gz"	"ftp://ftp.ncbi.nlm.nih.gov/geo/samples/GSM1679nnn/GSM1679775/suppl/GSM1679775_P9407_F6_HG-U133_Plus_2_.CEL.gz"	"ftp://ftp.ncbi.nlm.nih.gov/geo/samples/GSM1679nnn/GSM1679776/suppl/GSM1679776_P9407_F7_HG-U133_Plus_2_.CEL.gz"	"ftp://ftp.ncbi.nlm.nih.gov/geo/samples/GSM1679nnn/GSM1679777/suppl/GSM1679777_P9407_F9_HG-U133_Plus_2_.CEL.gz"	"ftp://ftp.ncbi.nlm.nih.gov/geo/samples/GSM1679nnn/GSM1679778/suppl/GSM1679778_P9407_F10_HG-U133_Plus_2_.CEL.gz"	"ftp://ftp.ncbi.nlm.nih.gov/geo/samples/GSM1679nnn/GSM1679779/suppl/GSM1679779_P9407_F12_HG-U133_Plus_2_.CEL.gz"	"ftp://ftp.ncbi.nlm.nih.gov/geo/samples/GSM1679nnn/GSM1679780/suppl/GSM1679780_P9407_G1_HG-U133_Plus_2_.CEL.gz"	"ftp://ftp.ncbi.nlm.nih.gov/geo/samples/GSM1679nnn/GSM1679781/suppl/GSM1679781_P9407_G3_HG-U133_Plus_2_.CEL.gz"	"ftp://ftp.ncbi.nlm.nih.gov/geo/samples/GSM1679nnn/GSM1679782/suppl/GSM1679782_P9407_G8_HG-U133_Plus_2_.CEL.gz"	"ftp://ftp.ncbi.nlm.nih.gov/geo/samples/GSM1679nnn/GSM1679783/suppl/GSM1679783_P9407_G9_HG-U133_Plus_2_.CEL.gz"	"ftp://ftp.ncbi.nlm.nih.gov/geo/samples/GSM1679nnn/GSM1679784/suppl/GSM1679784_P9407_G10_HG-U133_Plus_2_.CEL.gz"	"ftp://ftp.ncbi.nlm.nih.gov/geo/samples/GSM1679nnn/GSM1679785/suppl/GSM1679785_P9407_G11_HG-U133_Plus_2_.CEL.gz"	"ftp://ftp.ncbi.nlm.nih.gov/geo/samples/GSM1679nnn/GSM1679786/suppl/GSM1679786_P9407_G12_HG-U133_Plus_2_.CEL.gz"	"ftp://ftp.ncbi.nlm.nih.gov/geo/samples/GSM1679nnn/GSM1679787/suppl/GSM1679787_P9407_H1_HG-U133_Plus_2_.CEL.gz"	"ftp://ftp.ncbi.nlm.nih.gov/geo/samples/GSM1679nnn/GSM1679788/suppl/GSM1679788_P9407_H2_HG-U133_Plus_2_.CEL.gz"	"ftp://ftp.ncbi.nlm.nih.gov/geo/samples/GSM1679nnn/GSM1679789/suppl/GSM1679789_P9407_H3_HG-U133_Plus_2_.CEL.gz"	"ftp://ftp.ncbi.nlm.nih.gov/geo/samples/GSM1679nnn/GSM1679790/suppl/GSM1679790_P9407_H4_HG-U133_Plus_2_.CEL.gz"	"ftp://ftp.ncbi.nlm.nih.gov/geo/samples/GSM1679nnn/GSM1679791/suppl/GSM1679791_P9407_H5_HG-U133_Plus_2_.CEL.gz"	"ftp://ftp.ncbi.nlm.nih.gov/geo/samples/GSM1679nnn/GSM1679792/suppl/GSM1679792_P9407_H6_HG-U133_Plus_2_.CEL.gz"	"ftp://ftp.ncbi.nlm.nih.gov/geo/samples/GSM1679nnn/GSM1679793/suppl/GSM1679793_P9407_H7_HG-U133_Plus_2_.CEL.gz"	"ftp://ftp.ncbi.nlm.nih.gov/geo/samples/GSM1679nnn/GSM1679794/suppl/GSM1679794_P9407_H8_HG-U133_Plus_2_.CEL.gz"	"ftp://ftp.ncbi.nlm.nih.gov/geo/samples/GSM1679nnn/GSM1679795/suppl/GSM1679795_P9407_H9_HG-U133_Plus_2_.CEL.gz"	"ftp://ftp.ncbi.nlm.nih.gov/geo/samples/GSM1679nnn/GSM1679796/suppl/GSM1679796_P9407_H10_HG-U133_Plus_2_.CEL.gz"	"ftp://ftp.ncbi.nlm.nih.gov/geo/samples/GSM1679nnn/GSM1679797/suppl/GSM1679797_P9407_H11_HG-U133_Plus_2_.CEL.gz"	"ftp://ftp.ncbi.nlm.nih.gov/geo/samples/GSM1679nnn/GSM1679798/suppl/GSM1679798_P9407_I1_HG-U133_Plus_2_.CEL.gz"	"ftp://ftp.ncbi.nlm.nih.gov/geo/samples/GSM1679nnn/GSM1679799/suppl/GSM1679799_P9407_I3_HG-U133_Plus_2_.CEL.gz"	"ftp://ftp.ncbi.nlm.nih.gov/geo/samples/GSM1679nnn/GSM1679800/suppl/GSM1679800_P9407_I4_HG-U133_Plus_2_.CEL.gz"	"ftp://ftp.ncbi.nlm.nih.gov/geo/samples/GSM1679nnn/GSM1679801/suppl/GSM1679801_P9407_I5_HG-U133_Plus_2_.CEL.gz"	"ftp://ftp.ncbi.nlm.nih.gov/geo/samples/GSM1679nnn/GSM1679802/suppl/GSM1679802_P9407_I6_HG-U133_Plus_2_.CEL.gz"	"ftp://ftp.ncbi.nlm.nih.gov/geo/samples/GSM1679nnn/GSM1679803/suppl/GSM1679803_P9407_I7_HG-U133_Plus_2_.CEL.gz"	"ftp://ftp.ncbi.nlm.nih.gov/geo/samples/GSM1679nnn/GSM1679804/suppl/GSM1679804_P9407_K1_HG-U133_Plus_2_.CEL.gz"	"ftp://ftp.ncbi.nlm.nih.gov/geo/samples/GSM1679nnn/GSM1679805/suppl/GSM1679805_P9407_K2_HG-U133_Plus_2_.CEL.gz"	"ftp://ftp.ncbi.nlm.nih.gov/geo/samples/GSM1679nnn/GSM1679806/suppl/GSM1679806_P9407_K3_HG-U133_Plus_2_.CEL.gz"	"ftp://ftp.ncbi.nlm.nih.gov/geo/samples/GSM1679nnn/GSM1679807/suppl/GSM1679807_P9407_K5_HG-U133_Plus_2_.CEL.gz"	"ftp://ftp.ncbi.nlm.nih.gov/geo/samples/GSM1679nnn/GSM1679808/suppl/GSM1679808_P9407_K6_HG-U133_Plus_2_.CEL.gz"	"ftp://ftp.ncbi.nlm.nih.gov/geo/samples/GSM1679nnn/GSM1679809/suppl/GSM1679809_P9407_K7_HG-U133_Plus_2_.CEL.gz"	"ftp://ftp.ncbi.nlm.nih.gov/geo/samples/GSM1679nnn/GSM1679810/suppl/GSM1679810_P9407_K8_HG-U133_Plus_2_.CEL.gz"	"ftp://ftp.ncbi.nlm.nih.gov/geo/samples/GSM1679nnn/GSM1679811/suppl/GSM1679811_P9407_K10_HG-U133_Plus_2_.CEL.gz"	"ftp://ftp.ncbi.nlm.nih.gov/geo/samples/GSM1679nnn/GSM1679812/suppl/GSM1679812_P9407_K11_HG-U133_Plus_2_.CEL.gz"	"ftp://ftp.ncbi.nlm.nih.gov/geo/samples/GSM1679nnn/GSM1679813/suppl/GSM1679813_P9407_K12_HG-U133_Plus_2_.CEL.gz"	"ftp://ftp.ncbi.nlm.nih.gov/geo/samples/GSM1679nnn/GSM1679814/suppl/GSM1679814_P9407_K13_HG-U133_Plus_2_.CEL.gz"	"ftp://ftp.ncbi.nlm.nih.gov/geo/samples/GSM1679nnn/GSM1679815/suppl/GSM1679815_P9407_M2_HG-U133_Plus_2_.CEL.gz"	"ftp://ftp.ncbi.nlm.nih.gov/geo/samples/GSM1679nnn/GSM1679816/suppl/GSM1679816_P9407_M5_HG-U133_Plus_2_.CEL.gz"	"ftp://ftp.ncbi.nlm.nih.gov/geo/samples/GSM1679nnn/GSM1679817/suppl/GSM1679817_P9407_M9_HG-U133_Plus_2_.CEL.gz"
!Sample_supplementary_file	"ftp://ftp.ncbi.nlm.nih.gov/geo/samples/GSM1679nnn/GSM1679721/suppl/GSM1679721_P9407_A1_HG-U133_Plus_2_.M01_99_rev1.mas5.CHP.gz"	"ftp://ftp.ncbi.nlm.nih.gov/geo/samples/GSM1679nnn/GSM1679722/suppl/GSM1679722_P9407_A2_HG-U133_Plus_2_.M01_99_rev1.mas5.CHP.gz"	"ftp://ftp.ncbi.nlm.nih.gov/geo/samples/GSM1679nnn/GSM1679723/suppl/GSM1679723_P9407_A3_HG-U133_Plus_2_.M01_99_rev1.mas5.CHP.gz"	"ftp://ftp.ncbi.nlm.nih.gov/geo/samples/GSM1679nnn/GSM1679724/suppl/GSM1679724_P9407_A4_HG-U133_Plus_2_.M01_99_rev1.mas5.CHP.gz"	"ftp://ftp.ncbi.nlm.nih.gov/geo/samples/GSM1679nnn/GSM1679725/suppl/GSM1679725_P9407_A5_HG-U133_Plus_2_.M01_99_rev1.mas5.CHP.gz"	"ftp://ftp.ncbi.nlm.nih.gov/geo/samples/GSM1679nnn/GSM1679726/suppl/GSM1679726_P9407_A6_HG-U133_Plus_2_.M01_99_rev1.mas5.CHP.gz"	"ftp://ftp.ncbi.nlm.nih.gov/geo/samples/GSM1679nnn/GSM1679727/suppl/GSM1679727_P9407_A7_HG-U133_Plus_2_.M01_99_rev1.mas5.CHP.gz"	"ftp://ftp.ncbi.nlm.nih.gov/geo/samples/GSM1679nnn/GSM1679728/suppl/GSM1679728_P9407_A10_HG-U133_Plus_2_.M01_99_rev1.mas5.CHP.gz"	"ftp://ftp.ncbi.nlm.nih.gov/geo/samples/GSM1679nnn/GSM1679729/suppl/GSM1679729_P9407_A11_HG-U133_Plus_2_.M01_99_rev1.mas5.CHP.gz"	"ftp://ftp.ncbi.nlm.nih.gov/geo/samples/GSM1679nnn/GSM1679730/suppl/GSM1679730_P9407_B1_HG-U133_Plus_2_.M01_99_rev1.mas5.CHP.gz"	"ftp://ftp.ncbi.nlm.nih.gov/geo/samples/GSM1679nnn/GSM1679731/suppl/GSM1679731_P9407_B2_HG-U133_Plus_2_.M01_99_rev1.mas5.CHP.gz"	"ftp://ftp.ncbi.nlm.nih.gov/geo/samples/GSM1679nnn/GSM1679732/suppl/GSM1679732_P9407_B4_HG-U133_Plus_2_.M01_99_rev1.mas5.CHP.gz"	"ftp://ftp.ncbi.nlm.nih.gov/geo/samples/GSM1679nnn/GSM1679733/suppl/GSM1679733_P9407_B5_HG-U133_Plus_2_.M01_99_rev1.mas5.CHP.gz"	"ftp://ftp.ncbi.nlm.nih.gov/geo/samples/GSM1679nnn/GSM1679734/suppl/GSM1679734_P9407_B7_HG-U133_Plus_2_.M01_99_rev1.mas5.CHP.gz"	"ftp://ftp.ncbi.nlm.nih.gov/geo/samples/GSM1679nnn/GSM1679735/suppl/GSM1679735_P9407_B8_HG-U133_Plus_2_.M01_99_rev1.mas5.CHP.gz"	"ftp://ftp.ncbi.nlm.nih.gov/geo/samples/GSM1679nnn/GSM1679736/suppl/GSM1679736_P9407_B9_HG-U133_Plus_2_.M01_99_rev1.mas5.CHP.gz"	"ftp://ftp.ncbi.nlm.nih.gov/geo/samples/GSM1679nnn/GSM1679737/suppl/GSM1679737_P9407_B10_HG-U133_Plus_2_.M01_99_rev1.mas5.CHP.gz"	"ftp://ftp.ncbi.nlm.nih.gov/geo/samples/GSM1679nnn/GSM1679738/suppl/GSM1679738_P9407_B11_HG-U133_Plus_2_.M01_99_rev1.mas5.CHP.gz"	"ftp://ftp.ncbi.nlm.nih.gov/geo/samples/GSM1679nnn/GSM1679739/suppl/GSM1679739_P9407_B12_HG-U133_Plus_2_.M01_99_rev1.mas5.CHP.gz"	"ftp://ftp.ncbi.nlm.nih.gov/geo/samples/GSM1679nnn/GSM1679740/suppl/GSM1679740_P9407_C1_HG-U133_Plus_2_.M01_99_rev1.mas5.CHP.gz"	"ftp://ftp.ncbi.nlm.nih.gov/geo/samples/GSM1679nnn/GSM1679741/suppl/GSM1679741_P9407_C2_HG-U133_Plus_2_.M01_99_rev1.mas5.CHP.gz"	"ftp://ftp.ncbi.nlm.nih.gov/geo/samples/GSM1679nnn/GSM1679742/suppl/GSM1679742_P9407_C3_HG-U133_Plus_2_.M01_99_rev1.mas5.CHP.gz"	"ftp://ftp.ncbi.nlm.nih.gov/geo/samples/GSM1679nnn/GSM1679743/suppl/GSM1679743_P9407_C4_HG-U133_Plus_2_.M01_99_rev1.mas5.CHP.gz"	"ftp://ftp.ncbi.nlm.nih.gov/geo/samples/GSM1679nnn/GSM1679744/suppl/GSM1679744_P9407_C5_HG-U133_Plus_2_.M01_99_rev1.mas5.CHP.gz"	"ftp://ftp.ncbi.nlm.nih.gov/geo/samples/GSM1679nnn/GSM1679745/suppl/GSM1679745_P9407_C7_HG-U133_Plus_2_.M01_99_rev1.mas5.CHP.gz"	"ftp://ftp.ncbi.nlm.nih.gov/geo/samples/GSM1679nnn/GSM1679746/suppl/GSM1679746_P9407_C8_HG-U133_Plus_2_.M01_99_rev1.mas5.CHP.gz"	"ftp://ftp.ncbi.nlm.nih.gov/geo/samples/GSM1679nnn/GSM1679747/suppl/GSM1679747_P9407_C9_HG-U133_Plus_2_.M01_99_rev1.mas5.CHP.gz"	"ftp://ftp.ncbi.nlm.nih.gov/geo/samples/GSM1679nnn/GSM1679748/suppl/GSM1679748_P9407_C10_HG-U133_Plus_2_.M01_99_rev1.mas5.CHP.gz"	"ftp://ftp.ncbi.nlm.nih.gov/geo/samples/GSM1679nnn/GSM1679749/suppl/GSM1679749_P9407_C11_HG-U133_Plus_2_.M01_99_rev1.mas5.CHP.gz"	"ftp://ftp.ncbi.nlm.nih.gov/geo/samples/GSM1679nnn/GSM1679750/suppl/GSM1679750_P9407_C12_HG-U133_Plus_2_.M01_99_rev1.mas5.CHP.gz"	"ftp://ftp.ncbi.nlm.nih.gov/geo/samples/GSM1679nnn/GSM1679751/suppl/GSM1679751_P9407_D1_HG-U133_Plus_2_.M01_99_rev1.mas5.CHP.gz"	"ftp://ftp.ncbi.nlm.nih.gov/geo/samples/GSM1679nnn/GSM1679752/suppl/GSM1679752_P9407_D2_HG-U133_Plus_2_.M01_99_rev1.mas5.CHP.gz"	"ftp://ftp.ncbi.nlm.nih.gov/geo/samples/GSM1679nnn/GSM1679753/suppl/GSM1679753_P9407_D3_HG-U133_Plus_2_.M01_99_rev1.mas5.CHP.gz"	"ftp://ftp.ncbi.nlm.nih.gov/geo/samples/GSM1679nnn/GSM1679754/suppl/GSM1679754_P9407_D5_HG-U133_Plus_2_.M01_99_rev1.mas5.CHP.gz"	"ftp://ftp.ncbi.nlm.nih.gov/geo/samples/GSM1679nnn/GSM1679755/suppl/GSM1679755_P9407_D6_HG-U133_Plus_2_.M01_99_rev1.mas5.CHP.gz"	"ftp://ftp.ncbi.nlm.nih.gov/geo/samples/GSM1679nnn/GSM1679756/suppl/GSM1679756_P9407_D7_HG-U133_Plus_2_.M01_99_rev1.mas5.CHP.gz"	"ftp://ftp.ncbi.nlm.nih.gov/geo/samples/GSM1679nnn/GSM1679757/suppl/GSM1679757_P9407_D8_HG-U133_Plus_2_.M01_99_rev1.mas5.CHP.gz"	"ftp://ftp.ncbi.nlm.nih.gov/geo/samples/GSM1679nnn/GSM1679758/suppl/GSM1679758_P9407_D9_HG-U133_Plus_2_.M01_99_rev1.mas5.CHP.gz"	"ftp://ftp.ncbi.nlm.nih.gov/geo/samples/GSM1679nnn/GSM1679759/suppl/GSM1679759_P9407_D10_HG-U133_Plus_2_.M01_99_rev1.mas5.CHP.gz"	"ftp://ftp.ncbi.nlm.nih.gov/geo/samples/GSM1679nnn/GSM1679760/suppl/GSM1679760_P9407_D11_HG-U133_Plus_2_.M01_99_rev1.mas5.CHP.gz"	"ftp://ftp.ncbi.nlm.nih.gov/geo/samples/GSM1679nnn/GSM1679761/suppl/GSM1679761_P9407_D12_HG-U133_Plus_2_.M01_99_rev1.mas5.CHP.gz"	"ftp://ftp.ncbi.nlm.nih.gov/geo/samples/GSM1679nnn/GSM1679762/suppl/GSM1679762_P9407_E1_HG-U133_Plus_2_.M01_99_rev1.mas5.CHP.gz"	"ftp://ftp.ncbi.nlm.nih.gov/geo/samples/GSM1679nnn/GSM1679763/suppl/GSM1679763_P9407_E3_HG-U133_Plus_2_.M01_99_rev1.mas5.CHP.gz"	"ftp://ftp.ncbi.nlm.nih.gov/geo/samples/GSM1679nnn/GSM1679764/suppl/GSM1679764_P9407_E7_HG-U133_Plus_2_.M01_99_rev1.mas5.CHP.gz"	"ftp://ftp.ncbi.nlm.nih.gov/geo/samples/GSM1679nnn/GSM1679765/suppl/GSM1679765_P9407_E8_HG-U133_Plus_2_.M01_99_rev1.mas5.CHP.gz"	"ftp://ftp.ncbi.nlm.nih.gov/geo/samples/GSM1679nnn/GSM1679766/suppl/GSM1679766_P9407_E9_HG-U133_Plus_2_.M01_99_rev1.mas5.CHP.gz"	"ftp://ftp.ncbi.nlm.nih.gov/geo/samples/GSM1679nnn/GSM1679767/suppl/GSM1679767_P9407_E10_HG-U133_Plus_2_.M01_99_rev1.mas5.CHP.gz"	"ftp://ftp.ncbi.nlm.nih.gov/geo/samples/GSM1679nnn/GSM1679768/suppl/GSM1679768_P9407_E11_HG-U133_Plus_2_.M01_99_rev1.mas5.CHP.gz"	"ftp://ftp.ncbi.nlm.nih.gov/geo/samples/GSM1679nnn/GSM1679769/suppl/GSM1679769_P9407_E12_HG-U133_Plus_2_.M01_99_rev1.mas5.CHP.gz"	"ftp://ftp.ncbi.nlm.nih.gov/geo/samples/GSM1679nnn/GSM1679770/suppl/GSM1679770_P9407_F1_HG-U133_Plus_2_.M01_99_rev1.mas5.CHP.gz"	"ftp://ftp.ncbi.nlm.nih.gov/geo/samples/GSM1679nnn/GSM1679771/suppl/GSM1679771_P9407_F2_HG-U133_Plus_2_.M01_99_rev1.mas5.CHP.gz"	"ftp://ftp.ncbi.nlm.nih.gov/geo/samples/GSM1679nnn/GSM1679772/suppl/GSM1679772_P9407_F3_HG-U133_Plus_2_.M01_99_rev1.mas5.CHP.gz"	"ftp://ftp.ncbi.nlm.nih.gov/geo/samples/GSM1679nnn/GSM1679773/suppl/GSM1679773_P9407_F4_HG-U133_Plus_2_.M01_99_rev1.mas5.CHP.gz"	"ftp://ftp.ncbi.nlm.nih.gov/geo/samples/GSM1679nnn/GSM1679774/suppl/GSM1679774_P9407_F5_HG-U133_Plus_2_.M01_99_rev1.mas5.CHP.gz"	"ftp://ftp.ncbi.nlm.nih.gov/geo/samples/GSM1679nnn/GSM1679775/suppl/GSM1679775_P9407_F6_HG-U133_Plus_2_.M01_99_rev1.mas5.CHP.gz"	"ftp://ftp.ncbi.nlm.nih.gov/geo/samples/GSM1679nnn/GSM1679776/suppl/GSM1679776_P9407_F7_HG-U133_Plus_2_.M01_99_rev1.mas5.CHP.gz"	"ftp://ftp.ncbi.nlm.nih.gov/geo/samples/GSM1679nnn/GSM1679777/suppl/GSM1679777_P9407_F9_HG-U133_Plus_2_.M01_99_rev1.mas5.CHP.gz"	"ftp://ftp.ncbi.nlm.nih.gov/geo/samples/GSM1679nnn/GSM1679778/suppl/GSM1679778_P9407_F10_HG-U133_Plus_2_.M01_99_rev1.mas5.CHP.gz"	"ftp://ftp.ncbi.nlm.nih.gov/geo/samples/GSM1679nnn/GSM1679779/suppl/GSM1679779_P9407_F12_HG-U133_Plus_2_.M01_99_rev1.mas5.CHP.gz"	"ftp://ftp.ncbi.nlm.nih.gov/geo/samples/GSM1679nnn/GSM1679780/suppl/GSM1679780_P9407_G1_HG-U133_Plus_2_.M01_99_rev1.mas5.CHP.gz"	"ftp://ftp.ncbi.nlm.nih.gov/geo/samples/GSM1679nnn/GSM1679781/suppl/GSM1679781_P9407_G3_HG-U133_Plus_2_.M01_99_rev1.mas5.CHP.gz"	"ftp://ftp.ncbi.nlm.nih.gov/geo/samples/GSM1679nnn/GSM1679782/suppl/GSM1679782_P9407_G8_HG-U133_Plus_2_.M01_99_rev1.mas5.CHP.gz"	"ftp://ftp.ncbi.nlm.nih.gov/geo/samples/GSM1679nnn/GSM1679783/suppl/GSM1679783_P9407_G9_HG-U133_Plus_2_.M01_99_rev1.mas5.CHP.gz"	"ftp://ftp.ncbi.nlm.nih.gov/geo/samples/GSM1679nnn/GSM1679784/suppl/GSM1679784_P9407_G10_HG-U133_Plus_2_.M01_99_rev1.mas5.CHP.gz"	"ftp://ftp.ncbi.nlm.nih.gov/geo/samples/GSM1679nnn/GSM1679785/suppl/GSM1679785_P9407_G11_HG-U133_Plus_2_.M01_99_rev1.mas5.CHP.gz"	"ftp://ftp.ncbi.nlm.nih.gov/geo/samples/GSM1679nnn/GSM1679786/suppl/GSM1679786_P9407_G12_HG-U133_Plus_2_.M01_99_rev1.mas5.CHP.gz"	"ftp://ftp.ncbi.nlm.nih.gov/geo/samples/GSM1679nnn/GSM1679787/suppl/GSM1679787_P9407_H1_HG-U133_Plus_2_.M01_99_rev1.mas5.CHP.gz"	"ftp://ftp.ncbi.nlm.nih.gov/geo/samples/GSM1679nnn/GSM1679788/suppl/GSM1679788_P9407_H2_HG-U133_Plus_2_.M01_99_rev1.mas5.CHP.gz"	"ftp://ftp.ncbi.nlm.nih.gov/geo/samples/GSM1679nnn/GSM1679789/suppl/GSM1679789_P9407_H3_HG-U133_Plus_2_.M01_99_rev1.mas5.CHP.gz"	"ftp://ftp.ncbi.nlm.nih.gov/geo/samples/GSM1679nnn/GSM1679790/suppl/GSM1679790_P9407_H4_HG-U133_Plus_2_.M01_99_rev1.mas5.CHP.gz"	"ftp://ftp.ncbi.nlm.nih.gov/geo/samples/GSM1679nnn/GSM1679791/suppl/GSM1679791_P9407_H5_HG-U133_Plus_2_.M01_99_rev1.mas5.CHP.gz"	"ftp://ftp.ncbi.nlm.nih.gov/geo/samples/GSM1679nnn/GSM1679792/suppl/GSM1679792_P9407_H6_HG-U133_Plus_2_.M01_99_rev1.mas5.CHP.gz"	"ftp://ftp.ncbi.nlm.nih.gov/geo/samples/GSM1679nnn/GSM1679793/suppl/GSM1679793_P9407_H7_HG-U133_Plus_2_.M01_99_rev1.mas5.CHP.gz"	"ftp://ftp.ncbi.nlm.nih.gov/geo/samples/GSM1679nnn/GSM1679794/suppl/GSM1679794_P9407_H8_HG-U133_Plus_2_.M01_99_rev1.mas5.CHP.gz"	"ftp://ftp.ncbi.nlm.nih.gov/geo/samples/GSM1679nnn/GSM1679795/suppl/GSM1679795_P9407_H9_HG-U133_Plus_2_.M01_99_rev1.mas5.CHP.gz"	"ftp://ftp.ncbi.nlm.nih.gov/geo/samples/GSM1679nnn/GSM1679796/suppl/GSM1679796_P9407_H10_HG-U133_Plus_2_.M01_99_rev1.mas5.CHP.gz"	"ftp://ftp.ncbi.nlm.nih.gov/geo/samples/GSM1679nnn/GSM1679797/suppl/GSM1679797_P9407_H11_HG-U133_Plus_2_.M01_99_rev1.mas5.CHP.gz"	"ftp://ftp.ncbi.nlm.nih.gov/geo/samples/GSM1679nnn/GSM1679798/suppl/GSM1679798_P9407_I1_HG-U133_Plus_2_.M01_99_rev1.mas5.CHP.gz"	"ftp://ftp.ncbi.nlm.nih.gov/geo/samples/GSM1679nnn/GSM1679799/suppl/GSM1679799_P9407_I3_HG-U133_Plus_2_.M01_99_rev1.mas5.CHP.gz"	"ftp://ftp.ncbi.nlm.nih.gov/geo/samples/GSM1679nnn/GSM1679800/suppl/GSM1679800_P9407_I4_HG-U133_Plus_2_.M01_99_rev1.mas5.CHP.gz"	"ftp://ftp.ncbi.nlm.nih.gov/geo/samples/GSM1679nnn/GSM1679801/suppl/GSM1679801_P9407_I5_HG-U133_Plus_2_.M01_99_rev1.mas5.CHP.gz"	"ftp://ftp.ncbi.nlm.nih.gov/geo/samples/GSM1679nnn/GSM1679802/suppl/GSM1679802_P9407_I6_HG-U133_Plus_2_.M01_99_rev1.mas5.CHP.gz"	"ftp://ftp.ncbi.nlm.nih.gov/geo/samples/GSM1679nnn/GSM1679803/suppl/GSM1679803_P9407_I7_HG-U133_Plus_2_.M01_99_rev1.mas5.CHP.gz"	"ftp://ftp.ncbi.nlm.nih.gov/geo/samples/GSM1679nnn/GSM1679804/suppl/GSM1679804_P9407_K1_HG-U133_Plus_2_.M01_99_rev1.mas5.CHP.gz"	"ftp://ftp.ncbi.nlm.nih.gov/geo/samples/GSM1679nnn/GSM1679805/suppl/GSM1679805_P9407_K2_HG-U133_Plus_2_.M01_99_rev1.mas5.CHP.gz"	"ftp://ftp.ncbi.nlm.nih.gov/geo/samples/GSM1679nnn/GSM1679806/suppl/GSM1679806_P9407_K3_HG-U133_Plus_2_.M01_99_rev1.mas5.CHP.gz"	"ftp://ftp.ncbi.nlm.nih.gov/geo/samples/GSM1679nnn/GSM1679807/suppl/GSM1679807_P9407_K5_HG-U133_Plus_2_.M01_99_rev1.mas5.CHP.gz"	"ftp://ftp.ncbi.nlm.nih.gov/geo/samples/GSM1679nnn/GSM1679808/suppl/GSM1679808_P9407_K6_HG-U133_Plus_2_.M01_99_rev1.mas5.CHP.gz"	"ftp://ftp.ncbi.nlm.nih.gov/geo/samples/GSM1679nnn/GSM1679809/suppl/GSM1679809_P9407_K7_HG-U133_Plus_2_.M01_99_rev1.mas5.CHP.gz"	"ftp://ftp.ncbi.nlm.nih.gov/geo/samples/GSM1679nnn/GSM1679810/suppl/GSM1679810_P9407_K8_HG-U133_Plus_2_.M01_99_rev1.mas5.CHP.gz"	"ftp://ftp.ncbi.nlm.nih.gov/geo/samples/GSM1679nnn/GSM1679811/suppl/GSM1679811_P9407_K10_HG-U133_Plus_2_.M01_99_rev1.mas5.CHP.gz"	"ftp://ftp.ncbi.nlm.nih.gov/geo/samples/GSM1679nnn/GSM1679812/suppl/GSM1679812_P9407_K11_HG-U133_Plus_2_.M01_99_rev1.mas5.CHP.gz"	"ftp://ftp.ncbi.nlm.nih.gov/geo/samples/GSM1679nnn/GSM1679813/suppl/GSM1679813_P9407_K12_HG-U133_Plus_2_.M01_99_rev1.mas5.CHP.gz"	"ftp://ftp.ncbi.nlm.nih.gov/geo/samples/GSM1679nnn/GSM1679814/suppl/GSM1679814_P9407_K13_HG-U133_Plus_2_.M01_99_rev1.mas5.CHP.gz"	"ftp://ftp.ncbi.nlm.nih.gov/geo/samples/GSM1679nnn/GSM1679815/suppl/GSM1679815_P9407_M2_HG-U133_Plus_2_.M01_99_rev1.mas5.CHP.gz"	"ftp://ftp.ncbi.nlm.nih.gov/geo/samples/GSM1679nnn/GSM1679816/suppl/GSM1679816_P9407_M5_HG-U133_Plus_2_.M01_99_rev1.mas5.CHP.gz"	"ftp://ftp.ncbi.nlm.nih.gov/geo/samples/GSM1679nnn/GSM1679817/suppl/GSM1679817_P9407_M9_HG-U133_Plus_2_.M01_99_rev1.mas5.CHP.gz"
!Sample_data_row_count	"54675"	"54675"	"54675"	"54675"	"54675"	"54675"	"54675"	"54675"	"54675"	"54675"	"54675"	"54675"	"54675"	"54675"	"54675"	"54675"	"54675"	"54675"	"54675"	"54675"	"54675"	"54675"	"54675"	"54675"	"54675"	"54675"	"54675"	"54675"	"54675"	"54675"	"54675"	"54675"	"54675"	"54675"	"54675"	"54675"	"54675"	"54675"	"54675"	"54675"	"54675"	"54675"	"54675"	"54675"	"54675"	"54675"	"54675"	"54675"	"54675"	"54675"	"54675"	"54675"	"54675"	"54675"	"54675"	"54675"	"54675"	"54675"	"54675"	"54675"	"54675"	"54675"	"54675"	"54675"	"54675"	"54675"	"54675"	"54675"	"54675"	"54675"	"54675"	"54675"	"54675"	"54675"	"54675"	"54675"	"54675"	"54675"	"54675"	"54675"	"54675"	"54675"	"54675"	"54675"	"54675"	"54675"	"54675"	"54675"	"54675"	"54675"	"54675"	"54675"	"54675"	"54675"	"54675"	"54675"	"54675"
!series_matrix_table_begin
"ID_REF"	"GSM1679721"	"GSM1679722"	"GSM1679723"	"GSM1679724"	"GSM1679725"	"GSM1679726"	"GSM1679727"	"GSM1679728"	"GSM1679729"	"GSM1679730"	"GSM1679731"	"GSM1679732"	"GSM1679733"	"GSM1679734"	"GSM1679735"	"GSM1679736"	"GSM1679737"	"GSM1679738"	"GSM1679739"	"GSM1679740"	"GSM1679741"	"GSM1679742"	"GSM1679743"	"GSM1679744"	"GSM1679745"	"GSM1679746"	"GSM1679747"	"GSM1679748"	"GSM1679749"	"GSM1679750"	"GSM1679751"	"GSM1679752"	"GSM1679753"	"GSM1679754"	"GSM1679755"	"GSM1679756"	"GSM1679757"	"GSM1679758"	"GSM1679759"	"GSM1679760"	"GSM1679761"	"GSM1679762"	"GSM1679763"	"GSM1679764"	"GSM1679765"	"GSM1679766"	"GSM1679767"	"GSM1679768"	"GSM1679769"	"GSM1679770"	"GSM1679771"	"GSM1679772"	"GSM1679773"	"GSM1679774"	"GSM1679775"	"GSM1679776"	"GSM1679777"	"GSM1679778"	"GSM1679779"	"GSM1679780"	"GSM1679781"	"GSM1679782"	"GSM1679783"	"GSM1679784"	"GSM1679785"	"GSM1679786"	"GSM1679787"	"GSM1679788"	"GSM1679789"	"GSM1679790"	"GSM1679791"	"GSM1679792"	"GSM1679793"	"GSM1679794"	"GSM1679795"	"GSM1679796"	"GSM1679797"	"GSM1679798"	"GSM1679799"	"GSM1679800"	"GSM1679801"	"GSM1679802"	"GSM1679803"	"GSM1679804"	"GSM1679805"	"GSM1679806"	"GSM1679807"	"GSM1679808"	"GSM1679809"	"GSM1679810"	"GSM1679811"	"GSM1679812"	"GSM1679813"	"GSM1679814"	"GSM1679815"	"GSM1679816"	"GSM1679817"
"1007_s_at"	4.98	6.75	6.86	6.99	6.37	5.46	5.96	5.95	5.89	5.79	6.25	5.73	6.6	5.16	6.27	5.43	4.75	5.47	5.58	7.33	5.02	6.15	6.38	4.95	5.32	5.84	5.77	6.49	7.61	6.95	5.88	6.54	5.7	5.24	5.87	6.64	6.02	7.58	5.7	5.27	5.75	5.07	5.68	5.8	5.55	5.46	5.35	4.87	5.3	5.12	5.71	6.21	6.2	5.61	6.33	6.42	6.06	5.76	6.06	6.3	7.05	6.99	5.71	6.2	5.91	5.15	5.33	5.76	6.47	7.04	5	5.22	6.91	5.34	5.15	5.65	5.59	6.5	5.97	6.02	6.75	5.91	6	5.38	5.89	6.83	6.05	5.66	5.48	6.06	4.98	5.73	5.96	5.6	6.8	6.26	6.18
"1053_at"	7.52	5.89	5.96	6.3	7.39	6.87	5.87	6.67	6.41	5.91	6.36	6.74	6.23	7.74	6.79	7.58	7.49	7.66	7.26	6.76	8.38	7.59	6.08	6.28	8.27	6.63	7.42	7.62	6.2	7.88	6.04	6.37	7.58	7.38	5.81	6.96	6.26	7.35	4.72	5.9	7.73	6.85	8.04	5.98	7.76	6.21	7.14	7.73	6.48	6.61	6.04	5.77	6.41	5.75	5.1	5.12	5.55	6.58	5.53	4.99	5.63	4.81	6.22	5.7	5.31	6.62	6.72	6.91	6.62	5.32	7.75	7.57	6.71	7.69	7.57	7.11	6.14	6.28	7.05	6.83	5.84	7.74	6.38	6.62	6.84	5.38	6.25	5.6	6.62	5.57	7.14	5.59	7.72	6.83	5.8	6.99	7.08
"117_at"	4.27	4.52	4.3	4.41	5.23	5.1	4.48	4.21	4.86	4.93	4.08	4.29	4.81	4.02	5.28	4.47	4.29	4.42	4.77	4.05	8.13	4.36	5.03	4.21	4.64	4.03	4.44	4.28	4.27	4.29	4.71	4.29	4.21	6.89	4.12	4.54	4.19	4.37	4.7	4.44	4.9	4.35	6.73	4.21	4.96	4.47	4.26	4.71	4.64	6.27	4.16	5.64	4.41	5.99	5.45	4.4	4.7	4.94	4.91	4.73	4.4	4.4	4.2	5.2	5.08	5.79	7.08	4.52	4.72	5.01	4.93	5.38	4.42	4.76	4.82	4.63	4.62	4.48	4.38	7.03	6.02	4.32	4.79	4.15	4.61	5.33	5.22	4.93	4.89	4.91	4.8	4.52	4.34	4.61	4.29	5.36	4.2
"121_at"	7	7.91	7.35	7.9	7.63	6.98	7.64	6.65	7.73	6.97	7.45	7.05	7.34	7.47	7.34	7.26	6.74	6.99	6.79	6.67	7.41	6.92	7.25	6.76	7.42	7.37	7.04	7.09	7.56	6.91	6.96	7.53	6.77	7.4	6.91	7.26	7.29	6.95	7.36	6.8	6.99	7.03	6.66	7.57	7.5	7.46	6.88	7.02	7.6	6.99	7.61	7.87	7.99	7.39	8.26	8.21	8.2	7.47	7.95	8.03	7.51	7.93	7.69	8.13	8.29	7.69	7.37	7.45	7.1	8.29	6.94	7.32	7.74	7.18	7.43	7.24	7.27	7.8	7.62	7.75	8.24	7.71	7.93	7.26	7.36	8.07	7.74	7.64	7.36	8.3	7.2	7.12	7.19	7.56	7.43	7.55	7.07
"1255_g_at"	3.01	3.21	3.21	3.26	3.08	3.19	2.89	3.12	2.88	2.79	2.8	2.82	3.19	2.99	2.94	2.77	2.92	2.78	2.86	3.04	2.92	3.21	2.86	2.82	3.13	2.83	2.77	2.88	2.99	3	2.87	3.04	2.9	2.96	2.92	3.01	3.09	2.84	2.86	3.01	2.94	3.19	2.78	3.1	2.99	2.84	3.04	2.9	2.95	2.97	3.23	2.94	3.07	3.11	3.28	3.09	3.13	2.96	3.13	3.01	3.29	2.96	2.86	3.23	2.94	2.86	2.9	3.27	3.02	3.34	2.75	3	2.88	3.1	3.07	2.88	3.08	3.32	3.01	3.02	3.41	3.01	2.78	2.85	2.94	3.55	3.03	3.16	2.99	3.32	2.82	2.93	2.79	3	2.96	2.95	3.01
"1294_at"	7.28	7.3	8.03	7.77	8.69	7.97	7.45	7.3	6.62	7.31	8.92	7.53	6.4	7.88	8.11	8.03	7.36	8.4	8.42	8.51	7.9	8.15	7.84	8.58	8.16	7.96	9.1	8.83	7.88	9.17	7.77	8.23	8.26	8.34	7.78	9.06	8.8	8.61	7.32	7.5	8	8.32	8.59	7.68	7.36	7.68	7.7	8.27	8.56	7.99	7.42	7.07	7.18	7.51	6.36	5.35	5.99	8.65	6.87	8.05	7.69	6.02	7.94	7.8	7.49	8.26	8.82	7.46	8.99	8.19	7.98	8.37	8.61	8.71	8.42	8.63	8.01	7.55	6.65	7.99	6.88	7.95	7.98	8.48	7.26	6.61	7.74	7.88	7.28	6.98	8.97	8.31	8.13	7.93	7.45	8.06	8.52
"1316_at"	5.39	5.78	5.82	5.82	5.69	5.09	5.82	5.17	5.82	5.44	5.51	5.56	5.56	5.06	5.46	5.32	5.08	5.28	5.19	5.19	5.36	4.86	5.64	5.1	5	5.02	4.92	4.92	5.77	5.21	5.3	6.07	4.93	5.34	5.9	5.2	5.33	5.15	5.42	5.82	5.51	5.49	5.23	5.57	5.42	5.74	5.26	5.23	5.42	5.06	5.2	5.61	5.42	5.21	6.18	5.87	5.46	5.01	5.42	5.48	5.08	5.81	5.18	5.35	5.72	5.12	5.18	5.55	5.43	6.28	5.46	5.14	5.64	4.89	5.1	5.05	5.36	5.77	5.36	6.06	6.53	5.4	5.64	5.18	5.62	6.2	5.85	5.82	5.37	5.85	5.16	5.17	5.06	5.34	5.36	5.15	5.08
"1320_at"	3.6	3.59	3.53	3.63	3.83	3.33	3.69	3.54	3.64	3.75	3.53	3.8	3.49	3.56	3.21	3.49	3.54	3.25	3.34	3.22	3.41	3.18	3.35	3.55	3.49	3.23	3.35	3.37	3.61	3.43	3.58	3.81	3.55	3.49	3.27	3.45	3.43	3.39	3.7	3.5	3.45	3.95	3.52	3.68	3.38	3.52	3.55	3.67	3.64	3.47	3.84	3.83	3.79	3.63	3.82	3.69	3.64	3.51	3.59	3.92	3.59	3.88	3.57	3.7	3.86	3.73	3.51	3.7	3.37	3.86	3.5	3.52	3.47	3.63	3.55	3.41	3.72	3.95	3.59	3.83	4.01	3.4	3.59	3.39	3.61	4.01	3.71	3.74	3.32	4.27	3.29	3.57	3.48	3.76	3.43	3.47	3.43
"1405_i_at"	6.45	5.02	4.9	4.61	6.02	5.66	5.69	4.56	4.42	5.17	6.03	5.75	7.11	7.9	4.94	5.4	7.55	4.07	5.99	5.28	8.1	5.28	5.02	6.93	4.58	3.99	5.7	5.89	5.15	4.58	4.65	6.11	6.8	6.9	5.14	7.59	6.95	7.05	5.77	6.39	6.1	5.19	3.73	4.94	5.42	8.48	7.37	7.97	6.59	5.6	5.22	3.9	5.29	5.1	4.37	5.29	4.06	5.96	5.76	5.21	4.34	4.62	5.31	3.52	4.42	7.75	5.3	5.56	6.72	5.95	7.69	5.97	6.73	7.83	6.39	7.03	5.56	4.57	5.63	6.17	6.38	5.51	4.84	7.22	4.66	3.89	5.06	4.42	6.02	4.59	5.78	6.06	4.73	6.03	3.71	4.71	5.37
"1431_at"	3.21	3.46	3.65	3.63	3.38	3.47	3.27	3.51	3.57	3.25	3.35	3.36	3.34	3.24	3.25	3.55	3.29	3.62	3.24	4.02	3.19	3.14	3.23	3.34	3.39	4.01	3.47	3.93	3.31	3.6	3.35	3.48	3.26	3.39	3.49	3.86	3.29	3.35	3.24	3.48	3.43	3.81	3.32	3.37	3.29	3.37	3.44	3.39	3.17	3.1	3.42	3.6	3.42	3.47	3.2	3.6	3.46	3.3	3.4	3.14	3.57	3.22	3.41	3.31	3.57	3.34	3.6	3.51	3.53	3.7	3.66	3.17	3.79	3.68	3.64	3.9	3.49	3.54	3.61	3.65	3.96	3.52	4.43	3.03	3.36	4.01	3.35	3.47	3.72	4.59	3.44	3.5	3.82	3.99	3.49	3.42	3.49
"1438_at"	4.56	4.69	4.54	4.57	4.82	4.77	4.64	4.55	5.2	4.61	4.59	4.57	4.27	4.43	4.61	4.51	4.61	4.59	4.7	4.17	4.74	4.8	4.61	5.85	4.66	4.34	4.67	4.44	4.54	5.3	4.69	4.77	4.62	4.53	5.13	4.57	4.72	4.72	5.59	4.65	4.55	4.77	4.5	4.66	4.95	4.76	4.58	4.53	4.67	4.93	4.79	4.51	4.94	4.61	4.93	4.88	4.85	5.98	4.87	4.98	4.71	4.54	4.76	4.98	4.92	4.5	4.85	4.81	4.64	4.89	4.48	4.68	4.75	4.97	4.85	4.78	5.32	4.78	4.64	4.86	4.85	4.79	5.11	5.23	5.39	5.01	4.84	4.92	4.55	5.04	4.53	4.57	4.42	4.71	4.61	5.25	4.39
"1487_at"	6.99	6.58	6	6.09	6.2	6.66	6.51	6.49	6.26	6.12	6.36	6.48	6.39	6.37	6.03	6.24	6.8	6.47	6.45	6.25	6.66	6.86	6.38	6.99	6.63	6.68	6.82	6.3	6.44	6.55	5.92	6.4	6.79	6.77	6.84	6.07	6.86	6.4	6.43	7.19	6.89	6.01	5.64	6.2	6.16	6.62	6.12	6.7	6.4	6.2	6.01	6.1	6.06	6.54	6	5.93	6.19	6	6.11	6.38	5.74	6.2	6.15	6.22	6.01	6.74	6.89	6.05	6.33	6.17	6.75	7.63	6.12	6.8	6.96	6.69	6.74	6.32	6.26	6.09	6.21	6.53	6.11	7.04	6.16	6.32	6.12	6.46	6.46	6.96	6.73	6.61	6.34	6.06	6.56	6.17	6.4
"1494_f_at"	4.66	5.83	5	5.26	5.24	5.14	5.14	4.73	5.49	5.14	4.76	4.49	5.08	4.84	4.74	4.73	4.66	4.8	4.71	4.72	4.9	4.9	4.88	4.64	4.87	4.78	4.57	4.96	5.03	4.72	4.79	5.21	4.86	5.14	4.86	4.82	5.16	4.92	5.28	4.7	4.95	5.06	4.56	4.99	4.94	4.91	4.87	4.83	5.13	4.77	5.1	5.29	5.42	5.22	5.78	6.16	5.75	5	5.36	4.86	4.99	5.44	5.08	5.53	5.3	5	5.28	5.48	5.4	5.08	5.01	5.08	5.55	5.24	5.06	5.21	5.16	5.85	5.26	5.48	5.96	5.47	5.78	4.86	5.16	5.61	5.27	5.23	5.34	5.79	5.02	5.36	5.01	5.1	4.92	5.16	5.21
"1552256_a_at"	6.18	7.32	6.81	7.42	8.86	7.01	6.16	6.36	6.61	6.26	7.17	6.5	5.85	7.79	7.66	6.93	6.68	7.84	7	6.93	7	7.98	6.32	7.45	8.48	5.67	6.96	8.46	7.45	8.16	6.51	7.74	8.53	8.08	7.29	9.59	7.74	9.06	6.22	6.01	8.48	7.09	6.92	6.74	6.6	7.35	7.43	8.33	7.27	7.26	6.99	7.13	7.23	6.6	5.94	6.07	6.26	6.83	6.44	6.52	7.32	6.02	7.31	7.12	5.67	7.97	8.94	7.38	7.27	7.67	7.41	7.81	7.45	7.99	7.43	7.61	6.73	6.92	5.41	7.37	6.74	7.42	6.41	7.8	5.81	5.32	6.95	6.96	5.91	5.7	7.72	7.02	7.11	7.15	6.71	6.7	7.4
"1552257_a_at"	5.32	5.12	5.17	5.46	6.09	6.7	5.94	4.58	5.34	4.71	4.75	4.6	5.76	7.43	5.35	6.51	6.63	6.09	6.06	4.46	5.64	5.43	4.79	5.65	7.82	5.99	6.37	6.37	5.33	6.17	5.32	5.93	7.42	6.21	4.87	5.39	5.79	6.14	4.96	4.64	6.1	5.55	6.55	6.23	6.35	6.43	6.83	7.56	6.41	6.07	6.01	5.49	6.4	5.64	5.48	5.62	5.34	6.49	5.99	5.73	5.5	5.07	5.57	6.06	5.67	7.16	6.97	6.09	5.8	5.14	6.79	7.57	5.89	7.09	6.92	6.47	5.39	5.99	4.79	6.32	6.21	6.92	6.05	6.19	4.74	4.78	6.01	5.53	5.22	5.12	6.77	5.29	6.27	6.64	4.93	6.09	6.46
"1552258_at"	4.3	4.79	4.44	4.46	4.75	4.38	4.2	4.22	4.21	4.13	4.47	3.99	4.98	3.85	3.87	3.98	4.26	4.27	4.02	4.22	4.43	4.33	4.5	4.28	4.45	5.15	4.2	4.3	4.77	4.14	4.29	4.38	3.9	4.25	4.23	4.25	4	3.89	4.53	4.23	4.11	5.39	4.08	4.29	4.1	4.13	4.13	4.27	4.35	4.37	4.37	4.47	5.12	4.79	4.75	5.17	4.38	4.38	4.69	4.5	4.29	4.85	4.46	4.56	4.48	4.22	4.21	4.75	4.01	4.85	4.23	4.2	4.53	4.23	4.45	3.98	4.23	4.42	4.51	5.02	5.2	4.33	4.73	4.04	4.49	4.35	4.56	4.31	4.28	4.75	4.05	4.16	4.27	4.06	4.35	4.61	4.8
"1552261_at"	3.45	3.94	3.54	4.02	4.05	3.36	3.85	3.3	4.54	3.5	3.37	3.76	3.73	3.86	3.48	3.58	3.94	3.82	3.52	3.52	3.53	3.62	3.77	3.75	3.72	3.8	3.53	3.66	4.15	3.37	3.52	4.11	3.52	3.48	3.72	3.81	3.88	3.88	3.77	3.75	3.35	3.68	3.26	3.87	3.71	4	3.62	3.65	3.78	3.86	4.11	4.22	4.37	3.89	4.46	4.07	4.64	3.66	4.05	3.86	3.43	3.88	3.81	3.98	4.09	3.63	4.1	3.87	3.82	4.36	3.84	4.22	4	4.08	4.05	3.82	4.01	3.86	3.82	4.08	4.39	3.88	3.96	3.79	3.96	4.88	4.1	4.22	4.29	4.37	3.56	3.86	3.85	4.02	3.8	3.88	3.84
"1552263_at"	6.27	4.64	4.49	5.85	5.82	6.34	6.14	6.7	6.52	5.82	4.77	5.58	5.29	6.82	6.31	7.54	7.02	7.24	6.91	4.83	5.86	6.77	5.82	6.27	5.78	5.9	6.42	6.18	6.09	5.67	5.28	4.88	5.95	6.24	5.67	5.11	5.14	6.6	5.13	5.8	6.49	6.91	7.38	5.92	7.41	5.81	6.77	7.11	6.89	5.55	4.58	4.74	5.51	4.73	4.22	4.82	5.56	6.56	5.03	4.51	4.52	4.37	4.64	5.01	4.89	6.64	6.53	5.74	5.29	5.19	6.44	7.55	5.18	6.71	7.37	5.96	5.01	5.01	4.5	5.97	4.97	6.23	4.89	6.58	4.45	4.17	4.3	4.21	4.51	4.5	6.75	4.69	5.13	5.34	6.7	6.28	4.93
"1552264_a_at"	7.57	6.15	5.82	6.91	7.47	7.41	7.37	7.49	7.56	6.89	6.44	7.33	7.19	7.81	7.32	8.29	7.92	8.45	8.03	6.2	7.56	8.62	6.97	8.07	7.43	7.37	8.14	7.55	7.69	7.36	6.95	6.71	7.58	7.52	7.26	6.53	6.7	8.32	6.98	7.5	7.84	7.78	8.1	6.49	7.76	6.7	7.54	8.11	7.95	6.97	6.23	6.01	6.95	6.58	5.87	5.64	6.76	7.85	6.34	6	5.99	6.26	6.44	6.48	6.03	7.28	8.07	7.01	7.27	6.02	7.2	8.47	6.63	7.92	8.52	7.25	6.75	6.35	6.36	7.64	6.25	7.99	7.09	7.94	6.49	5.92	6.06	5.94	6.38	6.28	7.52	6.3	6.63	7.46	8.13	7.63	7.11
"1552266_at"	2.95	3.5	3.27	3.45	3.41	3.46	3.26	3.23	3.61	3.14	3.39	3.21	3.15	3.25	3.12	3.23	3.13	3.14	3.44	3.26	3.27	3.16	2.94	3.54	3.22	2.87	3	3.03	3.18	3.23	3.47	3.53	3.02	3.24	2.98	3.45	3.35	3.33	3.44	3.33	3.26	4.11	3.46	3.59	3.37	3.37	3.24	3.15	3.16	3.37	3.71	3.46	3.8	3.48	3.76	3.17	3.73	3.55	3.53	3.51	3.6	3.68	3.3	3.6	3.36	3.37	3.23	3.26	3.69	4.06	3.26	3.41	3.5	3.28	3.56	3.42	3.43	3.62	3.71	3.48	3.45	3.44	3.58	3.11	3.26	3.42	3.25	3.58	3.47	3.76	3.62	3.27	3.7	3.79	3.22	3.36	3
"1552269_at"	3.24	3.4	3.61	3.58	3.48	3.28	3.34	3.11	3.27	3.62	3.51	3.35	3.3	3.52	3.61	3.33	3.15	3.12	3.08	3.53	3.2	3.11	3.27	3.36	3.36	3.12	3.37	3.4	3.74	3.37	3.27	3.41	3.11	3.47	3.43	3.5	3.34	3.42	3.56	3.3	3.1	3.94	3.14	3.39	3.56	3.39	3.28	3.36	3.57	3.51	3.24	3.79	3.67	3.67	3.66	3.47	3.99	3.47	3.52	3.83	3.97	4.05	3.49	3.63	3.37	3.38	3.42	3.73	3.35	3.41	3.54	3.56	4.04	4.11	3.51	3.39	3.57	3.91	3.33	4.11	3.88	3.41	4.28	3.26	3.75	3.68	3.78	3.76	3.49	3.74	3.58	3.34	3.71	3.65	3.38	3.05	3.3
"1552271_at"	4.5	5.01	4.47	4.28	4.96	4.52	4.71	4.22	4.87	4.23	5.12	4.47	4.43	4.55	4.4	4.36	4.59	4.99	4.28	4.46	4.73	4.43	4.55	4.88	4.8	4.81	4.69	4.42	4.66	4.93	3.91	4.33	5.09	4.71	4.89	4.62	4.89	4.74	4.78	4.89	4.44	5.33	4.26	4.95	4.88	4.42	4.23	4.28	4.51	4.42	4.86	4.98	4.83	4.5	4.78	5.27	5.06	4.29	4.88	4.72	4.14	5.17	4.76	4.74	5.08	5	4.98	4.67	5.05	4.91	4.28	4.41	4.87	4.89	4.74	4.5	4.59	4.95	4.47	4.55	4.96	4.71	4.42	4.64	4.78	4.44	5.12	4.91	4.46	4.72	4.73	4.58	4.47	4.47	4.63	4.71	4.96
"1552272_a_at"	4.04	4.18	4.51	4.35	4.71	4.21	4.67	4.45	4.59	4.15	4.28	4.23	4.06	4.02	4.11	4.47	4.28	4.79	4.18	4.68	4.17	3.98	4.1	4.42	4.65	4.83	4.57	4.19	4.17	4.04	4.09	4.43	5.06	4.09	4.67	4.76	4.42	4.56	4.54	4.38	4.04	4.84	4.29	4.17	4.16	3.94	4.26	4.5	4.28	4.02	4.28	4.45	4.12	4.1	4.16	4.62	4.45	4.3	4.49	4.53	4.27	4.15	4.1	4.53	4.11	4.3	3.66	4.31	3.97	3.96	4.22	4.2	4.05	4.75	4.2	4.34	4.62	4.36	4.52	4.14	4.28	4.53	4.12	4.38	4.13	4.17	4.36	4.27	4.21	4.39	4.05	4.41	4.31	4.18	4.27	4.6	4.57
"1552274_at"	7.56	5.93	7.13	6.93	7.06	6.59	5.76	8.03	7.07	8.19	7.1	7.38	6.05	7.24	8.14	6.74	7.93	7.49	7.64	8.13	8.02	8.16	7.6	7.97	6.85	5.03	6.44	7.1	7.58	7.34	7.5	7.18	7.07	7.21	7.05	6.72	7.63	7.6	5.85	8.29	7.71	7.58	8.14	7.34	7.56	6.51	7.16	7.13	6.17	7.52	5.96	6.63	6.29	7.21	5.9	4.72	6.63	7.24	6.62	6.93	5.77	6.85	7.48	6.69	6.14	6.52	6.93	5.5	7.84	5.91	6.51	7.15	6.81	6.47	6.79	7.54	7.25	6.45	6.9	6.46	5.88	7.05	6.08	8.27	7.76	5.98	6.4	6.29	6.36	5.5	7.83	7.77	7.04	6.56	8.15	7.92	7.04
"1552275_s_at"	7.77	5.63	6.95	6.96	7.21	6.7	6.18	7.95	7.43	8.46	7.16	8.2	6.23	7.74	8.23	7.26	7.82	7.21	7.69	8.8	8.61	8.67	7.92	7.76	7.49	5.05	7.29	7.6	7.94	7.97	7.49	6.99	6.92	7.62	7.23	6.96	7.92	7.52	6.07	8.48	7.77	7.93	8.16	7.94	7.34	5.93	7.03	7.19	6.66	7.6	6.44	5.93	6.2	7.9	5.76	4.67	6.45	7.72	7.2	6.84	5.72	6.67	8.22	6.6	6.2	7.07	7.19	5.79	7.46	5.45	6.25	7.03	6.89	7.06	7.28	7.53	7.17	6.81	6.96	6.62	5.45	7.55	7.08	7.93	7.78	5.96	6.21	5.93	6.52	5.92	8.56	8.44	7.45	7.39	8.5	8.47	7.25
"1552276_a_at"	5.08	5.3	5.43	5.21	5.44	5.03	5.1	5.23	5.11	4.98	5.04	5.35	5.14	4.64	5.21	4.73	5.01	4.61	4.74	5.13	5.3	5.48	5.52	5.22	4.99	4.91	5.03	4.97	5.21	5.04	4.9	5.32	4.96	5.3	5.35	4.85	5.75	5.3	5.45	5.37	5.01	5.05	4.79	5.03	5.02	5.08	4.91	4.6	4.65	5.27	4.73	4.9	5.25	5.09	5.44	5.23	5.53	4.94	5.12	5.37	5.03	5.07	5.26	5.18	5.47	4.93	5.29	4.98	5.02	5.96	5.33	4.94	5.09	4.99	4.91	5.12	5.38	5.59	5.46	5.12	5.83	5.44	5.07	5.2	5.73	5.43	5.2	5.14	5.38	5.17	4.98	5.27	4.91	4.72	5.61	5.13	4.92
"1552277_a_at"	5.06	4.9	5.41	5.41	5.42	5.16	5.29	6.61	5.06	5.22	5.97	4.91	5.52	4.83	5.1	5.3	5.11	5.71	4.84	7.28	5.58	5.54	5.86	4.85	5.1	6.59	4.7	5.55	5	5.83	6.93	5.79	4.54	5.54	5.63	5.74	5.55	6.1	5.6	5.1	5.18	5.61	6.28	5.2	5.23	4.86	4.6	4.89	4.85	5.32	5.67	5.05	4.85	4.93	4.89	5.14	4.84	4.56	4.94	5.92	5.05	4.82	4.66	4.74	4.76	4.8	5.05	5.16	6.2	5.12	5.54	4.77	5.61	4.95	5.29	6.28	5.37	5.61	4.98	5.09	5.16	5.29	5.5	5.69	5.33	5.34	5.25	4.69	5	5.35	4.98	6.33	6.39	5.02	5.74	4.84	4.73
"1552278_a_at"	2.92	3.31	3.61	3.16	3.35	3.48	3.49	3.23	3.53	3.15	3.34	3.11	3.32	2.91	3.03	3.02	3.31	2.91	3.04	2.9	3.25	3.01	3.3	3.28	3	3.2	2.91	2.85	3.36	3.22	3.05	3.08	3.09	3.15	3.16	3.02	3.44	3.04	3.3	3.36	2.92	3.61	2.75	3.31	3.1	3.19	3.18	2.92	3.2	3.14	3.35	3.18	3.71	3.23	3.63	3.12	3.49	3.24	3.68	3.3	3.29	3.14	3.32	3.7	3.76	3.26	3.75	3.25	3.35	4.17	2.97	2.87	3.17	3.19	3.19	2.96	3.37	3.31	3.49	3.46	3.81	3.41	3.75	2.95	3.29	3.74	3.21	3.37	3.27	3.35	3.09	3.35	3.51	3.04	3.34	3.08	3.4
"1552279_a_at"	5.57	6.93	5.87	6.29	6.2	5.79	5.73	5.54	6.22	5.37	5.81	5.46	5.31	5.79	6.04	5.55	5.58	5.73	5.36	5.54	5.83	5.72	5.77	5.51	5.39	5.77	5.54	5.44	6.32	5.84	5.57	6.48	5.41	5.93	5.66	5.76	5.61	5.34	5.99	5.72	5.55	6.44	5.41	6.24	5.87	6	5.74	5.62	5.86	5.74	5.92	6.43	6.72	6.23	6.87	7.2	6.66	5.88	6.37	6.19	6.02	6.66	6.04	6.69	6.57	6.11	5.63	6.36	5.44	6.31	5.7	5.47	6.05	5.75	5.92	5.61	6.2	6.49	5.9	5.9	7.2	6.06	6.18	5.56	5.89	6.75	6.27	5.83	6.14	6.06	5.58	5.43	5.57	6.05	5.93	5.71	5.45
"1552280_at"	3.01	3.13	3.64	3.69	3.5	3.14	3.61	3.09	3.64	2.86	3.36	3.17	3.31	3.11	3.62	3.14	2.92	2.72	3.12	3.38	3.25	3.11	3.31	3.25	3.46	3.17	3.02	3.23	3.13	3.5	2.98	3.28	2.96	3.15	3.1	3.23	3.14	3.02	3.39	3.08	2.9	3.41	2.81	3.45	3.54	3.24	3.07	2.99	3.41	3.06	3.81	3.43	3.47	3.24	3.42	3.41	3.52	3.44	3.56	4.2	3.32	4.12	2.99	3.55	4.02	3.36	3.42	3.37	3.61	3.69	3.23	3.09	3.55	3.27	3.38	3.06	3.35	3.87	3.04	3.56	3.44	4.3	3.11	2.97	3.12	4.03	3.72	3.43	3.59	3.13	3	3.22	3.24	4.29	3.38	3.32	3.24
"1552281_at"	5.88	6.65	6.56	6.55	6.85	6.14	6.32	5.7	6.74	5.86	5.95	6.01	6.28	5.8	6.3	5.71	5.85	5.64	6.01	5.7	6.32	5.78	5.97	5.75	6.05	5.8	5.67	5.72	6.55	5.75	5.8	6.67	5.71	6.1	5.97	6.21	6.1	5.82	6.47	5.85	5.81	6.83	5.65	6.45	6.34	6.27	6.23	6.12	6.4	6.18	6.81	6.49	6.59	6.33	6.87	6.84	7	5.99	6.95	6.46	6.46	7.25	6.5	6.92	7.2	6.48	6.18	6.6	5.62	6.79	5.86	5.87	6.61	5.79	5.95	5.63	6.18	6.67	6.22	6.39	6.84	6.33	6.21	5.77	6.22	6.67	6.57	6.3	6.22	6.7	5.9	6.05	5.73	6.41	6.34	6.03	6.32
"1552283_s_at"	3.71	3.6	3.83	5.12	4.05	4.49	4.04	3.78	3.82	4.08	4.13	6.53	3.67	4.05	3.65	4.41	5.06	3.46	3.5	3.94	3.72	3.59	3.84	3.27	3.5	3.55	3.1	4.19	3.64	3.8	3.55	4.71	3.87	4.28	3.74	3.43	3.34	3.63	3.67	4.29	3.82	3.9	3.9	3.31	3.46	3.95	4.01	4.04	3.94	3.42	4.02	3.62	3.61	3.73	3.45	4.09	4.13	3.42	3.54	3.72	3.36	3.78	3.18	4.21	3.79	3.67	3.75	4.46	3.43	4.03	3.83	3.83	4.03	4.97	4.03	3.65	4.33	3.46	3.22	4.87	3.51	3.25	3.68	4.29	2.94	3.71	3.37	3.57	3.51	3.84	3.41	3.82	3.61	3.21	3.67	4.38	3.7
"1552286_at"	3.26	4.63	4.4	4.71	4.51	4.49	4.73	3.71	4.16	4.33	3.95	3.84	3.77	4.56	4.33	4.75	4.23	4.34	4.21	3.85	4.34	4.01	3.9	4.33	4.9	3.96	4.48	4.31	4.09	4.02	4.16	4.44	4.72	3.84	3.8	4.61	4.39	4.78	3.76	3.66	4.68	4.51	5.07	4.17	4.33	4.42	4.39	4.74	4.16	4.05	3.98	4.52	4.16	3.77	4.23	4.28	4.42	4.27	4.22	3.95	3.89	4.16	4.2	4.4	4.07	4.47	4.47	4.42	3.96	5.37	4.77	4.49	4.36	4.04	4.05	3.71	4.15	4.04	4	4.4	4.03	4.89	4.45	3.89	3.89	4.86	4.14	4.19	4.11	4.11	3.82	4.21	3.89	4.3	3.92	4.49	4.79
"1552287_s_at"	6.07	6.55	6.32	5.71	6.35	4.97	6.21	6.38	5.13	5.72	6.9	7.02	6.53	4.94	7.8	4.96	5.63	8.1	5.47	6.73	3.83	5.83	6.37	5.44	6.97	7.36	4.39	7.07	5.08	7.46	7.1	5.21	5.27	5.92	6.38	6.89	5	6.53	6.24	5.06	7.31	4.39	7.25	4.95	5.89	4.6	7.01	6.52	5.96	4.97	4.39	6.04	3.8	4.79	4.27	5.19	5.14	6.48	4.02	6	6.07	5.86	4.08	6.43	4.33	6.46	5.66	5.56	6.99	5.7	6.73	7.14	6.71	3.56	5.82	4.8	4.44	5.96	6.7	7.01	4.57	4.99	5.15	6.25	5.85	4.99	3.85	4.85	6.45	4.08	5.94	7.17	6.52	3.91	6.59	6.88	4.41
"1552288_at"	3.23	4.06	3.25	3.87	3.78	3.38	3.5	3.72	3.47	3.55	3.67	3.5	3.61	3.4	3.11	3.3	3.51	3.42	3.27	3.5	3.28	3.89	3.27	3.43	3.54	3.7	3.3	3.27	3.51	3.2	3.52	3.96	3.33	3.56	3.51	3.45	3.48	3.31	3.8	3.18	3.36	4.54	3.13	3.21	3.25	3.31	3.53	3.26	3.62	3.46	3.51	3.51	3.98	3.55	3.97	3.43	3.78	3.1	3.74	3.64	3.63	3.7	3.71	3.74	3.75	3.31	3.36	3.77	3.27	4.39	3.44	3.49	3.55	3.53	3.46	3.36	3.19	3.88	3.59	4.13	3.47	3.64	3.55	3.72	3.23	3.59	3.59	3.52	3.58	3.94	3.81	3.93	3.49	3.32	3.78	3.88	3.57
"1552289_a_at"	3.35	4.27	3.58	3.69	3.65	3.43	3.83	4.64	3.82	4.17	3.42	3.69	3.35	3.61	3.38	3.25	3.43	3.44	3.38	3.36	3.62	3.81	3.55	3.71	3.37	3.44	3.39	3.4	3.18	3.4	3.43	3.73	3.58	3.6	3.31	3.83	3.54	3.54	3.36	3.76	3.45	3.31	3.33	3.51	3.48	3.85	3.32	3.4	3.75	4.05	3.45	4.04	3.92	3.97	3.68	3.84	3.91	3.67	4.02	3.83	3.7	3.94	3.83	3.51	3.86	3.59	3.98	3.28	3.38	3.42	3.47	3.42	3.69	3.64	3.6	3.8	3.72	4.31	3.91	3.51	4.36	3.6	3.97	3.39	3.69	4.48	3.39	3.7	3.45	4.24	3.43	3.77	3.38	3.85	4.38	3.39	3.86
"1552291_at"	4.64	3.59	4.49	4.37	4.44	4.99	4.43	4.86	3.89	4.63	4.51	4.74	4.42	5.38	5.32	5.31	5.04	5.3	4.93	3.88	4.08	4.9	4.18	5.04	4.84	4.93	5.15	5.34	3.4	5.33	4.65	3.61	5.13	4.2	4.17	4.65	4.15	5.08	3.54	3.47	5.48	4.18	6.01	4.15	5.56	4.71	5.56	5.6	4.05	3.86	3.97	3.91	3.79	3.65	4.02	3.05	4.01	5.6	4	3.55	4.17	3.64	3.4	3.67	3.14	4.19	3.88	4.8	4.83	4.18	5.43	4.84	4.71	4.98	4.97	4.44	3.74	4.48	3.93	3.76	4.06	4.46	3.76	4.7	3.45	3.15	3.83	3.41	3.88	3.29	5	4.25	4.84	4.37	3.76	4.41	4.58
"1552293_at"	4.17	4.25	4.66	4.21	4.28	3.86	4.29	4.22	4.7	4.02	4.24	4.12	4.22	4.33	4.58	4.21	4.06	3.95	4.05	3.81	4.41	4.26	4.22	4.08	4.27	4.06	3.92	4.14	4.27	4.09	3.88	4.47	3.87	4.17	4.12	4.16	4.07	3.99	4.27	4.02	4.12	4.03	3.98	4.24	4.11	4.11	4.01	4.32	4.11	3.94	4.81	4.51	4.8	4.57	4.96	4.32	4.73	4.14	4.73	4.37	4.56	4.57	4.5	4.84	4.85	4.18	4.65	4.53	4.21	4.95	3.93	3.72	4.53	3.97	4.23	4.03	4.59	4.65	4.69	4.56	5.18	4.39	4.68	4.42	4.65	5.28	4.25	4.48	4.67	4.42	3.95	4.13	4.2	4.29	4.14	4.09	4.35
"1552295_a_at"	5.28	5.06	5.11	5.18	5.74	5.1	4.98	5.06	5.1	4.63	5.32	4.66	5.23	5.35	5.09	4.97	6	5.38	5.19	5.75	5.7	4.99	4.92	5.08	5.83	6.41	6.06	6.33	5.33	5.48	5.56	5.02	6.48	5.38	5.41	5.68	6.07	6.36	5.38	5.99	5.65	5.21	5.05	5.3	5.24	4.96	5.18	5.61	5.36	5.89	5.06	5.38	5.18	5.59	5.16	5.04	5.68	5.15	5.19	5.05	5.24	5.17	5.62	5.46	5.27	5.58	5.6	5.11	5.67	4.93	5.14	5.79	5.6	5.88	5.36	6.19	6.04	5.29	5.46	4.67	5.59	5.54	5.2	5.47	5.61	5.97	5.84	5.75	5.56	6.39	5.85	5.54	5.96	5.54	4.72	5.11	5.51
"1552296_at"	3.09	3.57	3.5	3.36	3.2	3.42	2.96	3.27	3.43	3.42	3.52	3.11	3.12	3.21	3.13	3.26	3.22	3.23	3.29	3.32	3.14	3.05	3.37	3.07	3.19	3.44	3.02	3.37	3.24	3	3.04	3.14	3.37	3.35	3.21	3.31	3.35	3.18	3.41	3.25	3.14	4.57	3.26	3.28	3.17	3.48	3	3.12	3.12	3.24	3.29	3.31	3.39	3.23	3.63	3.47	3.55	3.03	3.45	3.29	3.32	3.17	3.3	3.47	3.63	3.28	3.21	3.3	3.23	3.42	3.28	2.99	3.33	3.22	3.17	3.39	3.68	3.37	3.34	3.22	4.23	3.41	3.39	2.99	3.23	3.4	3.82	3.63	3.4	3.46	3.25	3.19	3.13	3.26	3.26	3.31	3.53
"1552299_at"	3.28	3.88	3.61	3.61	4.34	3.98	3.67	3.55	4.13	3.49	4.06	3.63	3.5	3.88	4.57	3.94	3.85	3.81	4.39	3.59	3.76	3.69	3.86	3.76	3.87	3.99	4.25	3.68	3.69	3.94	3.5	4.19	3.91	3.84	3.67	3.75	3.66	4.22	3.62	3.85	3.96	4.51	4.62	4.27	3.76	3.7	4.2	3.84	4.03	3.49	3.68	4.07	4.04	3.56	3.6	3.89	4.22	4.03	4.01	4.05	3.76	3.9	4.1	4.25	4.49	3.66	3.93	3.94	4.35	4.96	3.55	3.55	3.88	4.37	3.69	3.98	4.41	3.91	3.8	3.97	3.97	4	4.11	3.69	3.69	4.31	3.99	3.85	3.88	3.74	3.97	3.95	3.72	3.74	3.78	3.65	3.61
"1552301_a_at"	4.75	5.18	4.74	4.64	4.94	4.35	4.74	4.35	4.33	4.45	5.16	4.82	4.69	4.9	4.55	4.67	4.53	4.81	4.75	5.05	4.5	4.93	4.58	4.77	4.83	5.1	4.34	5.01	5.03	4.62	4.78	4.8	5.23	5.14	5.1	6.23	4.56	5.1	4.65	4.79	4.7	5.1	4.68	4.89	4.82	4.77	4.92	4.91	5.03	4.74	4.77	4.79	4.77	4.62	5.24	4.81	4.78	4.66	4.9	4.81	5.17	5.05	4.83	4.91	5.16	4.74	4.88	4.83	4.57	5.41	4.86	4.6	4.8	4.88	4.65	5.24	4.86	5.22	4.86	4.8	4.97	5.13	4.8	4.51	4.79	5.25	4.81	4.79	4.89	4.8	4.66	4.85	4.62	4.94	4.43	4.81	4.96
"1552302_at"	5.5	4.85	6.08	5.62	6.71	5.09	4.85	6.04	3.86	5.84	5.71	5.16	4.65	4.48	6.83	6.5	5.44	6.32	6.93	5.12	4.83	5.06	5.44	5.05	4.82	4.39	6.72	6.31	4.91	6.24	5.14	4.92	4.85	5.09	5.09	5.37	6.13	6.1	4.64	5.18	6.61	6.34	6.2	5.74	5.1	5.24	5.68	5.02	5.57	6.16	3.93	4.44	4.62	4.52	3.23	3.69	3.85	7.17	4.66	4.15	4.54	4.36	4.78	4.85	4.49	5.47	6.14	5.31	7.75	5	5.33	5.67	5.07	5.8	5.41	6.47	4.73	5.16	4.4	4.92	3.92	5.37	4.67	6.07	5.03	4.65	4.52	4.49	4.85	5.38	7.32	5.59	5.35	5.31	5.29	7.22	5.48
"1552303_a_at"	5.43	5.69	6	6.04	7.62	5.45	4.4	6.17	4.74	6.2	5.64	5.76	5.61	5.51	6.87	6.48	5.59	6.19	6.66	6.15	5.86	6	5.58	6.12	5.73	5.65	7.54	6.98	5.35	7	5.62	5.96	5.86	5.63	5.81	5.86	6.9	6.66	5.51	5.68	6.87	6.97	6.21	6.1	5.47	5.64	5.73	5.32	6.26	5.93	4.42	5.47	5.5	5.79	5.19	5.21	4.28	6.92	5.47	5.47	5.79	5.33	5.62	5.85	5.17	6.35	6.18	5.85	7.49	6.03	5.54	5.74	5.77	5.85	5.6	6.22	5.09	5.53	5.12	5.89	5.55	5.74	4.48	6.52	5.32	5.47	5.35	5.19	4.78	5.3	7.31	6.08	5.35	5.62	6.34	6.94	6.24
"1552304_at"	3.58	3.62	3.98	3.76	3.71	3.86	3.45	3.46	3.77	3.56	3.44	3.73	3.71	3.48	3.33	3.64	3.31	3.29	3.55	3.82	3.83	3.55	3.37	3.23	3.65	3.45	3.4	3.31	3.97	3.64	3.6	3.89	3.6	3.42	3.46	3.67	3.75	3.3	3.47	3.43	3.39	4.41	3.37	3.8	4.03	3.51	3.36	3.49	4.32	3.61	3.85	4.18	3.64	3.65	3.74	3.76	4.57	3.68	3.77	4.14	4.38	3.66	3.53	4.37	3.9	3.6	3.41	3.66	3.39	3.77	3.65	3.35	3.45	3.06	3.24	3.3	3.4	3.83	3.77	3.78	4	3.7	3.58	3.54	3.55	3.8	3.5	3.54	3.63	3.26	3.21	3.54	3.74	3.51	3.61	4.06	3.69
"1552306_at"	3.43	3.28	3.81	3.16	3.07	3.65	3.84	3.17	3.42	3.19	3.37	3.13	3.18	3.32	3.21	3.57	3.47	3.32	3.93	3.31	3.18	3.64	3.24	3.42	3.63	3.15	3.3	3.58	3.3	3.28	3.18	3.33	3.56	3.19	3.53	3.65	3.39	3.29	3.16	3.32	3.22	3.81	4.24	3.61	3.71	3.29	3.4	3.77	3.56	3.84	3.58	3.9	3.78	3.64	3.83	3.94	3.81	3.83	4.12	3.87	4.02	3.42	3.55	3.46	3.76	3.38	3.43	3.7	3.57	4.66	3.66	3.45	4.06	3.11	3.59	3.13	3.23	3.87	3.87	4.27	3.62	3.49	4.02	3.61	3.38	3.78	3.69	3.32	3.31	3.72	3.49	3.34	3.42	3.36	3.04	3.7	3.46
"1552307_a_at"	5.89	5.63	5.03	4.98	4.77	5.84	5.25	5.89	5	5.41	5.44	4.37	4.65	6.33	5.43	5.92	5.96	6.57	5.46	4.54	5.94	5.58	5.49	5.74	5.52	4.05	6.64	5.58	4.38	5.09	5.59	5.52	5.24	5.69	4.75	5.05	4.49	5.21	4.71	5.16	5.6	5.46	6.27	5.67	5.35	5.76	5.78	6.32	5.32	6.04	4.97	4.89	5.17	5.86	5.74	4.88	5.23	5.04	5.19	4.74	5.58	5.28	5.31	5.14	4.85	5.65	5.24	5.62	5.31	5.16	6.26	5.78	4.91	6.11	6.51	6.35	5.33	5.43	5	5.09	5.88	5.07	5.68	5.59	4.49	4.83	4.75	4.81	4.51	4.93	5.65	4.31	5.26	5.45	4.33	4.4	5.32
"1552309_a_at"	4.34	5.14	4.52	4.76	5.6	5.02	4.72	3.49	5.11	4.24	4.94	3.94	4.83	6.76	4.65	5.93	5.01	6.81	5.98	4.34	4.36	4.2	3.8	3.77	7.43	3.75	6.64	5.98	4.63	4.6	4.29	5.55	5.55	5.04	4.15	3.64	4.95	5.43	3.9	3.5	5.48	5.66	5.79	4.84	6.59	5.43	6.06	6.55	6.93	5.06	3.85	5.12	5.06	4.73	5.08	4.55	4.64	6.94	4.68	4.43	5.37	4.52	4.4	5.06	4.76	5.59	5.4	5.5	4.32	4.37	5.87	5.67	5.3	5.8	5.1	3.89	4.38	4.01	5.02	5.6	4.45	5.68	4.2	4.16	3.7	4.02	5.27	4.59	4.6	4.41	5.01	3.4	3.8	4.88	4.24	4.62	6.3
"1552310_at"	5.08	3.93	4.21	4.36	5.08	4.34	4.36	3.31	3.74	4.3	4.05	4.34	4.02	5.71	5.56	6.96	5.75	6.04	6.46	5.15	4.17	3.93	3.42	3.5	5.38	4.85	6.39	4.98	3.29	5.35	3.41	3.17	5.35	4.59	5.64	3.72	4.55	5.17	3.87	4.08	4.26	5.38	6.24	4.22	5.53	3.77	4.94	5.15	4.33	3.09	3.19	3.34	3.54	3.24	3.6	3.16	2.9	4.61	3.24	3.13	3.12	3.21	4.53	3.49	3.12	4.5	5.31	4.53	5.28	3.23	5.58	5.91	4.59	5.33	4.89	5.21	3.44	3.61	4.32	4.89	3.38	4.57	3.57	4.75	4.79	3.09	3.84	3.11	4.27	3.44	5.59	3.41	4.83	4.69	3.25	4.84	4.57
"1552311_a_at"	5.99	6.5	6.68	6.41	6.64	6.35	6.07	6.14	6.13	6.85	6.6	6.45	6.27	6.16	6.36	6.22	6.14	6.16	5.97	6.06	6.43	6.11	6.31	5.91	5.93	5.84	5.88	5.92	6.5	5.69	6.02	6.26	5.83	6.05	6	6.25	6.12	5.76	6.54	6.04	5.98	5.95	5.8	5.8	6.39	6.27	5.8	5.89	5.75	6.16	6.05	6.49	6.32	6.35	6.08	6.37	6.29	5.89	6.19	6.45	6.09	6.5	6.12	6.22	6.31	6.22	6.17	6.14	6.34	6.8	6.11	5.98	6.06	5.86	6.11	6.03	6.41	6.35	6.27	6.71	6.69	6.08	6.26	5.98	6.34	6.68	6.24	6.3	5.94	6.29	5.85	5.96	5.63	6.03	6.27	6.17	6.03
"1552312_a_at"	3.36	3.2	3.12	3.32	3.43	3.61	3.39	3.31	3.69	3.21	3.28	3.52	4.16	3.22	3.71	3.23	3.43	3.42	3.4	3.48	3.56	3.31	3.29	3.5	3.36	3.35	3.31	3.22	3.5	3.25	3.44	3.38	3.39	3.49	3.33	3.24	3.52	3.23	3.34	3.17	3.19	3.66	3.34	3.8	3.98	3.74	3.44	3.35	4.18	3.53	3.41	3.62	3.64	3.33	4.32	3.8	3.66	3.37	3.79	3.5	3.76	3.79	3.5	3.44	3.64	3.49	3.18	3.48	3.25	3.63	3.25	3.16	3.49	3.16	3.28	3.22	3.51	3.37	3.6	3.63	3.41	3.5	3.49	3.37	3.53	3.24	3.22	3.69	3.88	3.69	2.99	3.27	3.1	3.53	3.62	3.27	3.2
"1552314_a_at"	4.92	4.19	4.02	4.06	3.96	4.48	4.24	4.78	3.98	4.29	4.18	4.13	4	4.58	4.02	3.72	5.32	4.26	4.46	4.75	5.01	3.96	4.1	4.35	3.61	4.32	4.8	4.38	3.98	4.67	4.51	3.93	4.45	4.84	4.41	4.37	3.97	4.59	4.12	4.58	4.71	3.26	5.03	4.45	3.93	4.05	4.74	4.06	3.93	3.96	4.17	3.97	3.92	4.08	4.04	3.81	3.84	3.45	3.65	4.18	3.86	3.96	4.49	4.27	4.03	4.69	4.16	4.51	4.5	4.01	4.24	4.32	3.87	4.57	4.94	4.65	3.79	4.09	4.88	3.68	4.48	4.7	4.21	4.27	4.08	4.24	3.92	4.09	4.9	4.41	5.9	4.62	4.35	4.61	3.98	3.38	3.78
"1552315_at"	4.7	4.93	5.33	4.77	4.61	4.55	4.59	4.84	4.67	5.22	5.65	4.64	5.44	4.48	4.36	4.59	4.75	5.61	4.52	5.83	4.32	4.77	4.75	4.58	4.61	5.57	4.9	5.33	4.62	4.7	4.9	4.71	4.77	4.94	4.59	5.16	4.45	4.79	4.39	4.27	4.73	5.58	4.46	4.18	4.92	4.89	5.18	4.53	4.57	4.66	4.25	4.8	4.64	4.42	4.16	4.86	4.46	5.03	4.21	4.7	4.09	4.63	4.7	4.52	4.6	4.57	4.51	4.98	4.9	4.99	4.8	5.44	4.34	4.36	4.79	4.44	4.34	4.72	4.53	4.85	4.51	4.63	4.22	4.24	4.51	4.46	4.59	4.37	4.47	4.98	4.12	4.55	4.44	4.12	4.78	6.34	5.06
"1552316_a_at"	3.42	3.9	3.49	3.65	3.26	3.42	3.28	3.53	3.21	3.81	5.17	3.48	4.84	3.79	3.57	3.28	4.02	5.54	3.56	5.86	3.05	3.58	3.69	3.02	3.6	4.86	3.7	4.15	3	4.18	2.95	3.68	3.44	3.23	3.23	4.15	3.08	3.59	2.93	2.96	3.57	4.46	3.3	3.32	4.02	4.41	4.69	3.95	3.73	3.01	2.92	3.34	3.38	3.41	3	3.59	3.19	4.19	2.93	3.15	3.51	2.88	2.97	2.93	2.9	3.41	3.39	3.19	3.57	3.39	3.43	6.21	3.11	3.25	3.61	3.56	2.54	3.12	3.03	3.11	3.43	3.11	3.2	3	3.14	3.04	2.82	2.97	3.15	3.19	3.17	3.07	2.76	3.22	3.12	5.69	3.23
"1552318_at"	4.11	4.19	3.96	4.24	3.79	3.2	3.73	3.52	3.39	3.83	4.59	3.59	4.65	3.38	3.6	3.72	3.73	4.95	3.87	4.99	3.46	3.32	3.66	3.4	3.7	4.23	3.47	4.02	3.82	3.74	3.65	3.75	3.42	3.56	3.41	4.83	3.59	3.58	3.51	3.39	3.67	3.14	3.41	3.95	4.14	4.89	4.53	4.32	4.22	3.59	3.6	3.83	3.55	3.58	3.52	4.67	3.82	3.93	3.41	3.5	3.53	4.41	3.63	3.82	3.34	3.78	3.66	3.54	3.99	4.34	3.83	4.25	4.21	3.67	3.76	3.61	3.53	3.76	3.35	4.16	4.08	3.43	3.65	3.42	3.35	3.87	3.48	3.53	3.84	3.7	3.68	3.77	3.42	3.47	3.68	5.1	3.77
"1552319_a_at"	3.23	3.34	3.82	3.63	3.46	3.3	3.3	3.43	3.46	3.32	3.24	3.34	3.19	3.17	3.33	3.17	3.25	3.65	3.22	3.07	3.51	3.3	3.44	3.46	3.33	3.31	3.21	3.36	3.61	3.55	3.4	3.65	3.24	3.45	3.39	3.25	3.25	3.26	3.57	3.4	3.28	3.42	3.08	3.55	3.29	3.43	3.36	3.45	3.75	3.26	3.64	3.39	3.7	3.39	3.65	3.26	3.45	3.45	3.43	3.52	3.84	3.38	3.4	3.71	3.72	3.37	3.65	3.58	3.72	4.3	3.35	3.5	3.44	3.49	3.54	3.64	3.69	3.66	3.34	3.78	3.73	3.79	3.35	3.34	3.38	4.03	3.64	3.75	3.64	4.1	3.54	3.54	3.55	3.47	3.4	3.8	3.71
"1552320_a_at"	2.74	3.04	2.96	3.07	3.14	2.85	3.02	2.75	3.18	2.87	2.57	2.74	2.77	2.55	2.78	2.78	2.89	2.6	2.78	2.74	2.59	2.87	2.47	2.66	2.63	2.66	2.64	2.87	3.01	2.91	2.78	3.01	2.84	2.77	2.75	2.68	2.72	3	2.83	2.61	2.68	3.07	2.8	2.81	2.91	2.7	2.77	2.72	2.7	2.68	2.94	2.98	3.05	2.98	2.83	3.11	2.97	2.6	2.98	2.94	2.82	2.99	2.7	2.8	2.99	2.8	2.97	3.15	3.1	3.64	2.98	2.9	3.12	2.96	2.81	3.04	3.15	3.01	3.05	3.1	3.57	3.18	3.43	2.84	2.97	2.86	3.07	2.93	2.97	3.33	3.07	2.78	2.93	2.85	2.88	2.78	2.8
"1552321_a_at"	2.71	2.93	2.54	2.71	2.8	2.88	2.71	2.96	3.26	2.91	2.89	2.95	2.76	2.92	2.77	2.57	2.92	2.92	2.77	2.78	2.88	2.89	2.75	2.95	2.81	2.75	2.86	2.82	2.66	2.8	3.05	3.08	2.83	2.72	2.92	2.95	2.98	2.91	2.98	2.79	2.9	3.27	2.65	2.91	2.85	2.79	2.86	2.92	2.7	2.64	3.22	2.92	3.13	2.94	3.06	3	3.32	2.68	3.11	2.8	2.9	2.97	3.04	2.98	2.85	2.65	3.48	3.22	3.33	3.03	3.21	2.99	3.05	3.54	3.32	3.28	3.71	2.9	2.86	3.32	3.35	2.99	3.35	2.84	3.01	3.12	3.09	3.18	3.2	3.42	2.79	2.9	3.03	3.22	2.99	2.93	3.29
"1552322_at"	2.94	2.95	3.09	3.52	2.95	3.08	2.93	3.05	3.14	2.91	2.9	2.82	2.89	2.92	3.1	3.54	2.83	3.35	2.94	3.12	2.98	2.97	2.72	3.13	2.82	3.22	3.11	3.12	3.07	3.19	2.99	2.82	3.03	2.78	2.93	3.05	3.06	3.26	2.76	2.69	3.38	3.28	3.32	3.01	2.92	2.84	3.03	2.84	3.11	3.01	2.78	3.13	3.12	3.06	3.09	2.7	3.07	3.28	2.91	3.08	2.96	2.81	3.09	3	3.11	2.96	2.89	3	3.26	3.29	3.3	3.03	2.93	2.99	3.5	3.43	3.13	3.04	3.27	3.05	2.75	3.02	2.98	3.15	2.98	2.99	2.91	2.75	3.17	3.03	3.07	2.7	2.9	2.93	2.83	2.89	2.8
"1552323_s_at"	3.74	4.25	3.88	4.36	4.56	3.97	4.26	3.69	3.94	3.5	4.18	3.76	3.81	4.46	5.31	5.83	3.35	4.84	5.06	3.78	3.42	4.21	3.65	3.81	3.99	4.09	5	4.67	3.74	4.55	3.52	3.59	4.31	3.85	3.95	4.05	4.44	4.28	3.66	3.41	5.12	4.66	5.97	4.63	4.29	3.99	4.69	4.49	5.17	3.76	3.51	4.07	4.4	3.66	3.69	3.88	4.36	5.21	3.93	3.98	3.58	3.68	3.89	4.06	4	4.83	3.73	4.59	4.55	3.97	4.85	4.68	4.05	4.74	4.35	4.07	3.81	4.45	3.74	4.19	4.6	4.08	3.88	4.36	3.54	4.03	3.76	3.92	3.45	3.67	4.59	4.74	3.85	4.86	4.3	4.38	4.77
"1552325_at"	2.8	2.75	2.78	2.71	2.81	2.87	3.16	2.95	2.92	2.72	2.98	2.86	2.95	2.88	2.86	2.84	2.68	2.72	2.61	3	2.76	2.74	2.8	2.95	2.76	2.74	2.68	2.71	2.77	2.98	2.73	2.78	2.69	2.74	2.7	2.86	2.69	2.65	2.68	2.65	2.77	3.53	2.74	2.91	2.99	2.71	2.68	2.68	2.75	2.83	2.84	2.79	2.68	2.74	2.82	2.89	2.84	2.74	2.87	2.63	2.98	2.84	2.55	2.83	2.61	2.9	2.97	3.05	3.19	3.18	2.95	2.79	3.08	3.41	2.97	3.63	3.01	2.91	2.85	3.4	3.07	3.11	3.31	3.07	2.92	3.01	2.93	2.99	2.99	3.27	3.27	3.12	3.13	2.9	2.66	2.8	2.81
"1552326_a_at"	4.07	4.48	4.41	4.49	3.84	3.97	4.46	3.58	4.62	4.9	3.91	4.18	4.24	3.93	4.83	3.94	3.87	4.03	3.89	3.87	3.93	4.04	4.36	3.95	3.79	4.15	3.71	4.06	4.61	4.2	3.93	4.55	4.02	4.14	4.07	4.28	4.26	4.36	4.69	3.93	4.27	4.66	4.03	4.11	4.28	4.39	3.76	4.17	4.14	4.39	4.61	4.67	4.65	4.82	5.08	4.44	5.13	3.96	4.33	4.54	4.26	4.53	4.33	4.54	4.88	3.96	4.53	4.51	4.61	4.89	4.27	4.07	4.52	4.41	4.07	3.95	4.37	4.75	4.35	4.24	4.81	4.51	4.57	4.1	4.06	4.57	4.28	4.04	4.08	4.49	3.93	4.21	4.62	3.93	4.21	4.13	3.8
"1552327_at"	3.14	3.8	3.47	3.4	3.32	3.12	3.42	3.79	3.29	3.31	3.95	3.23	3.23	3.16	3.44	4.51	3.16	3.55	3.62	3.41	3	3.43	3.04	3.35	3.31	3.4	4.62	3.8	3.41	3.94	3.82	3.61	4.02	3.46	3.54	3.38	4.12	3.38	3.86	3.29	3.6	5.61	3.31	3.38	3.1	3.6	3	3.19	2.96	3.68	3.28	3.25	3.42	3.37	3.28	3.26	3.21	3.7	3.29	3.22	3.21	2.93	3.44	3.33	3.41	3.24	3.42	3.44	3.72	3.57	3.25	3.29	3.73	4.06	3.95	3.84	3.36	3.72	3.18	3	3.16	3.23	3.66	3.29	3.24	2.93	3.23	3.11	3.03	3.07	3.66	4.44	3.42	3.44	2.72	3.69	3.82
"1552329_at"	6.02	5.36	6.8	6.67	5.9	7.49	7.01	9.23	6.84	6.51	6.04	8.16	6.18	6.6	7.36	6.43	6.71	5.74	6.95	7.27	7.27	7.1	5.73	7.11	7.27	6.83	6.19	6.87	6.9	6.69	8.1	6.34	6.93	6.8	6.17	7.26	6.7	6.44	7.66	7.73	7.54	6.29	7.49	6.83	5.28	7.66	7.56	6.88	7.28	8.07	6.46	5.46	5.89	4.81	6.12	4.92	6.37	5.56	6.74	6.19	7	6.53	6.6	5.83	7.64	6.77	5.53	6.47	6.89	5.06	6.65	5.98	5.88	6.72	6.8	7.4	6.96	6.82	6.59	5.44	5.78	5.87	6.23	7.89	6.21	7.02	6.08	6.17	4.43	5.42	7.22	7.61	7.44	7.21	7.68	5.92	7.3
"1552330_at"	3.03	3.75	3.1	3.06	3.51	3.12	3.24	3.68	2.74	3.38	2.98	3.25	3.21	2.82	3.68	2.96	2.92	4.77	3.16	3.2	2.72	3.12	2.95	3.02	3.76	3.52	2.81	3.29	2.94	4.04	3	3.07	2.94	2.92	3.15	3.4	3.01	4.21	2.76	3.02	3.6	3.34	3.36	2.82	3.66	2.96	3.33	3.97	3.21	2.78	2.81	2.74	2.69	2.79	3.05	3.01	3.04	3.82	2.74	2.79	3.14	2.98	2.93	3.08	3.05	3.03	3.35	3.1	3.25	3.16	3.59	4.04	3.57	2.86	2.87	3.05	2.98	3.05	3.4	3.3	3.32	2.99	3.02	3.23	3.33	2.96	2.8	2.97	3.41	2.96	3.19	3.14	3.36	2.77	2.88	4.16	2.65
"1552332_at"	6.18	6.79	6.4	6.8	6.97	6.24	6.47	6.26	6.96	6.43	6.35	6.12	6.08	6.04	6.4	5.98	6.65	5.83	6.12	6.23	6.75	6.01	6.37	6.06	6.16	5.96	6.17	6.39	6.65	5.9	6.26	6.67	6.36	6.47	6.27	6.26	6.28	6.44	6.4	6.3	5.89	6.39	6.22	6.53	6.27	6.17	5.87	5.79	6.2	6.12	6.49	6.73	6.83	6.51	6.83	6.88	6.99	5.99	6.81	6.39	6.4	6.89	6.56	6.6	6.59	6.32	6.5	6.76	6.64	7.09	6.43	5.91	6.44	6.44	6.61	6.23	6.58	7.03	6.51	6.68	7.12	6.59	7.18	5.98	6.64	6.5	6.64	6.69	6.23	6.47	6.39	6.14	6.46	6.44	6.17	6.14	6.49
"1552334_at"	4.7	3.91	4.7	4.53	4.05	3.71	3.83	4.1	4.19	5.13	3.98	4.48	4.39	4.33	4.46	4.48	4.98	4.44	4.91	6.24	4.47	4.14	4.79	3.39	4.34	4.2	4.98	4.78	4.7	5.04	4.06	4.8	4.74	3.89	4.23	4.2	4.71	4.28	4.74	4.53	4.22	4.22	4.26	4.56	4.04	4.1	4.08	4.13	3.75	3.75	4.35	4.77	4.15	4.97	3.94	4.59	4.13	4.7	3.95	4.62	4.06	4.23	5.26	5.06	4.2	4.37	4.26	4.28	3.99	3.75	4.14	4.34	4.22	4.13	4.06	4.42	4.29	4.8	4.74	5.19	4.54	4.3	4.32	4.33	5.15	4.87	5.2	4.89	5.2	4.72	4.99	4.04	4.85	3.8	4.42	4.38	4.36
"1552335_at"	5.01	4.98	5.03	5.06	5.05	5.43	5.2	5.24	4.96	4.88	4.9	4.84	4.95	4.95	5.29	5.4	5.38	5.17	5.18	4.71	5.22	5.04	4.71	5.21	5.03	4.98	5.67	4.78	4.93	4.95	5.24	5.24	5.17	5.27	5.07	5.02	5.56	5.25	5.3	5.33	5.37	5.27	5	4.98	5.37	5.28	5.05	5.25	5.06	5.73	5.04	5	5.31	5.05	5.46	5.37	5.13	5.05	5.25	5.08	4.94	5.2	5.28	5.29	5.16	5.18	5.42	4.93	5.32	5.52	5.12	5.83	4.87	5.49	5.64	5.8	5.1	5.54	5.14	4.92	4.86	5.39	5.8	5.34	4.83	5.55	4.9	4.95	5.19	5.08	5.12	4.9	5.6	5.55	5.39	4.97	5.15
"1552337_s_at"	3.63	3.87	3.51	3.42	3.75	3.89	3.49	3.58	3.39	3.71	3.92	3.81	3.63	3.83	3.7	3.36	3.84	3.78	3.5	3.32	3.71	3.72	3.54	3.75	3.7	3.63	3.54	3.65	3.77	3.43	3.47	3.77	3.95	3.61	3.59	3.42	3.58	3.56	3.69	3.67	3.64	4.81	3.41	3.79	3.6	3.65	3.56	3.67	3.41	3.44	3.51	3.51	3.64	3.78	3.91	4.22	3.45	3.55	3.6	4.04	3.45	3.67	3.47	3.9	3.55	3.16	3.92	3.85	3.85	3.57	3.77	3.56	3.46	4.17	3.91	3.88	3.66	3.5	3.79	3.75	3.81	3.66	3.85	4.09	3.82	3.8	3.76	3.99	3.82	3.39	3.81	3.67	3.82	3.72	3.72	3.34	3.67
"1552338_at"	3.81	3.91	3.58	3.7	4.02	3.87	3.04	3.73	3.94	3.58	3.73	3.82	3.51	3.68	3.67	3.52	3.85	3.92	3.43	3.37	3.4	3.33	3.78	3.7	3.71	3.63	3.36	3.84	3.9	3.27	3.59	3.84	3.83	3.68	3.8	3.41	3.61	3.56	3.96	3.74	3.72	4.34	3.55	3.58	3.76	3.54	3.62	3.62	3.74	3.64	3.66	3.8	4.22	4.16	3.71	3.44	3.96	3.48	3.79	3.82	3.93	3.86	3.74	3.84	3.91	3.51	3.83	3.86	3.58	3.86	3.56	3.89	3.65	4.04	3.95	3.79	3.86	3.88	3.6	3.81	4.11	3.71	3.6	3.7	3.66	3.58	3.75	3.62	3.5	3.38	3.68	3.62	3.75	3.71	3.57	3.84	3.72
"1552340_at"	4.04	4.78	4.09	4.47	4.44	4.07	4.38	4.31	4.1	3.92	3.87	4	4.11	4.16	4.2	3.94	4.12	3.97	4.02	3.9	4.25	3.85	4.14	5.48	4.17	4.04	3.82	4.15	4.41	4.15	4.24	4.52	4.26	4.22	4.19	4	4.44	3.96	5.01	4.63	4.13	4.64	4.08	4.39	4.18	4.07	3.69	4	4.22	4.07	4.3	4.79	4.86	4.18	4.84	4.46	4.35	4.2	4.55	4.66	4.29	4.66	4.24	4.4	4.97	4.18	4.42	4.86	4.26	4.65	4.2	4.19	4.38	4.1	4.46	4.24	4.7	4.52	4.36	4.23	4.72	4.54	4.65	5.19	4.28	4.89	4.72	4.58	4.41	4.54	4.31	4.22	3.96	4.48	4.3	4.49	4.46
"1552343_s_at"	7.22	5.56	5.56	5.1	6.53	4.91	5.64	5.99	6.52	7.25	4.84	6.84	6.7	5.04	7.6	5.72	5.24	5.18	6.47	5.27	5.53	6.56	5.54	6.42	5.46	6.78	5.16	4.9	4.75	5.65	5.69	4.79	4.4	5.43	6.54	4.72	5.04	4.71	5.05	5.88	4.73	5.22	5.57	4.75	5.93	5.02	5.08	4.89	5.7	4.63	4.2	4.66	4.55	6.05	5.2	5.15	6.09	5.04	4.52	4.81	4.85	4.76	4.34	5.76	4.53	4.75	4.83	5.57	5.26	5.39	5.85	6.08	5.24	4.71	4.58	4.83	4.96	5.21	4.77	5.45	5.35	4.41	4.43	6.98	4.78	4.34	4.34	4.85	4.96	4.27	6.12	4.97	4.73	4.66	6.38	6.7	4.52
"1552344_s_at"	6.89	4.78	5.32	4.74	4.33	5.31	5.22	6.98	4.91	5.5	6.09	6.47	5.44	6.49	5.19	5.47	6.5	6.24	5.85	6.26	5.65	6.93	4.97	6.28	4.97	6.04	5.36	5.66	5.06	5.36	6.39	5.13	6.28	5.39	6.56	5.54	5.47	6.05	4.89	7.09	5.84	4.6	6.71	4.54	4.93	4.57	5.53	5.46	4.49	6.03	5.26	4.62	3.98	4.86	3.92	4.06	4.14	4.87	4.65	4.26	4.88	4.71	5.77	4.51	4.46	4.39	4.93	4.24	5.53	3.89	4.44	4.75	4.77	5.6	5.69	5.96	5.03	4.26	5.46	4.25	4.39	5.1	5.28	6.11	4.7	4.37	4.69	4.66	5.03	3.64	5.2	6.36	5.99	5.4	5.4	4.1	5.2
"1552347_at"	7.89	8.21	7.07	6.91	7.13	6.48	6.82	6.46	6.34	7.83	6.95	7.33	7.28	7.16	8.47	8.2	7.54	6.47	8.29	7.71	6.88	6.52	7.86	6.52	6.32	6.38	7.65	7.65	6.15	6.81	7.18	6.24	6.69	6.93	6.91	6.24	7.11	7.06	6.32	6.91	7.52	7.67	7.73	7.25	7.39	6.55	7.32	6.42	6.82	6.2	6.21	6.28	5.54	6.76	5.99	6.04	5.32	7.62	6.38	6.38	6.41	5.99	6.35	7.15	6.14	7.35	7.88	7.56	7.64	6.87	7.2	7.66	7.02	7.33	6.96	6.92	6.03	5.57	5.84	7.48	5.56	7.12	6.53	6.96	6.94	5.14	6.05	5.21	6.87	5.28	8.04	6.56	6.76	7.16	6.11	7.38	6.18
"1552348_at"	4.81	5.65	5.17	5.37	5.34	4.78	5.24	4.74	5.34	4.81	4.62	4.51	5.08	4.61	4.39	4.67	4.03	4.61	4.59	4.41	4.79	4.43	4.78	4.41	4.39	4.4	4.52	4.24	4.93	4.62	4.65	5.45	4.65	5.23	4.25	4.72	4.78	4.4	4.83	4.2	4.38	4.8	4.14	5.32	4.87	4.94	4.83	4.72	4.91	4.75	5.47	5.48	6	5.12	6.18	5.29	5.91	4.79	5.54	5.73	5.28	5.72	5.18	5.66	5.71	4.92	5.05	5.14	4.89	6.09	4.75	4.74	5.46	4.8	4.87	4.87	5.13	5.69	5.08	5.46	5.9	5.23	5.4	4.78	4.75	5.67	5.15	4.92	4.91	5.68	4.4	4.74	4.66	5.2	5.08	5.11	5
"1552349_a_at"	3.49	4.27	3.81	4.23	4.14	3.63	4.3	3.65	4.15	3.45	4	3.46	3.85	3.61	3.92	3.46	3.78	3.87	3.68	3.79	3.52	3.63	3.69	3.8	3.75	3.8	3.51	3.76	4.17	3.45	3.72	4.15	3.68	3.84	3.69	3.68	3.49	3.46	3.78	3.47	3.79	4.36	3.24	3.82	3.83	3.54	3.58	3.69	3.79	3.49	3.63	4.22	4.25	3.98	3.83	4.1	4	3.7	3.84	4.1	3.93	4.12	3.93	3.61	4.34	3.71	3.84	3.6	3.64	4.47	3.52	3.24	4.1	3.7	3.9	3.79	3.84	3.96	3.76	3.92	4.12	3.83	3.64	3.62	3.93	3.97	4.37	3.75	3.72	4.29	3.52	3.71	3.56	3.62	3.84	3.47	3.71
"1552354_at"	4.35	4.81	4.24	4.37	4.47	4.25	4.37	4.43	4.63	4.35	4.5	3.9	3.86	4.33	4.36	4.04	4.23	4.23	4.2	3.99	4.25	4.27	4.47	4.12	4.39	3.76	4	4.02	4.65	3.72	4.18	5.16	4.2	4.38	4.13	4.12	3.99	4.1	4.31	4.09	3.95	4.72	4.19	4.33	4.47	4.21	4.33	4.25	4.44	4.17	4.53	4.55	5.08	4.74	4.03	4.92	4.71	4.01	4.52	4.49	4.27	4.21	4.52	4.43	4.28	4.24	5.01	4.9	4.95	5.03	4.59	4.82	4.82	4.97	4.3	4.44	5.09	4.55	4.55	4.94	5.19	4.82	5.21	3.98	4.51	5.28	4.44	4.95	5.07	5.02	4.06	4.42	4.57	4.4	4.37	3.99	4.19
"1552355_s_at"	4.86	5.37	5.96	5.54	5.5	5.34	5.71	4.98	5.7	5.41	5.52	5.14	5.32	5.03	5.12	5	5.1	4.94	4.82	5.28	5.25	5.09	5.25	5	5.23	5.12	5.01	5.25	5.47	5.34	5.21	5.69	5.28	5.57	5.2	5.26	5.47	5.14	5.65	4.95	4.95	5.85	4.98	5.41	5.15	5.4	5.01	5.19	5.53	5.17	5.82	5.99	5.54	5.64	6.44	6.39	6.39	5.11	5.59	5.26	5.16	5.8	5.44	5.86	5.91	5.16	5.49	5.26	5.44	6.31	5.33	5.45	5.61	5.15	5.97	5.47	5.4	5.64	5.65	6.18	5.32	5.8	5.88	5.34	5.78	5.73	5.57	5.89	5.53	6.18	5.1	5.4	5.42	5.54	5.6	5.21	5.54
"1552359_at"	2.89	3	3.31	2.95	2.76	2.87	2.82	3.01	3.02	2.78	3.08	2.83	2.87	2.75	2.78	2.8	2.68	2.91	2.82	2.79	2.88	2.77	2.88	2.84	2.84	2.78	2.72	2.85	2.83	2.86	2.96	2.96	2.95	2.85	2.92	2.83	2.89	2.71	3.02	2.77	2.81	3.19	2.89	2.91	2.7	2.8	2.88	2.77	2.82	2.85	2.88	3.02	2.94	2.94	2.91	2.61	2.88	2.9	2.85	3.06	2.91	2.99	2.92	2.71	2.75	2.81	3.2	2.83	2.77	3.14	2.92	2.88	3.01	2.94	3.16	3.1	3.09	2.79	2.89	3.29	3.06	3.02	3.09	2.83	2.86	2.8	2.68	3.03	2.92	3.07	3.02	2.78	2.87	3.08	2.58	2.74	2.65
"1552360_a_at"	3.38	3.78	3.14	3.28	3.23	3.16	3.94	3.06	3.47	3.28	3.58	3.23	3.02	3.08	3.41	3.58	3.3	2.81	3.63	3.31	3.31	3.02	3.46	3.29	3.33	2.91	3.64	3.55	3.41	3.69	3.09	3.57	3.29	3.28	3.08	3.25	3.27	3.24	3.62	3.25	2.96	3.07	3.08	4.03	3.86	3.93	3.24	3.22	3.4	3.54	3.33	3.4	3.56	3.4	4.31	3.38	3.33	3.91	4.25	4.16	3.19	3.82	3.94	3.77	4.4	3.92	3.71	3.38	3.22	3.78	3.72	3.91	3.57	3.14	3.57	3.26	3.59	4	3.33	4.02	3.65	3.29	4.91	3.15	3.84	4.41	3.99	4.02	4.15	4.75	3.55	3.48	3.32	4.12	3.26	3.36	3.43
"1552362_a_at"	5.01	5.51	5.08	5.02	5.08	4.21	4.71	4.42	5.07	5.51	5.46	4.84	5.66	4.77	6.11	5.44	4.72	4.61	4.51	4.77	4.54	4.8	5.18	4.78	4.87	4.74	4.6	4.61	5.82	4.84	4.77	5.36	4.76	4.5	4.53	4.39	4.41	4.78	4.78	4.39	5.09	4.31	5.34	4.41	5.25	4.42	4.6	4.5	4.98	4.45	4.83	4.43	4.63	4.55	5.08	5.73	5.09	4.78	4.62	4.58	4.95	4.38	4.48	5.36	4.53	4.64	5.04	5.52	5.39	5.07	4.7	4.78	5.75	4.44	4.79	4.2	4.97	4.84	4.6	5.51	5.4	4.75	5.5	5.25	4.63	5.74	4.74	5.03	4.7	5.43	4.33	4.93	4.52	5	4.86	5.69	4.53
"1552364_s_at"	7.02	4.19	4.84	4.47	5.32	4.55	3.96	7.33	5.06	5.48	5.24	7.48	4.82	6.28	7.25	5.11	5.23	5.45	4.89	5.12	5.84	8.07	5.15	5.77	4.19	5.01	5	5.83	5.75	6.22	5.26	4.7	4.68	5.18	6.66	4.94	6.19	6.36	4.4	7.38	5.07	7.05	6.52	4.85	4.43	4.33	4.82	4.72	4.46	5.51	5.2	4.3	4.56	5.41	3.97	3.8	4.94	4.68	4.48	4.44	6.23	4.39	4.97	4.07	4.48	4.31	4.16	4.95	5.54	3.91	4.48	4.43	5.23	4.89	5.41	6.21	5.06	5.5	4.82	4.16	4.56	5	4.67	6.63	5.89	4.43	4.99	4.75	4.01	4.02	4.91	5.32	6.03	5.01	5.44	4.8	5.28
"1552365_at"	3.22	3.71	3.38	3.41	3.16	3.37	3.61	2.93	3.43	3.51	3.13	3.33	3.67	3.37	3.3	2.97	2.96	2.89	3.94	3.26	3.78	3.63	3.8	3.4	3.4	3.48	3.25	3.21	3.51	3.61	3.43	3.81	3.12	3.84	3.08	3.44	3.23	3.4	3.39	3.31	3.1	3.29	3.1	3.89	3.89	3.64	3.37	3.56	3.78	3.81	4.43	4.57	4.15	3.7	4.55	4.31	4.66	3.45	3.85	4.39	4.12	3.5	3.37	3.85	3.77	3.92	3.15	3.66	3.36	3.99	3.22	2.85	3.9	2.86	2.8	2.85	4.4	3.67	3.23	4.87	3.69	3.43	3.44	3.25	3.46	3.83	4.04	4.18	3.64	3.68	3.29	3.15	2.85	3.65	3.39	3.45	3.25
"1552367_a_at"	2.98	3.2	3.09	3.03	3.05	3.16	2.98	3.09	3.03	3.08	2.97	3.19	2.95	3.1	3.22	2.98	3.16	2.88	3.45	3	3.27	2.94	3.02	3.03	3.06	3.06	2.96	2.87	2.98	2.91	3	3.11	2.87	2.94	2.88	2.91	2.95	2.92	2.94	2.96	2.97	3.53	3.05	3.09	3.05	2.95	2.95	2.81	2.94	3.25	3.05	2.74	3	3.06	3.56	2.91	3.03	2.86	3.2	3.17	2.98	3.28	3.11	3.03	2.82	3.04	2.98	3	2.99	3.3	3.59	2.92	3.08	3.15	3	3.2	3.07	3.3	3.32	3.44	3.25	3.15	2.92	3.03	3.15	3.13	3.12	3.13	3.01	3.14	3.17	2.78	3.27	3.15	2.97	3.16	3.08
"1552368_at"	3.27	3.6	3.33	3.45	3.01	3.37	3.22	3.13	3.42	3.37	3.29	3.5	3.3	3.1	3.71	2.85	3.1	3.3	2.94	3	3.28	3.21	3.76	3.34	3.49	3.45	3.2	3.5	3.56	3.45	3.15	3.5	3.15	3.19	3.28	3.32	3.16	3.08	3.4	3.12	3.26	3.41	3.14	3.81	3.42	3.35	3.4	3.27	3.63	3.32	3.56	3.34	4.01	3.37	4.12	3.74	4.06	3.26	3.78	4.14	3.84	4.09	3.49	3.67	3.82	3.54	3.41	3.78	3.33	3.7	3.37	3	3.29	3.25	3.6	3.24	3.7	3.59	3.68	3.6	3.71	3.17	3.74	3.1	3.68	4.1	3.65	4.08	3.9	3.43	3.5	3.29	3.29	3.29	3.47	3.28	3.75
"1552370_at"	4.46	4	4.08	4.7	4.23	4.57	4.43	4.41	4.21	3.58	4.18	4.06	4.29	3.71	4.54	5.23	4.59	6.36	4.59	3.47	4.23	4.24	3.59	4.63	4.13	5.47	5.07	4.68	4.09	3.82	4.45	4.1	4.42	4.12	4.05	4.42	4.55	5.12	4.15	4.17	4.72	4.2	5.5	4.46	4.34	4.16	4.54	4.63	4.15	4.01	4.12	3.81	4.23	4.22	4.08	3.83	3.97	4.35	4.05	3.9	3.76	4.17	4.01	4.32	4.03	4.52	3.96	4.18	4.04	4.36	4.36	5.46	3.92	4.88	5.55	4.42	4.23	4.19	4.42	4.38	4.26	4.25	3.95	5.08	4.23	4.43	4.04	4.29	4.28	3.9	4.66	4.18	4.47	4.26	3.9	4.67	4.25
"1552372_at"	2.72	2.84	2.83	2.6	2.73	2.81	2.92	3.03	2.78	2.79	2.75	2.75	2.75	2.78	2.95	2.59	2.87	2.67	2.78	2.66	2.63	2.75	2.88	2.65	2.72	2.75	2.76	2.71	3.09	2.77	2.81	2.91	2.7	2.92	2.74	2.88	2.63	2.7	2.67	2.78	2.68	3.31	2.63	2.82	2.68	2.73	2.66	2.66	2.76	2.56	2.92	3.33	2.86	2.75	2.87	2.88	2.84	2.74	2.81	2.93	2.91	2.95	2.97	2.86	2.89	2.82	2.96	2.71	2.73	2.83	2.78	2.69	2.93	2.96	2.76	2.74	2.85	3.23	2.92	2.91	3.08	2.7	2.92	2.87	2.68	3.13	2.84	2.74	2.66	2.98	2.87	2.77	2.66	2.77	2.62	2.92	3.02
"1552373_s_at"	2.63	2.91	2.66	3.08	2.91	2.68	2.82	2.83	2.85	2.74	2.78	2.69	2.99	2.9	2.79	2.77	2.52	2.55	2.63	2.75	2.84	2.61	2.64	2.77	2.97	2.8	2.9	2.56	3.16	2.85	2.76	2.98	2.57	2.75	2.67	3.01	2.57	2.59	2.89	2.52	2.69	3.04	2.54	2.88	2.77	2.82	2.74	2.55	2.77	2.68	2.91	3.03	2.91	2.79	3.08	3.07	3.17	2.89	3.4	3.2	3.34	2.9	2.84	3.01	3.11	3.02	2.78	2.89	2.77	2.87	2.7	2.82	2.84	2.83	2.74	2.84	3.04	2.82	2.85	2.96	3.18	2.83	2.72	2.77	2.69	3.06	3.26	2.89	2.78	2.97	2.99	2.64	2.63	2.86	2.7	2.94	3.06
"1552375_at"	4.19	4.06	4.19	4.27	3.82	4.43	3.88	4.28	4.21	3.28	3.77	4.3	3.49	3.71	4.62	4.28	3.72	5.14	4.2	4.05	3.84	4.41	3.85	4.01	3.93	3.78	4.57	4.02	3.93	4.71	4.04	3.68	4.19	3.46	4.23	3.46	4.22	4.32	4.12	3.96	4.24	5.66	4.12	4.51	3.78	3.91	3.91	4.03	4.03	3.97	4.01	3.75	3.83	3.85	3.84	4.22	3.82	4.71	3.96	4.18	3.89	4.08	4.39	4.45	4.29	4.65	4.16	3.91	4.31	4.09	3.96	4.56	4.08	4.61	3.98	4.24	4.02	4.07	3.71	4.28	4.3	3.95	3.72	4.05	3.87	4	4.03	3.89	3.83	4.93	4.6	3.97	3.88	3.98	3.82	4.02	3.89
"1552377_s_at"	6.08	6.86	6.27	6.6	6.68	6.25	6.97	6.25	6.46	6	6.31	6.1	6.26	6.13	6.29	5.96	5.9	5.9	6.05	5.94	6.21	6.08	6.33	6.18	6.15	6.37	5.92	5.97	6.36	6.23	6.27	6.69	5.97	6.44	6	6.26	6.19	5.9	6.26	5.94	5.88	6.24	5.67	6.41	6.37	6.29	6.19	6.15	6.43	6.11	6.55	6.57	6.26	6.2	6.57	6.75	6.74	6.29	6.5	6.58	6.35	6.45	6.39	6.26	6.31	6.17	6.54	6.43	6.69	6.67	5.9	6.09	6.34	6.49	6.1	6.33	6.36	6.75	6.45	6.37	6.59	6.43	6.59	6.09	6.36	6.45	6.5	6.37	6.41	6.61	5.74	6.12	6.07	6.28	6.42	6.12	6.55
"1552378_s_at"	5.07	3.4	3.55	3.31	3.54	3.31	3.45	3.27	3.61	3.08	3.41	3.35	3.6	3.24	3.22	3.41	3.48	3.61	3.12	3.18	3.83	3.53	3.54	3.67	3.48	3.31	3.39	3.04	3.14	3.38	3.31	3.56	3.59	3.63	3.46	3.48	3.4	3.2	3.41	4.01	3.34	3.7	3.32	3.39	3.51	3.47	3.38	3.33	3.51	3.77	3.57	3.52	3.63	3.55	3.8	3.56	3.71	3.33	3.56	3.76	3.46	3.41	3.53	3.51	3.52	3.68	3.71	3.65	3.43	4.07	3.41	3.5	3.39	3.74	3.67	3.42	3.62	3.81	3.62	3.71	3.78	3.69	3.59	3.89	3.64	3.61	3.43	3.81	4.16	4.01	3.29	3.2	3.31	3.78	3.35	3.54	3.53
"1552379_at"	2.66	2.56	2.69	2.67	2.73	2.73	2.6	2.66	2.82	2.74	2.94	2.7	2.72	2.69	2.79	2.65	2.69	2.66	2.72	2.74	2.8	2.92	2.77	2.58	2.61	2.6	2.75	2.73	2.66	2.68	2.68	2.65	2.6	2.73	2.69	2.47	2.65	2.57	2.44	2.72	2.6	3.31	2.73	2.65	2.54	2.48	2.54	2.5	2.59	2.65	2.78	2.58	2.78	2.62	2.66	3.09	2.75	2.61	2.78	2.79	2.85	2.63	2.64	2.66	2.72	2.53	3.11	2.73	3.14	3.19	2.74	2.73	2.7	3.16	3.28	3.04	2.98	2.8	2.73	2.86	2.8	2.8	2.94	2.84	2.83	3.34	2.76	2.84	3.07	3.12	3.05	2.98	2.98	2.89	2.72	2.67	3.08
"1552381_at"	2.98	2.95	2.99	3.07	2.89	3.15	3.03	2.92	2.92	3.06	3.26	2.87	2.95	2.82	3.16	2.86	2.91	3.11	2.68	2.97	3.04	2.83	2.86	3.06	2.85	2.86	3.01	2.93	3.37	2.94	3.95	3.05	2.91	2.91	2.77	2.77	2.91	3	2.97	2.72	2.87	3.18	2.85	2.69	2.87	3.07	3.03	2.89	2.86	2.96	2.94	3.31	3.15	2.99	2.9	2.81	3.09	2.74	2.94	3.07	2.93	2.89	2.91	3.07	2.74	2.86	2.88	3.07	3.04	2.92	2.97	2.81	2.77	2.87	2.77	2.84	2.9	3.23	3.01	2.93	2.99	2.99	2.97	2.93	2.81	3.02	2.75	3.06	3.13	3.07	2.74	3.02	2.66	2.87	2.92	3.31	3.09
"1552383_at"	5.5	6.34	5.82	5.56	6.02	6.32	6.07	5.81	5.9	6.19	5.84	5.93	5.91	5.58	6.39	5.67	5.56	6.22	5.69	5.75	6.19	5.58	5.67	6.05	5.79	5.64	5	5.54	6.14	5.73	6.05	6.37	5.71	6.23	5.99	5.7	5.85	5.91	6.88	5.9	5.41	5.68	6.23	5.84	5.74	5.97	5.6	6.16	5.88	5.77	6.59	5.9	6.8	6.06	6.18	6.33	6.24	5.71	6.51	6.25	6.16	6.15	5.64	6.07	6.24	5.87	5.71	6.05	5.73	7.09	5.78	5.46	5.78	6.09	6.02	5.82	6.21	6.26	5.71	6.26	6.63	6.35	6.57	5.43	6.17	7	6.55	6.76	6.28	6.15	6.05	5.76	5.81	5.75	5.96	5.99	5.41
"1552384_a_at"	4.35	4.83	4.32	4.92	5.27	6.48	4.82	4.79	5.31	5.06	5.25	4.42	4.61	5.07	5.32	4.52	4.77	5.53	4.39	4.75	4.76	4.41	5.15	5.58	4.38	4.75	4.12	4.86	4.9	4.33	5.36	5.43	4.55	4.75	4.76	4.55	4.7	4.49	6.45	4.82	4.76	5.13	5.85	4.62	4.76	4.82	4.65	4.53	5.49	5.3	5.34	4.54	4.69	4.79	4.99	4.65	5.45	4.59	4.93	4.8	5.01	4.65	4.67	5.09	5.09	4.76	4.51	4.68	4.72	4.81	4.26	4.44	4.43	5.33	5.07	4.48	4.64	5.29	4.36	5.07	4.84	4.34	4.72	4.15	4.87	4.79	4.94	4.73	4.37	4.63	4.7	4.48	4.52	4.85	4.49	4.68	4.85
"1552386_at"	3.54	4.29	3.6	3.76	3.9	3.3	3.72	3.9	3.59	3.53	3.89	3.35	3.61	3.39	6.06	3.63	4.03	4.5	6.02	3.77	3.41	3.23	3.87	3.28	3.29	3.16	3.85	3.8	3.71	4.13	3.86	3.56	3.68	3.34	3.36	3.92	3.69	4.12	3.51	3.49	4.72	4.9	4.54	4.13	3.72	3.5	3.8	3.51	4.41	4.12	3.64	3.8	3.61	3.34	3.76	3.29	3.44	4.18	3.7	3.48	3.43	3.32	3.67	4.1	3.39	3.43	4.45	3.5	3.77	3.75	6.53	6.75	3.9	4.35	3.65	3.77	3.53	3.85	3.65	4.23	3.49	3.84	3.49	3.56	3.21	3.21	3.54	3.6	3.07	3.39	3.81	5.61	3.27	3.51	3.4	6.59	4.17
"1552388_at"	5.66	5.35	5.48	5.28	5.41	5.29	5.01	5.39	5.83	4.86	5.22	5.02	4.81	4.69	4.83	4.84	5.01	4.67	5.05	4.76	4.94	4.87	5.16	5.58	4.75	6.46	4.74	4.71	5.32	4.95	5.01	5.15	5.09	5.09	4.82	5.13	4.86	4.7	5.33	5.21	4.94	5.96	4.77	5.07	4.94	5.27	4.77	5.09	5.17	4.91	5.55	5.66	5.85	5.42	5.97	5.52	6.03	5.24	5.5	5.15	5.38	5.73	5.35	5.13	5.72	4.87	5.07	5.3	4.75	5.57	4.91	5.27	5.38	4.54	5.06	4.69	5.14	5.99	5.38	5.45	5.92	5.25	5.58	4.66	4.74	5.86	5.45	5.52	5.09	5.73	4.75	4.93	4.61	5.13	5.39	4.81	5.28
"1552389_at"	3	2.9	3.05	3.21	2.96	2.95	2.93	2.91	3	3.19	3.05	2.73	3.03	2.97	2.83	2.96	3.04	3.02	2.81	2.93	2.94	3.12	3	2.88	2.91	3.05	2.87	2.81	3.05	2.83	2.97	2.98	2.79	3	2.86	2.97	3.04	2.9	3.02	3.15	2.84	3.12	2.81	2.98	3.04	2.89	2.92	2.77	2.86	2.87	2.79	3.11	2.89	2.73	2.87	3.01	2.87	2.78	2.91	2.86	2.99	2.84	2.89	2.91	2.93	2.84	2.98	2.95	3.04	3.07	2.96	2.93	3.2	3.07	2.8	2.71	3.06	3.35	2.96	2.89	2.97	2.74	2.73	2.96	3.13	3.46	2.86	3.03	3.29	3.04	3.17	2.88	2.94	3.03	2.85	2.66	2.94
"1552390_a_at"	2.82	2.84	2.83	2.77	2.87	2.82	2.94	2.94	3.07	2.81	2.94	2.67	2.82	2.74	2.6	2.99	2.77	2.75	2.81	2.82	2.74	2.73	2.69	2.88	2.92	3.04	2.76	2.75	2.64	2.72	2.75	2.83	2.74	2.7	2.75	2.96	2.88	2.86	2.81	2.97	2.82	3.2	2.69	2.69	2.74	2.7	2.68	2.64	2.78	2.98	2.97	2.89	2.93	2.69	3.09	2.96	2.76	2.75	2.89	2.74	2.84	2.86	2.72	2.75	2.79	2.83	2.97	2.66	2.72	3.01	2.89	2.78	2.87	3.02	2.79	2.94	2.79	2.8	2.82	2.64	3.01	2.69	3.03	2.83	2.85	3.01	2.7	2.78	3.01	3.01	2.99	2.81	3	2.72	2.62	2.86	2.88
"1552391_at"	3.2	3.37	4.21	3.36	3.21	3.83	3.24	3.89	3.41	3.25	3.61	3.1	3.21	3.2	3.12	3.07	3.11	3.3	3.07	3.2	3.28	3.56	3.32	3.19	3.29	2.93	3.02	3.03	3.63	3.3	3.38	3.49	3.37	3.31	3.29	3.16	3.04	3.29	3.18	3.33	3.25	4.21	3.23	3.02	3	3.29	3.26	3.11	3.06	3.19	3.59	3.39	3.05	3.38	3.17	3.21	3.25	2.98	3.39	3.3	3.27	3.38	3.09	3.11	3.04	3.09	3.33	3.32	3.1	3.49	2.99	3.18	3.28	3.57	3.26	3.23	3.09	3.25	3.13	3.25	3.66	3.12	3.43	3.38	3.23	3.35	3.53	3.19	3.2	3.04	3.17	3.6	3.22	3.18	3.11	2.97	2.83
"1552393_at"	2.99	3.06	3.03	3.02	2.8	2.96	3.14	2.94	2.8	3.14	3.04	3	3	2.96	3	2.89	2.83	2.83	2.89	3.2	2.94	3.02	3	2.89	2.81	2.9	2.9	3.07	3.03	2.93	2.95	3.11	2.85	2.99	2.91	3.06	2.93	2.88	2.88	2.92	2.9	3.15	2.94	2.89	3.16	2.98	3.06	2.92	3.3	2.76	2.89	3.16	3.1	3.1	3.01	3.48	3.05	3.22	2.98	3.33	3.08	3.23	3.39	3.06	3.21	3.01	2.83	2.99	2.83	4.04	2.87	2.94	2.99	2.77	3.09	2.81	3.2	2.99	3.32	3.46	2.93	3.04	3	2.94	2.82	3.35	3.13	3.18	3.05	3.38	2.94	2.99	2.91	3.09	2.87	2.98	2.94
"1552394_a_at"	3.18	3.17	4.01	3.13	3.33	3.32	3.52	2.99	3.02	3.35	3.41	2.85	2.92	2.97	3.49	3.06	3.25	3.04	3.12	3.41	3.64	3.06	3.57	3.31	3.26	3.19	3.14	3.17	3.44	3.32	3.11	3.15	3.16	3.3	3.18	3.31	3.23	3.01	3.18	3.01	2.88	3.49	2.99	3.6	3.6	3.53	3.11	3.23	3.67	3.43	3.4	3.87	3.66	3.06	3.5	3.91	3.72	3.13	3.58	4.09	3.65	3.5	3.51	3.37	3.68	3.03	3.38	3.35	3.12	3.55	3.2	3.02	3.4	3.22	3.18	3.05	3.32	3.69	3.39	3.37	3.9	3.19	3.63	3.06	3.34	3.71	3.44	3.64	3.26	3.35	3.27	2.84	3.1	3.48	3.36	3.48	3.74
"1552395_at"	6.31	7.59	6.71	7.2	7.48	6.74	6.77	6.29	7.18	6.89	6.65	6.3	6.74	6.76	6.93	6.73	6.88	6.46	6.3	6.18	6.36	6.63	6.8	6.64	6.86	6.77	6.49	6.72	7.15	6.79	6.56	7.22	6.57	6.88	6.61	6.84	6.79	6.5	7.06	6.83	6.42	7.17	6.37	7.17	7.17	7.03	6.69	6.66	6.99	6.88	7.25	7.13	7.68	7.06	7.91	7.64	7.62	7	7.69	7.32	7	7.53	7.07	7.46	7.19	7	7.11	7.06	7.12	7.6	6.78	6.73	7.38	7.08	6.99	6.67	7.14	7.6	7.33	6.87	7.71	7.16	7.73	6.88	7.04	7.4	7.12	6.93	6.73	7.13	6.61	6.73	6.88	7.01	6.92	6.93	7.1
"1552396_at"	3.92	4.45	4.59	4.21	4.23	3.97	4.03	4.08	3.97	4.53	4.03	3.85	4.01	3.93	3.96	3.67	3.6	3.69	3.95	4.14	3.92	3.86	3.74	3.8	3.8	3.67	3.67	3.83	4.22	3.87	4.05	4.23	3.55	3.85	3.84	3.48	3.93	3.84	4.2	4.13	4.01	4.2	3.97	4.1	3.71	4.08	3.85	3.73	4.08	3.85	4.14	4.08	4.2	3.95	4.39	3.88	3.9	4.09	4.34	4.31	3.67	4.38	3.9	4.32	4.43	3.9	3.78	3.98	4.01	4.12	3.88	3.73	4.15	4.01	4.45	3.75	4.02	4.19	4.32	4.18	4.95	3.73	4.07	3.93	4.1	4.13	3.67	3.99	3.71	4.67	3.65	4.2	3.91	4.28	4.14	3.93	3.63
"1552398_a_at"	4.17	3.65	3.75	4.06	4.29	5.82	5.3	3.72	3.71	4.11	3.94	3.76	3.98	3.95	3.93	3.85	5.97	6.38	5.8	3.42	4.32	4.18	3.81	4.01	3.62	3.75	5.55	5.01	3.8	3.75	4.68	4.1	3.8	3.94	3.35	3.61	4.8	3.92	3.87	5.36	4.79	3.61	4.42	4.08	8.28	5.22	4.62	4.05	4.49	5.98	4.12	3.99	4.06	3.95	4.8	4.23	4.38	4.18	4.07	3.95	4.26	3.98	3.9	4.34	3.66	5.09	4.36	4.23	4.53	4.97	6.32	8.6	4.82	5.89	5.72	4.8	5.66	4.43	3.96	4.76	4.76	4.09	4.34	4.45	4.05	4.31	4.13	4.49	4.21	4.22	4.01	3.5	3.77	4.01	3.95	4.4	5.37
"1552399_a_at"	3.98	3.57	3.69	3.89	4.62	3.91	3.75	3.73	3.55	3.39	3.79	4.37	3.8	3.86	3.98	3.84	3.78	4.21	3.85	6.44	3.95	4.83	3.87	3.9	4.21	4.25	5.27	4.8	4.11	4.63	4.31	3.89	4.55	4.71	4.3	3.91	4.35	5.15	3.98	4.41	4.44	4.68	4.39	3.19	3.25	3.42	3.54	3.91	3.5	3.56	3.62	4.35	3.71	3.74	3.62	3.52	3.71	3.56	3.72	4.13	3.23	3.82	4.26	3.9	3.33	3.71	4.67	3.58	4.22	3.91	3.55	3.83	3.68	4.05	3.87	4.12	4.11	3.74	3.81	3.33	3.2	3.69	3.2	5.26	4.27	3.71	3.86	4.15	4.45	3.6	4.3	3.99	3.81	3.39	3.37	4.1	4.34
"1552400_a_at"	3.81	4.25	3.75	4.02	4.17	4.12	3.89	4.07	4.37	3.79	3.81	3.86	3.86	3.69	3.74	3.57	3.94	3.77	3.77	3.56	3.83	3.89	3.97	3.82	3.73	3.67	3.86	3.86	3.8	3.63	3.9	4.46	3.78	3.81	3.85	3.99	3.85	3.72	3.85	3.67	3.89	4.48	3.9	3.71	3.92	3.94	3.7	3.75	3.84	3.81	3.88	4	4.11	4.13	4.59	4.16	4.19	3.68	3.85	3.95	4.17	4.03	3.95	4.34	4.34	3.78	3.78	3.99	3.82	4.33	3.82	3.46	4.17	3.89	3.66	3.51	3.87	4.24	4.1	4.22	4.4	4.09	3.95	3.97	3.73	3.85	4.17	3.56	3.8	3.87	3.56	3.76	3.73	3.96	4.17	4.25	3.71
"1552401_a_at"	2.94	3.24	3.64	3.5	3.47	3.12	3.56	3.02	3.94	3.02	3.16	3.5	3.12	3.01	3.3	3.31	3.31	3.49	3.41	3.28	3.52	3.64	3.31	3.32	3.32	3.16	3.07	3.07	3.38	3.11	3.09	3.34	2.86	3.35	3.19	3.11	3.17	3.08	3.22	3.48	3.16	3.3	3.24	3.45	3.12	3.2	3.11	3.17	3.4	3.23	3.42	3.39	3.53	3.66	4.09	3.84	4.68	3.17	3.97	3.22	3.27	3.37	3.15	3.32	3.88	3.41	2.98	3.24	3.06	3.43	3.16	3.24	3.44	3.22	3.32	3.26	3.67	3.11	3.09	3.48	3.24	3.42	3.43	3.15	3.03	3.24	3.21	3.4	3.14	3.62	3.08	3.2	2.96	3.24	3.21	3.45	3.32
"1552402_at"	3.47	3.46	3.37	3.38	3.57	3.45	3.84	3.4	3.69	3.47	3.3	3.24	3.49	3.62	3.31	3.23	3.45	3.26	3.27	3.48	3.42	3.49	3.49	3.47	3.31	3.53	3.11	3.41	3.49	3.33	3.23	3.68	3.43	3.19	3.21	3.46	3.55	3.27	3.49	3.42	3.46	4.23	3.1	3.32	3.38	3.37	3.11	3.33	3.76	3.35	3.41	3.67	3.2	3.53	3.69	3.68	3.49	3.25	3.6	3.62	3.54	3.52	3.18	3.68	3.61	3.62	3.35	3.52	3.52	3.46	3.43	3.63	3.48	3.18	3.53	3.3	3.48	3.57	3.39	3.49	3.47	3.4	3.55	3.37	3.01	3.33	3.35	3.54	3.29	3.35	3.31	3.39	3.13	3.32	3.38	3.44	3.96
"1552405_at"	3.82	4.35	4.02	3.86	3.9	4.03	4.09	3.71	4.24	3.62	3.65	3.97	3.8	3.65	4.07	3.88	3.85	4.11	3.77	3.86	4.07	4.02	3.92	3.57	3.92	3.83	3.61	3.65	3.78	3.41	3.58	3.86	3.87	3.97	3.84	3.8	3.97	3.91	4.54	3.97	3.97	3.64	3.46	4.03	3.97	4.04	3.76	3.89	3.99	3.4	3.88	4	4.28	3.77	4.25	3.87	4.12	3.98	4.21	3.77	3.46	4.18	3.9	4.18	4.03	3.68	4.04	3.95	3.66	4.38	3.43	3.92	4	3.92	4.05	3.9	4.22	4.01	4.17	3.81	4.11	4	4.19	3.61	3.9	4.18	3.99	4.07	4.02	4.59	3.62	4.17	4.21	4	4.2	3.95	3.41
"1552408_at"	3.3	3.51	3.26	3.23	4.08	3.34	3.51	3.18	3.44	3.37	3.4	3.28	2.98	3.38	3.08	3.31	3.1	3.14	3.21	3.26	3.13	3.06	3.4	3.27	3.17	3.3	3.39	3.08	3.38	3.32	3.14	3.38	3.41	3.11	3.4	3.25	3.09	3.25	3.19	3.38	3.23	3.97	3.21	3.39	3.19	3.39	3.12	3.11	3.22	3.38	3.51	3.57	3.76	3.08	3.45	3.94	3.58	3.35	3.17	3.47	3.1	3.38	3.24	3.39	3.19	3.26	3.46	3.6	3.29	3.32	3.19	3.3	3.44	3.29	3.49	3.6	3.4	3.82	3.32	3.43	3.66	3.11	3.59	3.32	3.44	3.22	3.45	3.32	3.28	3.67	2.93	3.28	3.51	3.47	3.21	3.2	3.53
"1552409_a_at"	4.95	5.68	5.57	5.47	5.69	5.65	5.08	5.4	5.53	5.49	5.25	5.62	5.52	5.59	5.54	5.04	5.31	5.26	5.14	5.38	5.4	5.69	5.58	5.48	5.23	5.3	4.97	5.23	5.42	5.83	5.08	5.43	5.19	5.31	5.29	5	5.35	5.22	5.58	5.4	5.09	5.67	5.29	5.46	5.11	5.29	5.36	5.53	5.56	5.4	6.28	6.28	5.89	6.13	6.57	6.25	6.31	5.25	5.68	5.45	6.08	5.85	5.16	6.17	5.62	4.9	5.55	5.52	5.7	6.59	5.6	5.38	5.39	5.51	5.8	5.29	6.01	6.33	5.69	5.6	6.03	6.02	6.51	5.06	5.58	6.1	5.47	6.21	5.62	6.4	5.38	5.55	5.36	5.88	4.73	4.94	5.3
"1552410_at"	3.77	4.31	3.52	4.14	4.27	3.96	4.27	3.96	3.98	3.95	3.73	3.63	3.89	3.76	3.92	3.55	3.93	3.79	3.69	3.83	4.08	3.87	3.91	4.08	3.68	4.03	3.89	3.89	4.06	3.94	3.84	4.05	3.91	4.03	3.66	4.08	3.99	3.93	4.11	3.8	3.62	3.04	3.59	4.09	4.08	4.01	3.59	3.96	3.94	3.79	4.22	4.21	4.02	3.98	4.52	4.51	4.59	4.09	4.29	4.1	3.87	4.63	3.97	4.43	4.11	3.99	4.1	4.38	3.72	4.48	3.75	3.67	4.27	4.12	3.78	4.05	4.12	4.18	4.36	4.09	4.46	3.99	4.31	3.94	4.29	4.29	4.21	4.17	4.15	4.51	3.76	4.01	4.09	4.15	4.19	4.27	3.75
"1552411_at"	5.36	6.99	6.34	6.48	7.03	5.67	6.2	4.72	6.47	5.21	5.51	5.77	5.91	5.52	6.14	5.48	5.1	4.96	5.58	5.4	6.25	4.73	5.56	5.23	6.17	6.03	5.29	5.34	6.4	5.99	5.6	6.48	5.36	6.01	5.66	6.08	5.81	5.32	6.59	5.02	5.18	4.9	4.94	6.96	6.25	6.16	5.74	5.65	6.6	5.57	6.24	6.99	7.27	6.22	7.92	7.37	7.49	6.58	7.46	7.05	6.21	7.39	6.75	7.53	7.44	6.53	5.98	6.88	5.66	7.82	5.83	5.3	7.03	5.13	5.75	5.62	6.56	7.29	6.72	6.89	8.04	6.99	7.01	5.62	6.75	7.19	6.99	6.51	6.58	7.37	5.43	6.11	6.12	7.22	6.47	6.55	6.14
"1552412_a_at"	3.46	3.7	3.66	3.78	3.87	3.46	3.58	3.54	3.73	3.4	3.59	3.49	3.56	3.18	3.69	3.48	3.29	3.33	3.46	3.57	3.51	3.32	3.61	3.51	3.45	3.75	3.31	3.49	3.74	3.52	3.44	3.84	3.32	3.66	3.53	3.34	3.45	3.33	3.55	3.26	3.23	3.87	3.11	3.81	3.55	3.64	3.46	3.55	3.76	3.24	3.86	4.04	4.25	3.8	3.93	4.35	4.19	3.82	4.12	4	3.52	3.83	3.5	4.01	3.81	3.61	3.53	3.6	3.44	4.22	3.54	3.34	3.62	3.55	3.59	3.48	3.54	4.02	3.64	3.93	4.58	3.85	3.59	3.48	3.28	3.81	3.66	3.99	3.39	3.57	3.47	3.44	3.58	3.86	3.68	3.4	3.48
"1552414_at"	4.07	5.02	4.67	4.4	4.59	4.23	4.45	3.6	4.34	4.14	4.02	4.07	4.5	3.69	3.89	3.78	3.69	3.41	3.45	3.56	4.24	3.8	4.05	3.66	3.85	4	3.6	3.55	4.36	4.08	4.02	5	3.95	4.24	3.91	4.41	3.93	3.98	4.43	3.71	3.56	4.56	3.8	4.45	4.42	4.28	3.69	4.08	3.8	3.78	4.9	5.19	4.66	4.62	5.74	4.52	5.61	4.51	4.69	5.27	4.62	5.57	4.87	5.72	5.39	4.33	4.25	4.45	3.8	6.15	3.96	3.65	4.92	3.61	4	3.43	4.11	5.57	4.77	5.01	4.77	4.5	4.16	3.83	4.53	5.48	5.11	4.6	4.37	4.11	3.98	3.9	3.89	4.41	4.31	4.41	4.04
"1552415_a_at"	3.38	3.86	3.82	4.25	4.54	3.75	3.78	3.89	4.22	3.58	3.85	3.92	4.11	3.88	3.88	3.75	3.83	3.52	3.6	3.54	3.88	3.66	3.72	3.82	3.78	3.83	3.62	3.67	4.1	4	3.9	4.14	3.59	3.89	3.92	3.57	3.8	3.62	4.05	3.86	3.84	3.87	3.51	4.04	4.15	3.74	3.71	3.87	4.14	3.74	4.23	4.44	4.2	3.9	4.33	4.47	4.53	3.85	4.3	4.14	4.1	3.89	3.98	4.43	4.06	4.03	3.8	3.85	3.75	4.41	3.88	3.47	3.89	3.68	3.8	3.48	3.71	4.43	4.29	3.98	4.48	3.94	4.2	3.79	3.84	4.15	3.88	4.13	4.09	4.52	3.58	3.74	3.52	4.3	3.92	3.96	3.85
"1552417_a_at"	4.21	3.75	3.95	4.49	3.75	3.96	3.48	3.89	4.65	4.16	4.14	4.34	4.92	4.35	4.41	4.87	4.96	5.45	4.43	4.99	4.89	4.2	4.54	3.6	4.89	4.85	4.39	4.6	4.27	4.48	4.96	3.94	4.17	4.51	5.29	3.99	4.46	5	4.01	3.91	3.98	3.7	5.07	4.59	4.76	4.15	4.57	4.68	4.52	4.31	4.92	4.04	4.19	4.27	3.99	4.08	3.61	5.03	3.87	4.11	4.39	4.04	4.71	4.02	3.88	4.09	4.44	4.21	4.22	4.68	4.38	4.11	3.92	3.72	4.25	4.38	4	4.14	4.56	4.37	4.25	4.29	4.97	4.15	4.46	5.29	4.75	4.09	4.46	4.88	4.06	4.95	4.52	4.25	4.22	4.02	4.02
"1552418_at"	4.09	4.82	4.18	3.96	4.32	4.34	4.37	4	3.97	3.55	3.85	3.91	3.79	3.68	4.08	3.5	3.86	4.04	3.9	3.55	3.92	3.81	3.85	3.99	3.69	3.23	3.46	3.62	3.67	3.3	3.56	4.12	3.85	4.12	3.54	3.76	3.92	3.87	3.89	4.14	3.67	3.69	3.55	4	3.71	4.06	3.67	3.85	3.76	4	4.19	4.23	3.9	4.13	4.29	4.15	4.47	3.72	4.57	4.15	3.97	4.15	4.31	3.89	4.06	3.48	4.14	3.95	3.71	4.42	3.94	3.99	4.1	4.23	3.99	3.93	4.52	4.62	4.02	3.79	4.64	3.87	4.66	3.67	4.23	4.19	4.38	4.06	3.77	3.68	3.75	4.02	3.78	4.21	4.02	3.93	3.74
"1552419_s_at"	5.26	6.05	5.58	5.35	5.08	4.96	5.25	5.49	5.57	5.17	5.53	5.17	5.5	5.11	5.36	5.06	5.23	5.04	5.18	5.16	5.32	5.47	5.68	5.53	5.27	5.22	4.87	4.82	5.56	4.94	5.52	5.62	5.31	5.35	5.53	5.65	5.51	5.29	5.52	5.82	5.36	5.12	4.86	5.98	5.79	5.81	5.65	5.53	5.83	5.48	5.68	5.78	5.9	6.26	6.04	6.03	6.93	5.57	6.28	5.12	5.65	6.25	5.85	6.45	6.13	5.68	5.25	5.94	5.06	5.86	5.7	5.15	5.61	5.32	5.81	5.39	5.58	5.77	6.05	5.89	6.13	6.19	6.24	5.7	5.52	6.7	6.09	5.74	5.65	6.29	5.26	5.32	5.69	5.46	5.68	5.22	5.16
"1552421_a_at"	2.9	3.47	3.16	3.37	3.48	2.96	3.09	3.22	3.3	3	3.18	3.07	3.21	3.08	3.03	3.46	2.92	3.11	3.08	3.02	3.03	3.04	3.3	3.08	3.09	3	2.96	3.32	3.32	2.97	3.05	3.06	3.28	3.13	3.27	2.88	3.14	3.03	3.04	2.96	3.17	3.18	3.01	3.24	3	3.05	3.07	3.22	3.31	3.27	3.27	3.08	3.56	3.24	3.51	3.2	3.32	3.22	3.26	3.27	2.93	2.89	2.97	3.28	3.18	3.2	3.35	3.17	3.15	3.37	3	3.19	3.09	3.54	3.19	3.08	3.25	3.1	3.17	3.21	3.86	3.13	3.44	3.37	3.12	3.55	3.73	3.44	3.29	3.34	2.84	3.02	2.97	3.5	3.57	3.17	3.25
"1552422_at"	3.49	4.54	3.75	3.8	3.91	3.1	3.81	3.42	3.53	3.51	4.04	3.83	3.78	4.13	4.17	4.23	3.96	4.57	5.1	3.16	3.69	4.18	3.43	4.04	4.6	4.17	4.11	3.91	3.46	4.28	3.14	4.42	3.43	3.87	3.37	3.32	3.58	4.26	3.8	3.51	3.89	4.74	5.42	3.9	4.03	3.84	4.1	4.45	4.2	3.65	3.82	3.84	4.57	3.75	4.28	3.74	4.21	4.5	4.47	3.78	3.76	4.1	3.92	4.8	4.5	4.01	4.15	3.79	3.76	3.97	3.84	3.93	4.3	4.02	4.5	4.01	4.09	4.02	3.68	3.79	4.46	4.39	4.89	3.7	4.1	4.41	4.01	3.59	3.97	4.64	4.05	3.64	3.37	4.46	3.98	3.74	3.69
"1552423_at"	5.88	6.2	5.69	5.68	5.23	6.32	5.55	7.48	5.06	5.74	5.33	6.81	5.02	5.73	5.34	5.16	6.34	4.96	5.69	5.44	5.54	5.38	5.03	8.3	5.95	4.73	5.74	5.78	5.41	5.63	6.66	6.37	6.98	5.75	6.4	6.76	6.91	5.69	7.56	6.53	6.69	5.3	5.91	6.58	5.36	6.11	6.3	6.01	6.53	6.73	5.62	5.69	5.58	5.7	6.19	5.55	5.9	5.79	5.75	6.05	6.38	5.39	5.84	6.26	7.3	6.21	5.69	6.21	6.58	6.79	5.64	5.72	5.5	6.05	5.73	6.63	6.9	5.87	6.19	5.76	6.29	5.81	6.11	7.89	6.04	6.24	5.62	6.24	5.49	5.88	6.27	6.69	6.09	5.82	5.63	5.36	6.28
"1552424_at"	3.19	3.25	3.31	3.23	3.76	3.13	3.41	3.3	3.61	3.45	3.38	3.12	3.28	3.43	3.55	3.24	3.25	3.52	3.32	3.82	3.57	3.57	3.4	3.46	3.17	3.4	3.28	3.4	3.73	3.46	3.25	3.5	3.36	3.22	3.51	3.4	3.26	3.34	3.55	3.26	3.35	3.98	3.12	3.3	3.25	3.12	3.23	3.23	3.41	3.33	3.31	3.28	3.31	3.45	3.42	3.31	3.7	3.06	3.26	3.67	3.46	3.52	3.3	3.19	3.35	3.38	3.22	3.23	3.2	3.28	3.27	3.12	3.27	3.3	3.28	2.95	3.32	3.59	3.36	3.56	3.45	3.18	3.15	3.15	3.22	3.07	3.31	3.3	3.16	3.08	3.07	3.23	3.02	3.07	3.22	3.52	3.36
"1552425_a_at"	4.39	4.35	4.29	4.42	4.59	4.49	3.87	4.14	4.66	3.9	3.87	4.24	4.42	4.23	4.29	3.91	4.12	4.11	4.22	4.22	4.37	4.16	4.13	4.06	4.16	4.02	3.88	4.16	4.2	4.06	4.31	4.08	4.17	4.29	4.27	3.87	3.9	4.05	4.61	4.08	4.32	4.19	3.81	4.11	4.48	4.58	4.4	4.37	4.18	4.14	3.98	3.91	4.69	4.5	4.74	4.45	4.37	4.16	4.28	4.46	3.8	4.54	4.14	4.4	4.13	4.26	4.33	3.97	4.24	4.84	5.11	4.29	4.1	4.33	4.78	4.11	4.11	4.31	4.54	4.45	4.92	4.11	4.28	4.18	4.7	4.31	4.6	4.39	4.35	4.18	4.32	4.21	4.29	4.57	4.01	4.03	4.03
"1552426_a_at"	6.65	4.93	6.32	5.34	5.31	5.4	6.03	7.15	4.74	6.39	5.88	7.12	6.33	5.92	5.48	6.33	6.84	6.15	6.7	6.77	6.23	6.22	5.84	5.54	6.06	7.12	6.47	6.63	5.36	6.41	5.68	5.61	6.47	5.63	6.31	5.45	6.21	4.9	6.23	6.76	6.2	6.74	7.15	5.21	5.9	6.45	5.59	5.18	4.62	6.15	4.97	5.42	5.53	4.84	5.31	5.2	4.73	6.85	5.16	6.24	6.31	5.92	6.35	5.7	5.58	5.63	4.89	5.88	5.99	4.76	5.46	6.26	6.11	5.75	5.51	4.64	5.22	5.14	6.65	5.28	5.4	5.5	4.59	6.97	7.09	5.98	6.07	6.21	6.26	5.35	6.97	7.56	7.42	7.16	5.93	5.56	5.76
"1552427_at"	2.99	2.97	3.26	2.68	2.87	2.93	2.99	2.97	3.06	2.85	3.05	2.96	3.13	3.66	3.35	3.69	3.31	3.87	3.19	3.14	3	3.43	2.97	2.97	3.21	2.92	3.07	3.03	3.11	3.22	3.08	2.98	3.37	3.1	2.84	3	2.89	2.85	2.87	3.06	3.06	3.13	3.29	2.94	3.23	3.1	3.27	3.39	3.07	3.08	2.85	3.1	2.91	2.93	2.72	3.08	2.86	2.88	2.99	2.94	3.03	2.78	2.7	2.93	3.05	3.06	3.22	3.02	3.05	3.31	3.29	3.65	2.89	3.41	3.07	2.82	3.26	3	3	3.48	3.16	3.02	3.08	3.02	2.98	3.19	3.2	3.19	3.21	3.34	3.43	2.93	3.38	3.04	2.92	3.34	3.17
"1552430_at"	2.81	3.12	2.9	2.71	2.76	2.8	3.13	2.8	2.99	2.91	2.88	2.84	2.71	2.8	2.81	2.86	2.85	2.77	2.93	2.83	2.85	2.84	3.07	2.76	2.78	2.72	2.69	2.79	2.86	2.68	2.68	2.93	2.68	2.9	2.87	2.96	2.77	2.89	3.06	2.63	2.79	3.23	2.68	3.22	2.84	2.93	2.79	2.83	2.86	2.87	2.92	2.95	3.19	2.95	2.89	3.01	3.12	2.85	3	3.16	2.96	3.09	2.94	2.99	2.92	2.81	3.19	2.9	3.22	3.33	2.9	2.85	3.06	3.09	2.82	3.16	3.38	3.36	3.34	3.29	2.92	3.18	3.05	3.08	3.19	2.96	2.73	3	2.99	3.22	3.04	2.99	3.16	3.13	2.86	3.06	2.78
"1552432_at"	4.52	5.4	4.9	4.79	4.97	4.5	4.9	4.85	4.89	4.5	4.85	4.49	4.66	4.57	4.92	4.36	4.31	4.33	4.46	4.52	4.67	4.32	4.75	4.85	4.67	4.49	4.25	4.63	4.62	4.79	4.54	5.22	4.67	4.74	4.48	4.85	4.64	4.41	4.95	5.44	4.52	5.99	4.39	5.07	4.72	4.84	4.5	4.45	4.52	4.59	4.65	5.07	4.69	4.69	5.36	5.27	5.17	4.57	5.2	5	4.7	5.3	4.65	5.47	4.64	4.51	4.41	4.7	4.68	4.71	4.58	4.26	4.94	4.09	4.3	4.11	4.55	4.67	4.84	4.67	5.08	4.83	4.5	4.47	4.9	4.95	4.96	4.92	4.66	4.82	4.32	4.58	4.5	4.79	5.01	5.07	4.8
"1552436_a_at"	3.89	4.22	4.19	4.09	4.65	4.01	4.3	3.86	4.3	3.66	3.6	3.79	4.53	3.86	3.84	3.58	3.84	3.8	3.65	3.77	4.16	3.53	4.22	4.3	3.76	3.69	3.53	3.8	4.07	3.82	3.89	4.6	3.94	3.7	3.69	3.97	3.92	3.77	4.08	3.66	3.58	4.49	3.54	4.14	3.94	3.62	3.76	3.48	3.82	3.94	4.03	4.17	3.8	4.08	4.85	4.21	4.09	3.77	4.26	4.13	4.04	4.24	3.88	3.93	4.46	4.14	3.36	4.13	3.67	3.91	3.75	3.43	3.95	3.77	3.82	3.55	3.9	3.8	4.3	4.64	4.66	3.82	3.94	3.57	4.09	4.15	3.95	3.7	3.91	4.08	3.66	3.94	3.75	3.66	3.98	3.92	4.14
"1552438_a_at"	3.07	3.36	3.72	3.44	3.75	3	3.61	3.2	3.47	3.21	3.24	3.28	3.09	3.42	3.23	3.06	3.23	2.7	3.16	3.21	3.27	3.12	3.22	2.67	3.18	3.03	3.07	3.1	3.69	3.47	3.03	3.74	3.24	3.38	3.19	3.08	3.18	2.87	3.29	3.05	3.12	3.54	3.15	3.42	3.4	3.38	3.24	3.3	3.51	3.13	3.82	3.43	3.31	3.49	3.88	3.47	3.84	3.36	3.95	3.68	3.13	3.54	3.81	3.8	3.66	3.42	3.46	3.92	3.41	4.1	3.37	3.46	3.58	3.32	3.3	3.28	3.55	3.31	3.73	4.01	4.53	4	3.82	3.34	3.33	3.66	3.79	3.46	3.61	4.33	3.45	3.43	3.38	3.72	3.21	3.36	3.34
"1552439_s_at"	2.76	3.18	3.51	3.52	3.35	2.76	3.22	6.57	3.12	4	8.59	3.16	3.88	3.22	4.83	3.11	2.84	2.89	2.66	2.86	3.33	2.94	4.98	3.07	3.13	3.43	2.96	3.05	3.72	4.33	6.27	3.23	2.79	2.97	2.96	3.09	2.78	2.98	2.87	2.78	2.8	3.05	2.95	2.91	3.11	3.19	3	2.96	3.13	2.86	3.1	3.12	3.33	3.07	3.09	3.92	3.19	2.96	3.1	3.21	3.26	3.24	2.95	3.32	3.15	2.87	3.07	3.43	2.96	3.12	2.84	2.85	3.09	2.58	3.02	2.65	3.02	4.24	3.01	2.99	3.28	2.94	2.93	2.92	3.13	3.16	3.18	3.4	3.06	3.25	2.83	2.83	2.89	2.82	3.12	2.93	3.09
"1552440_at"	3.28	3.46	3.18	3.56	3.48	3.66	3.16	3.58	3.65	3.65	3.3	3.51	3.59	3.34	3.41	3.36	3.41	3.15	3.46	3.34	3.47	3.15	3.43	3.66	3.27	3.41	3.18	3.36	3.77	3.48	3.25	3.53	3.45	3.57	3.46	3.55	3.38	3.22	3.52	3.42	3.3	4.02	3.45	3.5	3.32	3.28	3.32	3.2	3.41	3.34	3.59	3.77	3.62	3.5	3.31	4.03	3.66	3.37	3.33	3.96	3.93	3.81	3.73	3.39	3.89	3.56	3.35	3.48	3.25	3.63	3.28	3.2	3.46	3.25	3.18	3.32	3.51	3.71	3.62	3.99	4.04	3.83	3.49	3.22	3.31	3.45	3.15	3.76	3.39	3.45	3.04	3.36	3.22	3.34	3.34	3.81	3.73
"1552445_a_at"	3.46	4.26	3.76	3.97	3.89	3.97	3.57	3.71	4	3.65	3.67	3.83	3.71	3.79	3.94	3.86	3.35	3.61	3.71	3.79	3.65	3.81	3.77	3.69	3.88	3.75	3.61	3.65	3.95	3.65	3.71	4.07	3.75	3.75	3.73	3.79	3.74	3.85	3.69	3.57	3.78	3.78	3.64	4.07	3.71	3.62	3.55	3.69	3.81	3.57	3.63	3.91	4.05	3.96	4.7	4.6	3.77	3.89	3.87	3.94	3.76	3.72	3.8	4.11	3.85	3.96	3.68	3.99	3.56	4.07	3.87	3.65	3.65	3.76	3.77	3.54	3.79	4	4.09	3.83	4.48	3.93	3.85	3.68	3.81	3.94	3.87	3.59	3.72	4.22	3.66	3.53	3.84	3.78	3.76	3.72	3.83
"1552448_a_at"	3.47	3.57	3.47	3.67	3.79	2.82	3.29	3.45	3.26	3.73	3.3	3.5	3.26	3.19	3.37	3.11	3.22	3.34	3.35	3.53	3.34	3.41	3.31	3.53	3.37	3.49	3.14	3.25	3.31	3.28	3.27	3.46	3.39	3.57	3.23	3.34	3.47	3.17	3.51	3.28	3.47	3.65	3.22	3.58	3.3	3.41	3.38	3.17	3.5	3.5	3.71	3.66	3.66	3.32	3.76	3.59	3.65	3.58	3.57	3.5	3.36	3.57	3.33	3.72	3.88	3.2	3.41	3.39	3.58	3.5	3.33	3.02	3.58	2.96	3.54	3.08	3.41	4.08	3.76	3.54	3.63	3.41	3.49	3.5	3.23	3.42	3.39	4	3.5	3.79	2.99	3.56	3.06	3.57	3.36	3.24	3.32
"1552449_a_at"	3.34	3.39	3.31	3.57	3.54	3.22	3.47	3.42	3.49	3.13	3.14	3.26	3.28	3.35	3.54	3.34	3.37	3.31	3.41	3.29	3.43	3.62	3.36	3.42	3.36	3.29	3.44	3.39	3.36	3.19	3.17	3.39	3.28	3.37	3.09	3.34	3.27	3.42	3.49	3.2	3.44	3.62	3.34	3.36	3.35	3.31	3.21	3.29	3.41	3.19	3.71	3.32	3.62	3.28	3.68	3.45	3.77	3.17	3.47	3.48	3.19	3.63	3.36	3.43	3.37	3.29	3.47	3.65	3.55	3.55	3.61	3.23	3.38	3.79	3.37	3.71	3.49	3.04	3.31	3.68	3.59	3.39	3.64	3.19	3.34	3.67	3.23	3.45	3.46	3.89	3.46	3.19	3.39	3.37	3.34	3.7	3.81
"1552450_a_at"	4.61	4.74	4.6	4.49	4.61	4.54	4.57	4.17	5.06	4.52	4.49	4.56	4.41	4.51	4.95	4.23	4.09	3.94	4.08	3.82	4.21	3.73	4.71	4.16	4.51	4.39	4.39	4.05	4.59	4.55	4.47	5.15	4.16	4.45	4.35	4.53	4.28	4.52	4.65	4.38	4.17	5.09	4.36	4.99	4.59	4.64	4.33	4.36	4.93	4.36	5.14	5.17	5.39	5.1	5.86	5.25	5.53	4.64	5.49	4.89	4.76	4.86	4.83	5.28	5.35	4.79	4.45	5	4.84	5.3	4.61	4.3	5.2	4.41	4.75	4.42	4.54	5.43	5.12	4.8	5.27	4.9	5.13	4.33	5.05	5.09	5.26	4.96	4.54	4.93	4.48	4.21	4.71	4.87	4.92	4.9	4.38
"1552452_at"	3.49	3.65	3.54	3.53	3.84	3.81	3.43	3.64	3.57	3.42	3.52	3.25	3.59	3.61	3.72	3.54	3.43	3.39	3.27	3.48	3.38	3.4	3.31	3.53	3.41	3.39	3.34	3.51	3.56	3.56	3.28	3.68	3.5	3.15	3.39	3.19	3.2	3.61	3.53	3.38	3.19	4.12	3.46	3.41	3.41	3.39	3.62	3.43	3.38	3.32	3.63	3.52	3.49	3.5	3.45	3.94	3.53	3.59	3.59	3.3	3.61	3.72	3.58	3.89	3.66	3.45	3.17	3.71	3.31	3.74	3.5	3.46	3.46	3.52	3.38	3.38	3.58	3.62	3.67	3.67	3.71	3.81	3.53	3.48	3.6	3.85	3.4	3.54	3.76	3.68	3.67	3.33	3.37	3.44	3.58	3.72	3.86
"1552453_a_at"	3.18	3.5	3.7	3.32	3.51	3.36	3.36	3.36	3.47	3.19	3.25	3.5	3.37	3.31	3.43	3.19	3.21	3.37	3.4	3.3	3.41	3.05	3.19	3.29	3.35	3.4	3.12	3.28	3.44	3.27	3.21	3.32	3.35	3.6	3.27	3.32	3.52	3.39	3.57	3.14	3.22	4.06	3.26	3.23	3.33	3.24	3.24	3.3	3.27	3.32	3.69	3.59	3.28	3.53	3.99	3.33	3.87	3.47	3.39	3.49	2.97	3.53	3.14	3.52	3.41	3.2	3.5	3.49	3.65	3.99	3.31	3.23	3.8	3.58	3.3	3.51	3.47	3.74	3.58	3.83	3.67	3.5	3.52	3.55	3.5	3.62	3.52	3.24	3.5	3.83	3.39	3.48	3.49	3.79	3.51	3.33	3.23
"1552455_at"	3.34	3.61	3.31	3.54	3.45	3.55	3.39	3.23	3.63	4.06	3.4	3.3	3.69	3.16	3.57	3.11	2.91	2.86	3.07	3.34	3.48	3.1	3.78	3.44	3.43	3.35	3.4	3.06	3.98	3.34	3.41	3.15	3.01	3.4	2.93	3.3	3.21	3.24	3.49	3.26	2.96	3.69	2.96	3.59	3.38	3.34	3.08	3.18	3.31	3.18	3.4	3.71	3.71	3.73	3.9	3.95	3.6	3.8	3.64	3.89	3.66	3.66	3.42	3.72	3.86	3.14	3.57	3.34	3.72	3.52	3.03	3.12	3.85	3.47	3.15	2.89	3.41	3.59	3.42	3.73	4.34	3.77	3.63	3.05	3.12	3.82	3.5	3.66	3.39	3.74	3.2	2.97	3.15	3.78	3.47	3.35	3.86
"1552456_a_at"	3.97	4.78	4.19	3.59	4.87	4.03	4.42	3.69	4.63	3.93	4.3	4.21	4.59	3.97	4.06	4.16	4.45	4.81	4.09	4.26	4.32	4.28	4.27	4.09	3.83	3.86	3.82	4.16	4.23	4.06	3.94	4.52	3.82	4.13	3.95	4.48	4	4.12	4.26	4.06	4.23	3.87	3.89	4.18	3.92	4.28	3.92	4.02	4.14	4.22	4.47	4.41	4.13	4.31	4.89	4.59	4.29	4.21	4.3	4.44	4.38	4.37	3.94	4.72	4.67	4.22	4.07	4.01	4.02	5.08	3.83	3.93	4.1	4.12	4.35	3.96	3.81	4.03	4.27	4.48	4.9	4.31	5.16	4.2	4.33	4.34	4.69	4.62	3.94	5.19	4.22	4.62	4.16	4.18	4.48	3.72	4.26
"1552457_a_at"	3.38	3.63	3.68	3.23	3.45	3.86	3.58	3.11	3.3	3.17	3.53	3.4	3.69	3.52	3.23	3.64	3.56	3.45	3.26	3.51	3.31	3.29	3.47	3.52	3.51	3.49	3.47	3.45	3.58	3.66	3.8	3.66	3.27	3.54	3.46	3.64	3.3	3.29	3.34	3.45	3.3	4.81	3.17	3.31	3.47	3.43	3.39	3.33	3.34	3.43	3.54	3.87	3.94	3.64	3.39	3.67	3.52	3.28	3.48	3.62	3.41	3.83	3.44	3.65	3.46	3.38	3.35	3.8	3.16	3.43	3.15	3.43	3.58	3.69	3.53	3.24	3.62	3.57	3.46	3.44	4.19	3.56	3.39	3.48	3.27	3.37	3.65	3.8	3.1	3.23	3.42	3.38	3.32	3.43	3.36	3.25	3.18
"1552458_at"	2.69	3.13	3.23	3.21	3.12	3.08	3.12	2.83	3.25	3.03	2.9	2.96	2.94	2.72	3.03	2.96	2.84	2.68	2.94	2.75	2.81	2.84	2.66	2.88	2.73	2.7	2.83	2.88	2.97	2.73	2.77	3.19	2.78	2.9	2.87	2.68	2.78	2.78	3.04	2.78	2.65	3.44	2.63	2.87	2.91	2.96	2.75	2.75	2.68	2.64	3.04	2.96	2.92	2.78	2.99	3.49	3.31	2.78	2.91	2.98	2.8	2.92	2.99	2.83	3.02	2.73	3.19	2.91	3.5	3.1	3.07	2.98	3.14	3.14	3.04	2.85	2.97	3.26	3.16	3.32	3.09	3.03	3	2.96	3.04	2.86	3.16	3.24	3.11	3.23	2.94	2.84	2.75	3.03	2.76	3.25	2.82
"1552459_a_at"	3.7	4.2	3.62	4	4.21	3.88	4.21	3.44	3.82	4.04	3.61	3.67	3.9	3.64	3.66	3.41	3.33	3.58	3.66	3.59	3.83	3.62	3.77	3.75	3.48	3.74	3.59	3.79	3.99	3.52	3.78	4.25	3.54	3.81	3.51	3.8	3.7	3.24	3.81	3.43	3.33	4.03	3.55	3.58	4.1	3.68	3.68	3.37	3.68	3.83	4.18	4.14	4.35	3.97	5.13	3.97	4.48	3.53	3.92	4.05	4.13	4.34	3.8	3.98	3.9	3.5	3.77	4.4	3.2	4.39	3.68	3.71	3.79	3.67	3.71	3.53	4.3	4.71	3.59	3.87	4.67	3.84	3.94	3.66	3.75	4.14	4.11	4.12	3.77	3.62	3.59	3.68	3.56	3.75	3.66	4.2	4.08
"1552461_at"	2.94	3.2	3.32	3.13	2.96	3.57	3.05	2.99	3.11	2.93	3.01	2.88	2.95	3.4	3.05	2.85	2.86	2.91	3.01	3.07	3.09	3.17	3.1	3.4	2.85	2.82	2.81	3.14	3.05	3.04	2.96	3.14	2.84	3.07	2.88	3.16	3.04	3.19	3.08	3.09	2.98	4.24	2.89	3.23	3.03	2.93	3.13	3.13	3.28	3.07	3.1	3.68	3.47	2.89	3.23	3.37	3.42	3.19	3.33	3.48	3.15	3.14	3.37	3.13	3.67	2.97	2.93	2.9	3.27	4.67	3.04	2.78	3.38	2.86	2.82	2.86	2.84	3.29	3.28	3.75	3.71	3.19	2.94	2.88	3.07	3.03	3.56	3.17	3.05	3.11	2.85	3	2.89	2.99	3.12	3.61	3.09
"1552463_at"	3.22	3.36	3.44	3.39	3.35	3.17	3.2	3.32	3.56	3.12	3.57	3.1	2.89	3.41	3.08	3.22	3.1	3.17	3.49	3.48	3.28	3.28	3.34	3.23	3.14	3.36	3.1	3.09	3.14	3.42	3.04	3.37	3.24	3.11	3.21	3.2	3.18	3.19	3.44	3.23	3.26	3.67	3.17	3.26	3.35	3.37	3.15	3.16	3.23	3.2	3.47	3.54	3.43	3.61	3.87	3.82	3.47	3.33	3.37	3.15	3.23	3.68	3.54	3.37	3.29	3.39	3.58	3.36	3.33	3.65	3.37	3.46	3.28	3.45	3.49	3.28	3.55	3.63	3.68	3.44	3.38	3.54	3.92	3.32	3.36	3.75	3.48	3.6	3.77	3.5	3.29	3.16	3.31	3.97	3.31	3.29	3.54
"1552466_x_at"	2.93	3.35	3.18	3.13	3.58	3.03	2.9	3	3.1	3.01	2.7	2.91	3.08	2.81	3.08	3.17	2.93	2.77	2.91	2.84	2.91	2.66	2.82	2.86	2.95	2.87	2.85	2.84	3.2	3	2.91	3.06	2.76	3.18	2.68	2.99	2.87	2.67	3.27	2.87	2.77	3.1	2.83	2.81	3.08	2.93	2.73	2.89	3.16	2.95	3.11	3.68	3.46	3.17	3.08	3.13	3.25	2.83	2.96	3.13	3.22	3	3.05	3.15	3.12	2.94	3.5	2.78	2.88	3.61	2.95	2.69	3.2	3.37	2.97	3.23	3.16	3.18	3.39	3.73	3.79	3.41	3.76	3.01	3.29	3.77	3.22	3.02	3.06	3.55	2.9	2.99	3.14	3.45	2.74	2.72	2.88
"1552467_at"	5.28	6.04	5.75	5.61	5.74	5.38	5.74	5.17	5.76	5.58	5.52	5.46	5.71	5.28	5.69	5.24	5.3	5.02	5.22	5.38	5.68	5.29	5.55	5.54	5.72	5.66	5.46	5.6	6.03	5.57	5.32	6.44	5.28	5.54	5.42	5.64	5.71	5.49	5.52	5.55	5.3	5.46	5.22	5.8	5.5	5.43	5.29	5.41	5.82	5.73	5.83	6.14	6.14	5.85	6.55	6.39	6.22	5.7	6.26	5.97	5.59	6.4	5.68	6.06	6.19	5.87	5.84	6.31	5.58	6.87	5.45	5.62	6.15	5.73	5.64	5.53	5.79	6.39	5.86	6.04	6.43	6	5.99	5.44	6.02	6.15	6.22	5.98	5.83	6.68	5.61	5.55	5.64	5.89	5.73	5.66	5.66
"1552468_a_at"	4.11	4.49	4.41	4.39	5.02	4.51	4.69	3.99	4.73	3.8	4.21	3.68	4.18	4.18	4.38	4	3.91	3.97	3.91	4.02	4.46	4.2	4.12	4.2	4.27	4.16	3.88	4.16	4.51	4.31	4.3	4.56	4.14	4.14	4.07	4.03	4.2	4.19	4.19	3.95	4.05	3.72	3.85	4.55	4.46	4.41	4.09	3.95	4.33	4.08	4.53	4.73	4.46	4.5	5.08	4.8	4.62	4.28	4.89	4.53	4.36	4.81	4.44	5.09	4.81	4.61	4.43	4.82	4.51	5.41	4.08	4.09	4.47	4.09	4.29	4.24	4.3	4.68	4.61	4.69	4.88	4.79	4.61	4.36	4.57	4.62	4.55	4.47	4.52	4.58	4.11	4.38	4.63	4.54	4.48	4.67	4.7
"1552470_a_at"	3.15	3.06	3.58	3.19	3.02	3.21	3.69	3.49	3.31	3.15	3.28	3.15	3.29	3.26	3.17	3.82	3.9	3.44	3.68	3.51	3.97	3.33	3.44	3.46	3.34	3.45	4.09	3.21	3.07	3.69	3.33	3	3.6	3.1	3.19	3.05	3.29	3.07	2.98	3.19	3.44	3.64	3.55	2.93	3.38	2.99	3.11	3.31	3.08	3.34	2.96	3.06	3.08	3	3.14	3.08	2.78	3.41	2.95	2.85	3.23	3.21	2.95	3.12	3.07	3.14	3.36	3.35	3.36	3.23	3.43	3.71	3.08	3.72	3.61	3.77	3.01	3.12	3.11	3.04	3.41	3.44	3.55	3.43	3.11	3.06	3.18	3.25	3.43	2.99	3.44	3.37	3.79	3.55	3.06	3.27	3.38
"1552472_a_at"	7.7	6.27	6.28	6.23	5.25	6.88	6.77	8.87	6.31	7.38	6.99	7.74	6.6	6.38	5.92	6.02	7.33	7.26	6.34	6.76	6.2	7.89	6.27	7.54	5.49	6.05	6.12	6.31	6.82	5.55	7.39	5.36	6.23	5.95	6.53	6.31	5.87	7.17	6.31	7.77	7.09	6.49	6.85	5.62	5.87	6.32	6.27	5.99	5.57	7.2	6.05	5.83	5.65	6.28	5.96	5.58	6.16	5.75	5.73	5.55	6.49	5.91	6.86	5.54	5.77	5.87	5.39	5.48	6.23	5.5	5.76	6.4	5.56	5.63	5.83	6.04	6.67	6.4	6.11	5.8	5.46	5.93	5.78	7.2	6.48	5.89	5.38	5.4	5.99	5.49	6.29	7.47	6.54	6.3	6.74	5.59	6.16
"1552473_at"	6.27	6.96	6.15	6.67	6.69	6.52	6.47	5.77	6.7	5.81	6.45	6.22	6.08	6.24	5.96	6.31	6.25	5.95	6.13	5.64	6.1	6.26	5.99	6.07	6.67	6.38	5.9	6.16	6.15	5.92	5.52	6.21	6.16	6.52	5.8	5.75	5.93	6.13	6.36	5.97	6.15	6.51	5.78	6.3	6.63	6.54	6.2	6.25	6.53	5.83	6.45	6.7	7.1	6.2	7.14	7.07	6.77	6.41	6.55	6.63	5.94	7	6.44	6.76	7.11	6.74	6.72	6.66	6.08	7.06	7.05	6.45	6.43	6.49	6.58	6.3	6.57	6.84	6.51	6.38	7.13	6.69	6.84	6.13	6.04	6.59	6.61	6.64	6.26	6.81	6.27	6.24	6.12	6.7	6.17	5.96	5.67
"1552474_a_at"	6.39	6.79	6.62	6.48	6.99	6.75	6.47	6.07	6.44	6.66	6.8	5.87	6.2	6.81	6.57	6.27	6.44	6.08	6.41	6.61	6.87	6.64	6.43	6.67	7.26	7.11	6.81	6.7	6.54	7.09	6.39	7.09	7.54	7.63	7.18	7.37	6.68	6.91	6.28	6.59	6.78	5.61	6.31	6.57	6.76	6.58	6.39	6.98	6.66	6.69	6.74	6.8	6.86	6.44	7.14	6.83	7.26	6.23	6.85	6.81	6.74	6.54	6.99	6.81	7.12	6.16	7.59	6.78	6.88	7.65	6.74	6.84	7.13	7.11	7.35	7.2	6.96	6.47	6.68	6.64	6.94	6.58	6.41	6.58	6.44	6.49	6.89	6.78	6.46	6.52	6.86	6.65	6.79	6.66	6.45	6.3	7.08
"1552476_s_at"	5.37	5.16	4.97	5.65	4.92	5.46	5.57	5.5	5.15	5.5	4.88	5.25	5.03	4.94	5.05	5.32	5.45	4.95	5.37	4.86	5.38	5.6	4.87	6.22	5.29	5.02	5.47	5.03	5.29	5.73	5.19	5.01	5.57	5.79	5.19	4.74	5.57	5.29	5.85	5.53	5.8	5.38	5.49	5.45	5.57	5.59	5.23	5.86	5.66	5.9	5.37	5.42	6.29	5.82	6.08	5.57	6.32	5.64	6.17	5.26	5.09	5.63	5.56	5.59	5.85	5.49	6.33	5.59	5.1	6.61	5.44	5.65	5.61	5.75	5.66	5.75	5.67	5.01	6.21	6.17	6.33	5.55	5.83	6.11	5.7	6.29	5.52	5.87	5.78	5.83	5.3	5.62	5.63	5.73	4.83	4.88	5.16
"1552477_a_at"	3.02	3.3	3	3.04	2.92	2.89	3.17	2.84	3.08	3.31	2.94	2.96	2.81	2.87	3.37	2.89	3.04	2.82	2.79	3.15	2.71	2.94	3.03	2.87	2.71	3.1	2.63	2.61	3.05	2.94	2.8	2.94	2.86	2.91	2.76	2.78	2.98	2.84	3.23	3.02	2.83	3.35	3.03	3.09	3.04	2.74	2.91	2.87	3.1	2.96	2.96	3.24	3.44	3.04	3.24	3.09	3.22	3.08	3.49	3.35	2.93	2.95	2.97	3.31	3.14	2.93	3.01	3.01	2.89	3.28	3	2.86	3.07	2.88	2.9	3.13	2.97	3.49	2.76	3.11	3.26	3.07	2.93	2.84	2.83	3.31	3.04	2.81	2.88	3.56	2.85	2.67	3.05	3	2.91	3.46	2.9
"1552478_a_at"	2.87	3.21	3.3	3.49	3.53	3.08	3.55	2.97	3.44	3.04	3.3	3.11	3.18	3.17	3.15	3.26	3.06	3.06	3.13	3.21	3.43	3.29	3.33	3.02	3.11	3.08	3.17	2.91	3.38	3.38	3	3.64	3.09	2.9	3.04	3.35	3.07	3.2	3.22	3.03	3.09	3.94	3.07	3.47	3.31	3.22	3.15	2.96	3.43	3.19	3.49	3.5	3.51	3.21	3.55	3.52	3.62	3.26	3.63	3.46	3.59	3.98	3.35	3.48	3.82	3.26	3.11	3.24	2.95	3.89	3.08	2.96	3.48	2.85	2.94	2.82	3.08	3.21	3.43	3.63	3.35	3.38	3.17	3.11	3	3.66	3.36	3.58	3.43	3.7	3.06	3.46	3.12	3.39	3.35	3.94	3.41
"1552480_s_at"	3.65	2.88	3.75	2.87	3.18	3.42	2.94	3.72	2.92	3.72	3.1	3.7	3.43	3.1	3.81	3.44	3.85	3.58	3.61	2.95	2.93	2.92	3.19	3.06	2.89	3.56	3.15	3.21	2.99	2.91	3.25	3.72	3.2	3.53	3.69	2.95	3.69	3.43	3.59	5.37	3.43	5.28	3.84	2.95	4.88	3.75	3.44	2.84	2.81	4.07	3.04	3.19	3.05	3	3.09	2.95	3.14	3.09	2.99	3.14	3.02	2.97	2.92	2.78	3.06	2.72	3.24	3	4.27	3.55	3	3.19	3.17	3.7	3.6	3.78	3.87	2.99	3.14	3.36	3.25	3.31	3.69	3.47	3.6	3.05	3.1	3.24	3.37	3.26	3.63	3.59	3.75	3.41	2.9	3.02	2.98
"1552481_s_at"	3.71	3.69	3.66	3.79	3.65	3.8	3.54	3.64	4.06	3.66	3.68	3.52	3.65	3.73	3.91	3.88	3.63	3.78	3.66	3.67	3.38	3.5	3.17	3.74	3.81	3.71	3.68	3.4	3.61	3.8	3.34	4.13	3.53	3.49	3.9	3.46	3.77	3.74	3.35	3.9	3.94	4.15	3.56	3.37	3.79	3.73	3.57	3.54	3.89	3.71	3.69	3.64	3.8	3.37	3.72	3.48	3.67	3.59	3.72	3.19	3.73	3.63	3.53	3.62	3.59	3.61	3.37	3.61	3.54	3.58	3.7	3.66	3.43	3.63	3.34	3.59	3.1	3.41	3.55	3.9	3.59	3.39	3.54	3.49	3.73	3.6	3.28	3.52	3.37	3.6	3.55	3.3	3.15	3.43	4.06	3.71	3.57
"1552482_at"	3.19	3.04	3.11	3.47	3.39	2.99	2.95	2.92	3.41	3.2	3.34	3.56	3.14	3.09	3.26	3.04	3.18	2.97	3.01	3.36	3.39	3.19	3.32	3.1	3.16	3.15	2.92	3	3.01	3.12	3	3.18	2.85	3.19	2.87	2.97	3	2.77	3.31	2.78	3.14	3.69	2.93	3.2	3.72	3.37	3.02	3.03	3.12	3.12	3.36	3.28	3.33	3.25	4.39	3.83	3.38	3.21	3.12	3.22	3.23	3.59	2.91	3.21	3.34	2.98	2.94	3.19	2.92	3.17	3.18	2.69	3.09	2.86	2.79	2.88	2.97	3.33	3.35	3.3	3.33	2.99	2.96	2.8	3.03	3.21	3.21	3.25	2.93	3.13	3.06	2.82	2.72	3.03	3.49	3.26	3.32
"1552484_at"	5.02	5.81	4.86	5.41	5.52	5.53	5.43	4.82	5.87	5.43	5.59	5.16	5.26	5.02	5.21	4.62	4.74	4.98	5.05	5.21	5.06	5.07	5.36	5.06	5.2	5.37	4.93	4.95	5.32	5.12	4.93	5.67	5.04	5.24	5.05	4.97	4.97	5.35	5.26	5.32	5.03	5.73	4.76	5.18	5.26	5.13	5.09	5.06	5.18	4.93	5.44	5.3	5.85	5.27	5.88	5.43	5.58	5.08	5.91	5.62	5.18	5.41	5.45	5.29	5.74	5.04	5.41	5.33	5.36	5.5	5.51	5.29	5.55	5.22	5.53	5.26	5.58	5.71	5.52	5.98	5.92	5.52	5.74	5.29	5.49	5.58	5.22	5.69	5.28	6.15	4.87	5.08	5.16	5.53	5.37	5.63	5.51
"1552485_at"	5.83	3.53	3.63	4.39	3.99	3.61	5.1	3.7	4.61	5.59	3.64	4.02	5.29	4.7	5.9	4.43	6.64	5.2	4.09	4.4	6.4	4.65	4.77	4.83	3.72	4.2	4.25	4.46	5.43	3.91	4.83	4.47	5.05	6.23	4.63	3.98	4	3.86	4.19	4.84	4.38	5.31	4.53	3.69	4.39	5	4.59	4.61	4.14	6.13	4.04	4.47	4.57	4.12	4.67	4.63	4.84	4.5	5.08	4.71	4.41	4.41	4.16	4.24	4.07	4.36	3.71	3.73	3.45	3.88	3.72	5.27	4.3	3.56	4.71	3.67	3.8	4.34	3.83	4.34	4.08	3.92	3.29	6.24	6.12	4.51	4.69	5.41	4.85	4.07	3.96	4.06	4.31	4.34	5.14	4.7	4.39
"1552486_s_at"	6.62	3.54	3.17	3.65	3.77	4.3	5.73	4.24	6.67	4.83	3.63	3.63	5.29	4.26	4.82	4.16	7.15	6.75	4.88	3.79	5.46	5.23	4.15	5.79	4.25	4.51	4.75	4.21	4.08	3.87	4.24	4.26	4.6	5.59	4.62	3.57	4.18	4.67	4.7	5.21	4.44	4.94	4.36	3.42	4.86	3.99	4.37	4.78	4.53	4.77	3.52	3.19	3.92	4.49	3.5	3.62	4.04	3.91	3.86	3.79	3.62	3.42	3.76	3.36	3.64	3.7	5.3	3.49	3.63	3.83	3.78	5.43	3.68	4.67	5.79	4.48	4.71	3.1	3.9	3.93	3.62	3.59	3.48	5.08	5.1	3.56	3.48	3.43	4.16	4.07	4.27	3.6	3.76	4.06	5.15	4.04	3.63
"1552487_a_at"	2.8	3.18	2.83	2.95	2.82	3.01	2.64	2.93	3.01	3.16	2.97	2.78	2.75	2.78	2.75	2.7	2.79	2.69	2.77	2.72	2.74	2.74	2.87	2.93	2.79	2.86	2.69	2.72	2.76	2.75	2.82	3.29	3	2.87	2.7	2.68	2.67	2.64	2.86	2.95	2.82	3.2	2.83	2.85	2.77	2.84	2.62	2.72	2.89	3.05	3.23	3.17	3.29	2.95	3.3	3.15	3.1	2.88	3.3	3.12	3.09	2.98	2.85	2.85	2.82	2.83	2.87	2.93	3.03	2.85	2.81	2.65	2.97	2.77	3.13	2.87	3.04	2.74	3.08	2.86	3.08	3	2.74	2.66	2.76	2.89	2.98	2.82	3	2.83	3.03	2.88	2.95	2.7	3.04	2.8	3.32
"1552489_s_at"	2.68	2.79	2.64	2.94	2.63	2.74	2.97	2.8	3.1	2.87	2.92	2.8	2.79	3.19	2.66	2.94	2.68	2.86	2.65	2.57	2.89	2.61	2.81	3.03	2.82	2.74	2.71	2.82	3.06	2.72	2.85	2.93	2.86	2.82	2.79	2.78	3.11	2.65	2.76	2.84	2.7	2.85	2.62	2.84	2.94	2.71	2.82	2.93	2.85	2.77	2.75	2.92	2.66	3.03	2.99	2.84	3.19	2.85	2.85	2.97	3.08	2.83	2.64	3.1	2.96	2.8	2.84	2.8	2.77	3	2.73	2.82	2.87	2.58	2.86	2.94	2.78	3.14	2.96	2.92	3.02	2.85	3.06	2.78	2.93	3.19	2.77	2.8	2.81	2.9	2.81	2.99	2.87	2.84	3.01	2.72	2.93
"1552490_at"	3.02	4.09	3.3	3.47	3.39	3.22	3.19	3.09	3.35	2.84	3.08	3.04	3.36	3.02	3.21	3.09	3.07	3.34	3.05	3.19	3.15	3.2	3.2	3.14	3.16	3.38	3.15	3.01	3.42	3.23	2.85	3.44	2.98	3.27	2.96	3.06	3.04	2.9	3.32	2.93	3.2	3.34	3.09	3.36	3.34	3.25	3.36	3.24	3.11	3.24	3.53	3.79	3.46	3.49	3.57	3.74	4.14	3.31	3.74	3.34	3.62	4.06	3.25	3.66	3.5	3.42	3.2	3.14	2.98	3.05	3.05	2.92	3.16	3.15	2.94	3.06	3.13	3.78	3.06	3.34	4.05	3.22	3.05	2.84	2.98	3.78	3.3	3.24	3.2	3.42	2.92	2.94	2.88	3.17	3.22	3.38	3.23
"1552491_at"	4.13	4.29	4.48	4.65	4.25	3.89	4.44	4.22	4.83	4.37	4.2	4.23	4.17	4.26	5.36	3.92	4.06	4.5	4.02	4.05	3.95	3.94	4.25	4.33	4.23	4.11	4.24	4.16	4.07	4.18	4.1	4.72	4.2	4.16	4.03	4.15	4.14	4.15	4.44	4.64	3.91	4.78	4.08	4.34	4.11	4.56	4.04	4.28	4.23	4.54	4.37	4.3	4.33	4.84	5.13	5.02	5.14	4.16	4.73	4.34	4.2	4.83	4.36	4.35	4.63	4.31	4.31	4.82	4.37	5.56	4.4	4.55	4.43	4.61	4.37	4.34	4.82	4.78	4.53	4.49	5.19	5	4.83	4.38	4.55	4.72	4.74	4.4	4.81	4.96	4.17	4.21	4.2	4.27	4.38	4.53	4.3
"1552493_s_at"	3.65	3.86	4.02	3.72	3.79	3.61	3.68	3.28	4	3.45	3.57	3.55	3.36	3.58	3.49	3.4	3.44	3.54	3.53	3.58	3.9	3.8	3.73	3.48	3.5	3.75	3.5	3.48	3.63	3.47	3.52	3.7	3.51	3.63	3.59	3.6	3.53	3.58	3.52	3.63	3.78	3.92	3.42	3.51	3.65	3.49	3.45	3.56	3.59	3.58	3.76	3.8	3.75	3.58	3.95	3.82	3.91	3.56	3.66	3.67	3.44	3.59	3.38	3.8	3.63	3.65	3.57	3.75	3.51	4.22	3.37	3.43	3.75	3.78	3.59	3.54	3.82	3.45	3.79	3.66	3.6	3.53	3.95	3.65	3.62	3.47	3.76	3.79	3.77	4.27	3.49	3.51	3.38	3.54	3.27	3.46	3.37
"1552494_at"	4.72	4.57	4.4	4.46	4.34	4.2	4.35	4.27	4.78	4.06	4.07	4.03	4.2	4.08	4.24	3.89	3.84	4.07	4.29	4.33	4.03	4.03	4.24	4.11	4.1	4.29	4.01	4.13	4.41	4.08	4.14	4.56	3.85	4.26	4.47	4.02	4.24	4.28	4.25	4.45	4.2	4.81	3.89	4.11	4.17	4.1	4.23	4.1	4.23	4.24	4.24	4.08	4.24	4.65	4.05	4.5	4.56	4.23	4.95	4.76	4.24	4.42	4.52	4.14	5	4.4	4.45	4.44	4.24	5.11	4.02	3.89	4.64	4.19	4.36	4.65	4.36	4	4.54	4.68	4.94	4.07	4.54	4.44	4.06	4.08	4.52	4.38	4.37	4.43	4.35	4.08	4.07	4.4	4.26	4.35	4.01
"1552496_a_at"	2.92	3.94	3.7	3.71	2.95	3.21	2.94	3.3	3	3.14	3.49	3.27	4.22	2.88	3.18	2.94	2.88	3.86	2.79	3.37	3.05	3.01	2.99	2.86	3.04	3.06	2.74	4.05	5.2	3	3.14	4.85	3.13	2.99	3.09	3.37	3.02	5.68	3.09	3	2.99	3.52	3.16	3.03	3.06	3.1	3.02	2.79	2.91	2.91	2.99	3.05	3.16	3.18	3.31	2.98	3.32	3.12	3.11	3.03	3.49	2.97	3.12	3.15	3.17	3.25	3.21	3.04	4.66	3.24	3.23	3.08	2.92	3.12	3.12	3.08	3.04	3.18	3.18	2.95	3.28	3.02	3.1	2.91	2.98	3.15	3.03	3.52	3.39	3.01	3.1	3.12	3.12	3.07	3.09	3.01	3.08
"1552497_a_at"	5.12	6.06	5.83	5.36	5.78	5.35	5.69	4.45	5.33	5.2	5.13	5.42	5.57	4.96	5.63	5.15	4.21	5.3	5.61	4.63	4.95	4.77	5.15	4.96	4.95	7	4.77	5	5.31	4.93	5.21	6.48	4.76	5.4	5.15	5.29	5.16	5.29	5.5	4.8	5.25	5.23	4.82	5.91	5.59	5.49	5.55	5.6	5.66	5.12	5.25	6.25	5.92	5.53	5.99	6.2	6.52	5.52	5.86	5.95	5.53	6.1	5.39	6.15	6.03	5.48	6.04	6.26	5.73	7.27	6.18	5.52	6.33	5.62	5.57	5.4	6.07	6.72	5.64	6.19	6.85	5.99	6.13	5.04	5.56	6.45	6.12	5.71	5.77	5.7	5.39	5.64	5.4	6.32	5.42	5.69	4.95
"1552498_at"	3.43	4.38	3.89	3.91	3.89	3.62	3.91	3.38	4.11	3.66	3.64	3.66	3.92	3.57	3.8	3.55	3.37	3.55	3.74	3.44	3.62	3.4	3.7	3.54	3.65	3.42	3.41	3.43	3.5	3.48	3.43	3.82	3.51	3.83	3.55	3.62	3.42	3.62	3.76	3.47	3.48	4.03	3.7	3.81	3.58	3.84	3.6	3.46	3.73	3.72	3.96	3.81	4.49	3.85	4.85	4.07	4.29	3.61	4.24	3.96	3.78	3.99	4.04	4.21	3.96	3.72	3.9	3.91	3.84	4.18	3.56	3.64	4	3.84	3.89	3.88	4	3.9	3.89	4.44	4.31	3.74	4.12	3.59	3.72	4.26	3.92	4	3.59	4.12	3.7	3.87	3.62	3.61	3.69	3.72	3.69
"1552499_a_at"	3.06	3.82	3.47	3.59	3.33	3.45	3.61	3.02	3.02	3.01	3.23	3.18	3.14	3.2	3.32	3.02	2.98	3.14	3.13	3.21	3.03	3.06	3.25	3.03	3	3.43	3	3.1	3.62	2.95	2.98	3.15	3.24	3.31	3.21	3.07	2.99	3.27	3.62	3.07	3.19	3.82	3.21	3.66	3.26	3.18	3.18	3.29	3.36	3.25	3.43	3.55	3.44	3.44	3.4	3.48	3.54	3.06	3.49	3.07	3.24	3.5	3.4	3.6	3.53	3.26	3.05	3.32	3.25	3.31	3.29	3.06	3.09	3.2	3.23	3.4	3.06	3.55	3.29	3.17	3.47	3.01	3.01	3.27	3.17	3.59	3.69	3.74	3.2	3.11	3.09	3.5	3.25	3.53	3.37	3.06	3.51
"1552501_a_at"	4.79	5.01	4.92	4.81	4.63	4.91	4.78	4.84	4.87	4.58	4.8	4.76	4.85	4.68	5.05	4.45	5.16	4.53	4.73	4.49	4.61	4.77	4.72	5.17	4.72	4.69	4.77	4.58	4.63	4.63	4.66	5.31	4.89	4.64	4.71	5.13	4.52	4.78	5.28	4.91	5.19	5.18	4.4	5.05	4.73	5.07	4.6	4.83	5.1	4.7	5.02	4.97	5.01	5.36	5.31	5.33	5.12	4.69	5	5.07	5.03	5.6	4.59	5.29	5.11	5.61	4.64	5.27	5.36	5.42	4.62	6.25	4.77	4.77	5.41	4.89	5	5.14	5	5.57	5.22	4.98	5.07	5.09	5.05	5.36	4.97	4.99	4.97	5.11	4.69	4.79	4.62	4.64	4.96	4.98	4.95
"1552502_s_at"	2.97	3	3.33	2.92	3	3.08	3.05	3.05	2.81	3.13	2.93	3.04	3.03	3.14	2.91	3.05	3.11	2.99	3.05	2.95	3.08	3.26	3.36	3.31	2.98	3.08	3.21	3.11	3.46	2.87	3.11	3.32	2.87	3.2	3.16	3.09	3.03	2.99	3.15	2.88	2.96	3.07	2.84	3.02	2.98	2.97	2.99	3.15	3.04	3.02	3.4	3.27	3.27	3.06	3.69	3.37	3.77	3.15	3.15	3.3	3.47	3.69	2.93	3.41	3.53	3.08	3.01	3.03	3.13	3.41	2.86	2.91	3.01	3.05	2.93	2.93	2.89	3.21	3.19	2.95	3.29	2.93	3.09	2.88	3.07	3.11	3.22	3.21	3.3	3.19	3	3.26	3.1	3.01	3.17	3.06	3
"1552503_at"	4.12	4.92	4.45	4.35	4.35	4.18	4.45	4.1	4.86	4.24	4.36	4.39	4.31	4.13	4.16	4.05	3.7	3.95	3.7	3.76	4.11	3.89	4.3	4.02	4	4.05	4.1	4.05	4.83	4.28	4.01	4.67	4.19	4.21	4.19	4.25	4.04	4.23	4.48	3.97	4.05	4.96	3.9	4.3	4.49	4.17	4.11	4.14	4.44	4.51	4.39	4.54	4.36	4.4	4.68	5.06	5.38	4.41	4.92	4.73	4.66	5.2	4.38	4.43	4.64	4.21	4.43	4.24	3.8	4.91	4.09	3.91	4.89	4.1	4.05	4.26	4.36	4.81	4.55	4.46	4.89	4.41	4.55	4.21	4.26	4.97	4.52	4.25	4.35	5.37	3.8	4.22	4.28	4.58	4.73	4.88	4.09
"1552504_a_at"	4.07	5.28	5	4.95	4.71	4.31	5	4.15	5.01	4.19	4.51	4.28	4.33	4.11	4.43	4.22	4.13	4.66	4.03	4.45	4.72	4.48	4.59	4.23	4.45	4.53	4.3	4.08	4.92	4.29	4.27	4.84	3.96	4.48	4.11	4.77	4.45	4.39	4.43	4.25	4.08	4.51	4.06	4.44	4.64	4.49	4.17	4	4.53	4.32	4.93	4.76	4.75	4.56	5.54	5.6	5.24	4.15	4.86	4.91	4.7	5.54	4.58	4.91	5.58	4.56	4.71	4.74	4.5	5.64	4.56	5.18	5.56	4.52	4.44	4.4	4.78	4.96	4.8	4.92	5.84	4.75	5.35	4.15	4.85	4.97	4.79	4.72	4.58	5.26	4.49	3.91	4.32	4.55	4.29	4.68	4.66
"1552506_at"	3.55	3.94	3.83	3.96	3.66	3.72	3.51	3.37	3.57	3.48	3.41	3.67	3.62	3.5	3.89	3.43	3.25	3.43	3.48	3.3	3.57	3.55	3.84	3.58	3.58	3.5	3.61	3.58	3.8	3.51	3.68	3.6	3.24	3.57	3.6	3.46	3.67	3.49	3.71	3.52	3.51	3.21	3.41	3.85	3.61	3.8	3.33	3.39	3.77	3.36	3.71	3.79	3.65	3.72	4.38	3.96	4.2	3.8	4.12	3.79	3.72	4.15	3.55	4.15	3.77	3.59	3.65	3.67	3.63	3.8	3.79	3.49	4.06	3.74	3.65	3.41	3.47	3.8	3.53	3.42	3.81	3.64	3.95	3.38	3.76	3.82	3.8	3.62	3.72	3.73	3.6	3.53	3.25	3.54	3.56	3.77	3.34
"1552507_at"	3.22	4.02	3.7	3.49	4.14	3.91	3.47	3.4	3.9	3.62	3.65	3.28	3.55	3.39	3.42	3.31	3.5	3.2	3.08	3.43	3.52	3.49	3.44	3.38	3.42	3.52	3.34	3.52	3.96	3.22	3.53	3.36	3.45	3.63	3.38	3.34	3.63	3.36	3.7	3.28	3.36	3.63	3.29	3.67	3.37	3.34	3.19	3.63	3.71	3.52	3.97	3.86	3.88	3.52	4.19	4.11	4.12	3.79	3.8	3.92	3.68	4.29	3.59	3.84	3.53	3.31	3.82	3.62	3.71	4.02	3.24	3.4	3.77	3.41	3.55	3.68	3.67	3.99	3.53	3.68	3.8	3.72	4.16	3.24	3.62	4.1	3.77	3.64	3.56	4.28	3.13	3.52	3.75	3.64	3.86	3.57	3.56
"1552508_at"	3.38	3.27	3.37	3.5	3.44	3.42	3.64	3.35	4.06	3.4	3.51	3.5	3.59	3.04	3.32	3.33	3.48	3.63	3.51	3.47	3.31	3.12	3.54	3.34	3.16	3.41	3.28	3.38	3.34	3.56	3.5	3.89	3.34	3.77	3.15	3.4	3.63	3.43	3.56	3.64	3.42	3.67	3.26	3.85	3.8	3.59	3.49	3.52	3.67	3.49	3.78	3.8	3.9	3.71	4.39	4.01	3.76	3.53	3.49	3.63	3.73	4.27	3.68	3.71	3.76	3.74	3.72	3.62	3.14	4.24	3.47	3.44	4.18	3.36	3.61	3.41	3.59	3.61	3.87	3.53	4.18	3.78	4.06	3.26	3.46	3.93	3.59	3.74	3.63	3.59	3.05	3.26	3.68	4.31	3.9	3.29	3.55
"1552509_a_at"	3	3.61	3.71	3.58	3.22	3.1	3.38	3.19	3.82	3.22	3.34	3.19	3.26	3.07	3.22	3.14	3.12	2.85	3.2	3.23	3.45	3.02	3.13	3.19	3.16	3.29	2.95	3.25	3.47	3.22	3.04	3.38	3.14	3.32	3.04	3.26	3.31	3.24	3.35	2.83	3.12	3.42	2.9	3.39	3.39	3.2	3.06	3.25	3.33	3.22	3.43	3.58	3.55	3.47	4.33	4.23	4.42	3.35	3.82	4.2	3.47	3.63	3.41	3.51	3.55	3.07	3.66	3.72	3.48	4.02	3.4	3.35	3.54	3.38	3.47	3.44	3.6	4.37	3.75	3.75	3.67	3.95	4.58	3.29	3.67	4.24	3.7	3.81	3.7	5.08	3.43	3.38	3.15	4.37	3.29	3.17	3.34
"1552510_at"	7.84	8.47	8.17	8.07	8.5	8.08	7.96	7.6	8.21	7.92	8.09	7.89	7.82	7.77	7.93	7.89	7.46	7.45	7.88	7.56	8.27	7.65	8.02	7.57	8.04	7.79	7.62	7.76	8.02	8.22	7.63	8.17	7.77	8.15	7.64	7.88	8.08	7.7	7.91	7.72	7.77	8.31	7.63	8.25	8.23	8.04	7.66	7.83	8.21	7.91	8.13	8.28	8.49	8.24	8.69	8.92	8.57	8.03	8.52	8.28	8.15	8.3	8.22	8.59	8.57	8.21	8.34	8.06	8.09	8.7	7.65	8.07	8.43	8.09	8.19	7.82	8.31	8.73	8.11	8.41	8.58	8.62	8.71	7.98	8.15	8.5	8.34	8.01	8.13	8.74	7.97	8.05	8.08	8.4	7.82	8.13	8.44
"1552511_a_at"	2.81	3.05	2.97	2.64	2.97	2.84	3	2.91	2.91	2.98	2.9	2.92	3.03	2.92	2.89	2.96	2.84	2.67	2.73	2.89	2.85	2.71	3.01	2.9	2.88	3.13	2.78	2.9	3.2	2.62	2.66	2.84	2.74	2.95	2.94	2.71	2.8	2.82	2.97	2.78	2.6	3.21	2.75	2.87	2.73	2.97	2.73	2.86	2.73	2.83	2.98	3.02	2.9	2.81	3.12	2.97	2.9	2.82	3.01	2.93	2.8	2.89	2.81	2.88	3.13	2.86	2.69	2.92	5.23	3.2	2.9	2.74	2.77	2.87	2.77	3.04	2.87	3.16	2.83	2.99	3.52	2.94	2.78	2.64	2.77	3.11	2.97	2.91	2.76	2.81	2.88	2.8	2.77	3.14	2.71	4.02	2.82
"1552514_at"	3.05	3.14	3.36	3.04	4.09	3.28	3.08	3.17	3.39	3.11	3.48	2.92	3.47	3.11	3.39	3.56	3.39	4	3.4	3.39	3.12	2.77	3.1	3.11	2.93	2.86	2.93	3.21	3.43	3.83	2.88	3.08	3.05	3.05	2.98	3.22	3.21	3.06	2.86	3.1	3.29	3.71	2.8	3.26	3.25	3.33	2.77	2.95	3.09	3	3.03	3.16	3.09	3	3.36	3.08	4.02	3.08	3.25	3.15	3.19	3.22	3	3.6	3.47	3.09	3.7	3.39	3.6	3.77	3.03	3.07	3.3	3.08	3.17	3.07	3.14	3.12	2.94	3.27	3.26	3.38	3.94	3.29	3.05	3.17	3.25	3.13	3.46	3.05	3.18	3.13	3.43	3.73	2.99	3.22	3.25
"1552515_at"	3.6	3.65	3.29	3.64	3.99	3.61	3.71	5.7	3.72	3.76	4.04	3.86	3.18	3.55	3.31	3.73	3.6	3.66	3.8	3.74	3.86	3.77	3.44	4.22	3.44	4.03	3.53	3.87	3.6	3.67	4.11	3.77	3.7	3.51	4.41	3.81	4.03	3.6	3.68	3.91	3.95	5.7	3.47	3.45	3.6	3.82	3.42	3.31	3.5	4.08	3.77	3.25	3.99	3.53	3.57	3.54	3.37	3.51	3.74	3.67	3.77	3.54	4	3.71	3.65	3.46	3.32	3.69	3.65	3.32	3.38	3.69	3.5	3.67	3.65	3.82	4.41	3.48	3.67	3.48	3.69	3.46	3.32	3.86	3.58	3.68	3.41	3.11	3.34	3.45	3.44	4.32	3.46	3.98	3.38	3.35	3.84
"1552516_a_at"	5.1	4.12	5.18	5.01	4.65	4.86	5.52	8.03	4.38	5.99	6.13	5.31	4.73	5.02	4.33	4.42	5.32	5.15	4.83	5.93	5.47	6.18	6.51	7.74	4.54	6.57	5.22	5.4	6.6	4.79	6.62	6.09	6.04	6.11	7.72	6.88	7.47	5.94	5.61	6.83	5.43	7.67	4.61	3.97	3.94	5.6	4.83	5.06	3.86	6.36	4.71	4.7	4.83	5.1	4.02	5.27	4.6	4.52	4.84	4.71	4.17	3.68	4.92	3.9	5	4.57	4.8	4.37	6.06	4.71	3.84	4.63	4.22	5.03	5.74	5.14	6.61	5.43	4.28	3.87	4.92	4.1	4.38	6.94	6.79	4.65	4.21	4	4.18	4.38	5.25	7.14	5.63	5.14	6.61	4.8	5.5
"1552518_s_at"	3.51	3.29	3.87	3.48	3.41	4.06	3.48	3.37	3.16	3.31	3.56	3.57	3.68	3.75	4.79	4.19	4.14	4.5	3.65	4.07	3.59	3.77	3.96	3.11	3.78	3.6	3.71	3.51	3.59	3.91	3.46	3.45	3.5	3.29	3.38	3.87	3.69	3.4	3.11	3.23	3.75	4.22	3.93	3.92	4.84	3.34	3.31	3.63	3.29	3.47	3.1	3.56	3.32	3.58	3.42	3.28	3.5	3.42	3.37	3.35	3.39	3.3	3.42	3.12	3.26	3.21	3.28	3.37	3.37	3.48	4.01	3.95	3.69	3.56	3.39	3.62	3.86	3.2	4.33	3.42	3.38	3.61	3.58	3.39	3.41	3.79	3.61	3.28	3.48	3.06	4.14	3.36	3.43	3.61	3.61	3.79	3.27
"1552519_at"	3.93	4.75	3.77	3.92	4.08	3.98	4.44	3.04	4.26	3.8	3.89	4.12	4.41	3.56	4.43	3.8	3.43	6.98	3.51	3.7	3.58	3.52	3.54	3.49	3.43	3.45	3.42	3.65	4.19	3.53	4.05	4.17	3.46	3.94	3.29	5.01	3.58	3.67	3.88	3.47	3.36	4.1	3.56	4.23	4.45	4.21	3.64	3.69	3.97	3.58	3.84	4.33	3.78	3.98	5.31	4.26	4.59	3.75	4.8	4.09	3.81	4.26	3.85	4.2	4.53	3.81	3.68	4.74	3.92	4.26	3.77	3.34	4.09	3.72	3.99	3.49	3.91	4.76	4.29	4.3	4.18	3.61	4.49	3.74	4	4.57	4.15	4.19	4.1	4.36	3.77	3.74	4.02	4.32	3.59	3.35	4.36
"1552520_at"	3.6	3.84	3.65	3.9	3.74	3.83	3.81	3.8	4.02	3.98	3.69	3.67	3.83	3.77	3.74	3.56	3.5	3.08	3.79	3.41	3.58	3.45	3.59	3.3	3.73	3.38	3.51	3.68	3.72	3.71	3.37	3.69	3.16	3.49	3.31	3.46	3.57	3.63	3.52	3.42	3.2	3.82	3.52	3.59	3.95	3.89	3.71	3.63	3.68	3.65	4.11	4.03	4.13	3.83	4.39	4.26	4.62	3.9	4.23	4.18	3.99	3.66	3.95	4.12	3.92	3.59	3.6	4.05	3.18	3.74	3.35	3.39	4.37	3.23	3.45	3.59	3.71	4.4	4.02	4.33	4.52	3.91	3.66	3.45	3.99	4.55	4.11	3.81	3.53	3.93	3.3	3.69	3.54	3.56	3.78	3.58	3.59
"1552521_a_at"	2.93	3.01	2.98	3	2.9	2.64	2.93	2.9	2.88	2.99	2.8	2.97	3.03	2.94	2.94	2.68	2.74	2.85	2.69	3.06	2.81	2.74	2.9	2.6	2.8	2.74	2.7	2.83	2.95	2.76	2.72	2.8	2.71	2.86	2.86	2.57	2.96	2.77	2.72	2.69	2.68	3.42	2.67	2.84	2.77	2.87	2.64	2.66	2.72	2.72	2.78	2.94	2.76	2.75	2.81	2.81	3.12	2.74	3.05	2.88	2.8	2.88	2.77	2.81	2.74	2.78	2.89	2.81	2.7	2.92	2.75	2.84	2.99	2.89	2.82	2.89	2.84	2.85	2.81	3.34	3.3	2.85	2.82	2.77	2.62	3.08	2.8	2.9	2.96	2.98	2.75	2.65	2.96	2.85	2.67	3.17	3.14
"1552522_at"	2.63	2.78	2.98	2.74	2.85	2.6	2.9	2.7	2.83	2.69	2.82	2.73	2.81	2.59	2.8	2.82	2.5	2.61	2.61	2.66	2.97	2.65	2.71	2.48	2.78	2.76	2.7	2.66	2.75	2.66	2.66	3.47	2.5	2.92	2.67	2.83	2.82	2.67	2.82	2.58	2.63	3.14	2.62	3.17	2.99	2.88	2.86	2.86	3.12	2.59	3.35	3.14	3.31	3.05	3.67	2.81	3.58	2.8	3.67	3.07	3.15	3.26	2.97	2.95	3.16	2.73	2.85	3.2	2.76	3.43	2.8	2.69	3.28	2.68	2.65	2.78	3.29	2.85	3.02	3.25	2.95	2.95	3.3	2.65	3.01	3.35	3	3.16	2.84	3.2	2.69	2.49	2.85	3.09	2.93	3	2.8
"1552523_a_at"	3.64	3.96	3.53	3.56	3.53	3.95	3.69	3.34	3.84	3.58	3.5	3.47	3.32	3.71	3.93	3.79	3.51	3.81	3.2	3.54	3.82	3.81	3.75	3.55	3.66	3.56	3.83	3.55	3.74	3.75	3.55	4.41	3.3	3.94	3.6	3.79	3.4	3.54	3.72	3.72	3.59	3.94	3.51	4.11	3.6	3.69	4.24	3.88	4.44	3.69	4.52	4.07	4.15	3.83	5.1	4.17	4.21	3.77	4.33	3.94	3.95	4.25	4.03	4.23	4.11	3.74	3.36	3.72	3.11	3.91	3.33	3.53	3.64	3.27	3.33	3.34	3.87	3.68	3.86	4.11	3.98	3.78	3.49	3.74	3.76	4.13	3.98	3.53	3.6	3.46	3.4	3.6	3.43	3.79	3.87	3.57	3.89
"1552524_at"	4.7	5.2	4.86	5.27	5.2	4.79	4.87	5.06	5.57	5.08	4.75	5.26	4.75	4.98	5.07	4.72	4.47	4.57	4.84	4.83	5.03	4.62	5.1	4.75	4.9	4.85	4.64	4.88	4.63	4.73	4.55	5.32	5.03	5.13	4.91	4.97	5.13	4.97	5.3	4.98	4.79	5.1	4.64	5.3	5.01	5.16	4.75	4.84	5.32	4.74	5.28	5.32	5.57	5.16	6.31	5.3	5.41	5.11	5.29	5.18	5.15	5.7	5.08	5.37	5.91	5.21	5.03	5.22	4.28	5.85	5.11	4.93	5.27	4.75	5.16	5.19	5.39	5.52	5.18	5.33	5.68	5.24	5.28	4.87	5.28	5.32	5.4	5.22	4.8	5.26	4.79	4.85	4.78	5.27	5.03	4.95	4.99
"1552526_at"	4.03	4.31	4.32	4.16	4.02	3.92	4.05	3.85	4.17	4.24	3.97	3.96	4.01	4.36	4.01	4.17	3.66	4.06	3.68	3.74	3.88	3.63	3.87	3.7	3.82	4.4	3.68	3.87	3.75	3.66	3.75	4.39	3.66	3.93	4.01	4.08	3.62	3.67	4.24	3.93	3.54	4.45	3.72	4.07	4.19	3.99	3.96	3.9	4.01	3.81	4.13	4.45	4.45	4.28	4.85	4.64	4.91	3.87	4.68	4.36	3.93	4.57	4.19	4.28	4.34	4.09	3.94	4.26	3.71	3.86	3.54	3.98	4.04	3.8	3.82	3.73	3.85	4.44	4.29	4.9	5.46	4.51	4.48	3.7	3.94	4.17	4.59	3.98	3.67	4.07	3.77	3.85	3.71	3.96	4.06	3.91	3.85
"1552528_at"	5.74	6.5	6.57	6.34	6.54	6.22	6.46	5.76	6.45	5.8	6.09	6.06	5.96	5.97	6.02	5.8	5.93	5.71	5.73	5.78	5.94	6.05	6.05	6.23	5.81	6.01	5.72	5.92	6.2	6.15	5.93	6.64	5.96	6.05	5.9	6.22	6.08	5.84	6.02	6.25	5.82	6.55	5.82	6.16	6.08	5.95	5.78	5.72	6.19	5.99	6.05	6.33	6.34	6.07	6.34	6.24	5.9	5.76	6.17	6.07	5.83	6.18	6.02	6.11	6.49	6.15	6.46	5.89	6.3	6	5.87	5.94	6.03	6.22	6.2	6.24	6.09	6.53	5.85	5.94	6.46	5.9	6.1	5.91	5.91	6.54	6.06	6.22	5.83	5.91	5.73	6.01	5.78	5.36	5.96	6.06	6.41
"1552531_a_at"	3.55	3.46	3.61	3.78	3.61	3.69	3.73	3.56	3.61	3.07	3.43	3.19	3.4	3.46	3.46	3.39	3.23	3.44	3.4	3.17	3.61	3.33	3.2	3.3	3.2	3.34	3.63	3.31	3.8	3.31	3.53	3.42	3.37	3.46	3.42	3.67	3.3	3.6	3.68	3.48	3.22	4.23	3.22	3.59	3.6	3.62	3.41	3.36	3.41	3.59	3.43	3.54	3.94	3.89	3.63	3.67	3.78	3.52	3.78	3.73	4	3.44	3.85	3.57	3.45	3.48	3.82	3.56	3.67	3.84	3.51	3.59	3.42	3.57	3.41	3.74	3.39	3.41	3.37	3.35	4.14	3.38	3.62	3.44	3.35	3.55	3.66	3.45	3.38	3.41	3.47	3.45	3.52	3.43	3.82	3.19	3.48
"1552532_a_at"	3.06	3.23	3.15	3.3	3.31	3.38	3.35	3.07	3.39	2.94	3.37	3.17	3.36	3.31	3.34	2.99	3.15	2.87	3	3.06	3.17	3.39	3.23	3.18	3.22	3.08	2.87	3.22	3.04	3	3.05	3.31	3.03	3.14	2.94	3.09	2.97	2.95	3.13	3.31	3.02	3.98	3.13	3.11	3.5	3.08	3.09	3.17	3.16	3.11	3.4	3.24	3.19	3.41	3.06	3.12	3.04	3.12	3.28	3.29	3.22	3.26	3.09	3.35	3.33	3	2.95	3.04	2.91	3.16	2.97	2.81	3.08	3.06	3.13	2.95	3.12	3.23	3.19	2.99	3.52	3.14	3.23	3.02	3.08	3.37	2.94	3.3	3.13	2.95	2.96	3.21	3	3	3.2	3.26	3.42
"1552535_at"	5.17	5.95	5.92	6.03	6.14	6.01	5.87	5.6	5.78	5.68	5.46	5.64	5.6	5.54	5.32	5.41	5.23	5.04	5.38	5.34	5.54	5.44	5.42	5.47	5.32	5.4	5.09	5.32	5.8	5.37	5.41	6.05	5.28	5.39	5.45	5.67	5.62	5.59	5.66	5.58	5.3	6.12	5.15	6.04	5.56	5.55	5.25	5.56	5.53	5.46	5.73	5.98	5.99	5.71	6.72	6.12	6.26	5.65	5.46	6.12	5.72	6.14	5.78	6.25	5.96	5.68	5.67	5.77	5.45	6.3	5.26	5.53	5.89	5.34	5.23	5.45	5.65	5.81	5.95	5.85	6.56	5.91	5.7	5.39	5.69	6.24	5.77	6.1	6.01	5.78	5.14	5.29	5.46	5.42	5.55	5.81	5.77
"1552536_at"	3.97	4.1	3.91	4.53	4.28	4.11	3.86	4.22	4.49	3.98	4.31	4.22	4.08	3.8	4.08	3.98	3.73	4.23	4.48	3.87	3.59	3.65	4.04	3.68	4.41	4.01	4.8	4.41	4.28	4.32	4.34	4.14	3.95	3.76	4.19	4.34	4.35	4.41	4.17	4.07	5.49	4.84	4.02	5.24	4.3	5.43	5.04	4.35	4.66	4.26	4.04	4.3	4.3	3.66	4.09	4.53	4.24	4.68	3.94	4.04	3.9	4.34	3.87	4.93	4.53	4.66	3.83	4.62	4.65	4.51	4.68	4.47	4.34	3.95	3.65	3.61	3.19	5.2	3.87	3.87	4.49	3.95	3.74	4.48	4.01	3.91	4.26	4.74	4.3	3.98	4.81	4.29	3.8	4.01	3.9	4.75	4.28
"1552538_a_at"	3.33	3.6	4.07	3.46	3.53	4	3.85	3.54	4.1	3.82	3.47	3.57	3.76	3.77	3.7	3.78	3.51	3.51	3.53	3.84	3.92	3.79	3.56	3.65	3.37	3.62	3.47	3.55	3.28	3.6	3.59	3.8	3.82	3.73	3.41	3.45	3.55	3.7	3.66	3.56	3.34	3.34	3.71	3.67	3.59	3.44	3.45	3.42	3.64	3.47	3.94	3.46	3.93	3.7	3.91	4.33	3.6	3.93	3.55	3.96	3.57	3.93	3.57	3.85	3.62	3.52	3.25	3.69	3.26	4.71	3.61	3.59	3.85	3.8	3.52	3.87	3.59	4.15	4.33	3.42	3.59	3.89	3.73	3.74	3.96	3.74	3.96	3.85	3.73	4.05	3.67	3.92	3.72	3.9	3.68	3.68	3.41
"1552540_s_at"	4.03	4.37	4.3	4.28	4.13	4.73	4.14	4.23	5.13	4.67	3.77	4.2	4.15	4.43	4.31	4.22	4.18	4.18	4.59	3.81	4.47	4.3	4.3	4.15	4.07	3.99	4.09	4.14	4.61	4.11	4.14	4.33	4.19	4.49	4.13	3.94	3.74	4.27	4.06	4.22	3.89	4.89	3.87	3.93	4.16	3.86	3.98	3.85	3.87	3.91	4.06	3.95	4.31	4.16	4.62	4.5	4.04	4.01	4.26	4.14	4.24	4.11	4.18	4.05	4.32	4.18	3.91	4.53	3.94	4.56	4.14	4.18	3.89	4.13	4.18	4.12	4.46	4.14	4.03	4.4	4.59	3.94	4.58	4.02	4.27	4.62	4.24	4.38	3.71	3.94	3.97	3.65	3.87	4.01	4.21	4.01	3.73
"1552541_at"	5.71	7.22	7.03	6.49	6.82	6.09	6.53	7.01	6.05	6.04	6.57	5.83	5.96	6.17	5.55	5.68	5.9	6.89	5.55	6.24	6.28	5.76	6.7	6	5.89	5.72	6.22	6.16	6.56	6.19	6.03	5.84	6.26	6.51	6.19	6.97	6.63	6.21	6.65	5.65	6.05	6.62	6.32	5.13	6	6.47	5.92	5.72	5.86	6.33	5.76	6.91	6.91	6.01	7.15	7.3	6.84	5.9	5.72	6.77	6.24	6.31	6.2	6.79	6.01	5.49	5.87	6.62	7.27	6.39	5.78	6.13	6.01	6.14	6.29	5.63	6.3	6.78	5.78	6.3	7.32	5.92	6.79	6.7	6.2	6.93	6.32	6.67	6.16	6.64	5.69	7.39	6.41	6.48	6.29	5.99	6.33
"1552542_s_at"	6.61	7.3	7.91	6.34	6.64	7.16	7.23	8.69	5.35	6.86	8.06	7.33	5.77	7.76	6.54	7.28	6.98	9.19	6.01	7.03	7.57	6.95	7.84	7	5.01	6.16	7.53	6.86	6.83	6.82	6.95	6.76	6.6	8.39	7.73	8.02	7.37	7.09	7.54	6.54	7.35	9.74	8.57	5.38	5.43	6.96	7.34	6.13	5.83	7.68	6.22	6.4	6.76	5.31	5.92	6.09	5.19	5.32	5.64	5.58	6.16	5.63	6.25	6.31	6.36	6.45	6.45	5.9	9.06	5.59	6.13	7.06	5.87	6.73	7.84	5.56	6.53	5.93	6.04	5.58	6.91	5.49	5.22	8.06	6.19	6.89	5.41	6	5.57	5.44	5.76	8.98	7.15	6.51	6.78	5.65	6.03
"1552543_a_at"	3.49	4.21	4	3.58	3.74	3.72	3.79	3.39	4.24	3.91	3.61	3.57	3.85	3.56	3.83	3.68	3.54	3.28	3.46	3.58	3.68	3.61	3.74	3.7	3.43	3.63	3.77	3.34	3.91	3.63	3.39	4.06	3.71	3.87	3.5	3.52	3.69	3.59	3.87	3.56	3.53	4.35	3.67	3.85	3.82	3.48	3.85	3.27	3.82	3.64	3.59	3.89	4.04	4	4.24	4.12	4.02	3.84	3.93	3.97	4.17	4.13	3.8	4.32	3.87	3.81	3.75	3.75	3.68	3.81	3.71	3.41	3.95	3.56	3.58	3.43	3.77	4.24	3.78	3.82	3.93	3.86	4.05	3.41	3.92	3.72	3.76	4.1	3.67	3.76	3.35	3.53	3.62	4.23	3.83	3.61	3.51
"1552544_at"	3.65	4.06	4.22	3.72	3.99	3.81	4.03	3.16	3.91	3.75	3.88	3.5	3.65	3.24	3.65	3.21	3.38	3.35	3.53	3.62	3.63	3.21	3.99	3.78	3.49	3.67	3.59	3.37	3.72	3.34	3.52	3.92	3.6	3.44	3.53	3.71	3.78	3.6	3.68	3.65	3.44	4.26	3.48	3.65	3.69	3.82	3.54	3.33	3.69	3.4	3.75	3.77	3.77	3.63	4.04	4.04	3.88	3.54	3.87	3.62	3.91	4.07	3.97	3.95	3.81	3.48	4.28	3.82	3.71	4.46	3.81	3.17	3.71	3.73	3.98	3.65	3.88	4.17	4.27	4.17	4.69	3.77	3.94	3.59	3.84	3.81	4.16	4.14	3.77	3.79	3.37	3.67	3.62	3.99	3.69	3.75	3.56
"1552546_a_at"	3.27	3.67	3.5	3.9	3.61	3.56	3.31	3.79	3.59	3.55	3.45	3.42	3.49	3.52	3.57	3.21	3.34	3.69	3.5	3.5	3.58	3.78	3.22	3.49	3.33	3.45	3.62	3.66	3.65	3.43	3.54	3.69	3.46	3.86	3.57	3.59	3.47	3.71	3.75	3.67	3.64	3.61	3.61	3.5	3.53	3.43	3.45	3.46	3.35	3.51	3.58	3.47	3.52	3.56	4	3.4	3.44	3.46	3.68	3.41	3.39	3.64	3.48	3.44	3.53	3.66	3.76	3.39	3.46	3.75	3.74	3.75	3.44	3.58	3.41	3.55	3.63	3.78	3.63	3.62	3.98	3.3	3.86	3.58	3.75	3.79	3.43	3.8	3.5	3.68	3.79	3.5	3.69	3.74	3.67	3.29	3.04
"1552548_at"	3.27	4.34	3.83	3.7	3.58	3.45	3.93	3.46	3.45	3.36	3.44	3.23	3.21	3.35	3.2	3.41	3.33	3.19	3.06	3.15	3.22	3.21	3.28	3.55	3.36	3.38	2.94	3.16	3.4	3.18	3.56	4.01	3.38	3.38	3.35	3.51	3.18	3.6	3.74	3.25	3.23	3.05	3.07	3.14	3.34	3.39	3.17	3.3	3.47	3.54	3.75	3.5	3.72	3.7	3.89	3.72	3.25	3.42	3.39	3.95	3.58	3.91	3.39	3.72	3.76	3.24	3.38	3.82	3.68	4.64	3.06	3.47	3.55	3.87	3.54	3.56	4.09	3.62	3.84	3.35	4.3	3.77	3.89	3.74	3.8	4.38	3.85	3.8	3.57	4.56	3.63	3.45	3.51	3.8	3.4	3.12	3.75
"1552549_a_at"	4.7	4.9	4.76	5.16	4.92	4.89	4.76	5.14	4.8	4.42	4.47	4.98	4.98	4.15	4.61	4.6	4.75	4.49	4.61	4.83	4.86	4.73	4.84	4.88	4.67	4.65	4.51	4.52	5.35	4.56	4.71	4.92	5.07	4.98	4.61	4.61	4.6	5.04	4.94	4.9	4.42	4.46	4.51	4.9	4.76	4.81	4.5	4.66	4.84	4.73	4.87	5.4	5.49	5.1	5.59	5.72	5.65	5.07	5.14	5.42	4.98	5.08	4.73	5.45	5.13	4.77	4.93	5.02	5.21	4.97	4.87	4.67	5.07	4.99	5	5.07	5.39	5.71	4.71	5.32	5.21	5.11	5.53	5.3	5.01	5.44	5.1	4.89	5.35	5.56	5.11	4.7	5	4.8	5.18	4.48	5.07
"1552552_s_at"	3.19	3.74	3.3	3.19	3.04	3.64	3.53	3.24	3.61	3.52	3.23	3.24	3.49	3.39	3.05	3.38	3.24	5.38	3.22	3.17	3.33	3.26	3.34	3.24	3.34	3.07	3.25	3.34	3.39	3.32	3.28	3.42	3.16	3.23	3.21	3.39	3.22	3.25	3.08	3.28	3.13	3.56	3.07	3.29	3.19	3.34	3.17	3.09	3.54	3.38	3.34	3.3	3.47	3.56	3.8	4.04	3.61	3.5	3.48	3.5	3.58	3.98	3.4	3.73	3.52	3.39	3.43	3.64	3.27	3.82	7.54	3.33	3.58	3.35	3.69	3.08	3.39	3.63	3.83	3.83	4.38	3.64	3.74	3.24	3.68	3.5	3.19	3.81	3.44	3.7	3.18	3.46	3.58	3.79	3.39	3.36	3.48
"1552553_a_at"	3.48	3.24	3.38	3.13	3.24	3.29	3.3	3.06	3.26	3.01	3.31	3.06	3.71	3	3.15	3.64	3.85	3.19	3.04	3.14	3.05	3.14	3.34	2.99	3.12	3.14	3.25	3.04	3.08	3.01	3.09	3.4	2.94	2.98	3.02	2.96	3.09	2.87	3	3.02	3.23	4.34	3.06	3.11	3.93	3.03	3.06	2.92	3.18	3.07	3.04	3.27	3.06	2.95	3.09	3.07	3.28	3.06	3.04	3.14	3.35	3.13	3.27	3.21	3.44	3.17	3.11	3.12	2.9	3.11	2.87	3.61	3.1	2.84	3.16	2.99	2.93	2.96	2.94	3.01	3.21	2.98	2.87	3.16	2.94	3.17	2.95	3.28	3.07	2.91	2.8	2.87	2.72	3.02	3	3.48	3.12
"1552554_a_at"	3.03	3.51	3.2	3.36	3.59	3.13	3.66	3.02	3.51	3.37	3.23	3.31	3.24	3.18	3.27	3.1	3.25	3.02	3.1	3.37	3.34	3.35	3.42	3.34	3.3	3.04	3.11	3.09	3.45	3.15	3.45	3.59	3.36	3.44	3.35	3.3	3.17	3.06	3.6	3.16	3.2	3.65	3.02	3.23	3.29	3.27	3.17	3.23	3.32	3.06	3.31	3.78	3.83	3.56	3.56	3.95	3.76	3.45	3.41	3.54	3.45	3.42	3.4	3.34	3.3	3.35	3.48	3.63	3.43	3.45	3.16	2.94	3.89	3.24	3.07	3.27	3.36	3.91	3.52	3.21	3.41	3.57	3.94	3.37	3.44	3.51	3.61	3.58	3.7	4.13	3.27	3.36	3.33	3.27	3.42	3.53	3.39
"1552555_at"	5.05	5.78	5.16	6.03	5.51	5.48	5.23	5.09	5.98	4.81	5.52	5.42	5.45	5.15	5.36	5.41	4.81	4.76	5.07	5.39	5.56	5.3	5.09	5.22	5.31	5.22	5.34	5.15	5.69	5.17	5.34	5.79	5.46	5.25	5.23	5.63	5.58	5.59	5.7	5.24	5.4	5.65	5.03	5.57	5.6	5.33	5.04	5.48	5.49	5.27	5.68	5.33	5.8	5.33	6.36	6.35	5.5	5.39	5.88	5.99	5.56	6.12	5.54	5.44	5.72	5.7	5.29	5.62	5.64	6.37	5.73	5.39	5.7	5.42	5.38	5.11	5.71	5.87	5.5	5.64	6.02	5.51	5.53	5.32	5.39	5.83	5.91	5.83	5.44	5.76	5.42	5.5	5.61	5.61	5.47	5.5	5.87
"1552557_a_at"	3.19	3.77	3.9	3.23	3.66	3.08	3.47	3.21	3.54	3.77	3.28	4	3.21	2.97	3.07	3.41	3.23	2.98	3.17	2.91	3.75	3.66	3.96	3.33	3.25	3.39	2.96	3.31	3.66	3.11	3.27	3.42	3.07	3.76	3.25	3.24	3.42	3.19	3.6	2.87	2.94	2.86	2.88	4.07	3.4	3.42	3.55	3.52	4.01	3.16	3.9	4.77	4.07	3.78	4.37	3.27	4.91	3.7	4.6	4.95	4.17	3.94	4.4	3.46	3.73	3.67	3.23	3.28	3.03	4.23	3.47	3.06	3.29	2.88	2.98	2.73	4.11	4.15	3.93	3.76	4.76	3.41	3.45	3.05	3.74	4.77	3.54	3.47	3.77	3.16	2.96	3.24	3.58	3.65	3.36	3.51	3.47
"1552558_a_at"	5.43	5.86	5.82	5.46	5.52	5.77	5.88	5.12	5.57	5.04	5.43	5.26	5.8	5.24	5.33	5.18	5.09	5.26	5.34	4.94	5.65	5.43	5.89	5.53	5.41	5.06	5.35	5.32	6.19	5.35	5.14	6.14	5.15	5.67	5.3	5.44	5.37	5.33	6.07	5.32	5.21	5.67	5.13	5.68	5.53	5.54	5.33	5.51	5.64	5.3	5.78	5.89	6.04	5.64	6.57	6	6.19	5.4	6.07	5.98	6.12	6.06	5.56	6.04	6.22	5.64	5.74	5.64	5.16	6.56	5.13	5.33	5.77	5.67	5.68	5.42	6.05	5.69	5.64	6.22	6.46	5.94	5.96	5.34	5.66	5.9	5.77	6.11	5.63	5.63	5.46	5.51	5.38	5.44	5.34	5.16	5.44
"1552559_a_at"	3.77	4.14	4.32	4.02	3.97	4.05	4.22	3.7	4.29	3.38	3.58	3.5	3.49	3.83	3.87	3.63	3.57	3.68	3.43	3.99	3.83	3.44	3.74	3.8	3.91	3.69	3.42	3.6	3.9	3.57	3.43	4.6	3.52	3.85	3.85	3.82	3.56	3.77	3.96	3.37	3.58	3.83	3.38	3.84	3.74	3.68	3.53	3.6	4.03	3.86	3.93	4.11	4.39	4.11	4.41	4.06	4.42	3.82	4.3	4.13	3.76	4.46	3.91	4.23	4.61	3.84	3.83	3.97	3.58	4.64	3.91	3.71	4.22	3.89	3.74	3.73	4	4.12	4.14	3.98	4.16	4.27	4.64	3.31	4.02	4.61	4.09	3.98	3.93	4.42	3.51	3.64	3.7	4.06	3.9	3.83	3.66
"1552562_at"	3.95	3.81	3.89	3.99	3.61	3.96	3.42	4.61	4.55	4.07	4.04	4.31	3.78	3.98	3.97	4.05	3.78	3.92	3.89	3.66	3.82	3.71	3.61	3.67	3.61	4.18	3.71	3.5	3.82	4.04	3.78	3.71	3.64	3.75	3.2	3.66	3.82	3.47	3.71	3.46	3.38	4.77	3.98	3.99	3.69	3.78	3.59	3.59	3.93	3.79	3.95	4.19	3.93	3.83	4.33	4.13	3.88	3.89	3.97	3.78	3.95	4.05	4.04	4.21	3.88	3.65	3.74	3.64	3.6	4.8	3.33	3.59	4.17	3.46	3.61	3.75	3.75	3.8	4.21	3.8	3.96	3.81	3.8	3.97	4.13	3.94	3.84	3.95	3.82	4.41	3.16	3.62	3.68	3.87	3.84	3.77	3.64
"1552563_a_at"	2.92	2.94	3.19	3.2	2.9	2.68	2.85	3.05	3.31	3	2.68	3.25	2.87	2.82	2.93	2.98	2.8	2.83	2.67	3.04	3.06	2.65	3.48	3.08	3.31	3.1	2.74	2.82	2.99	3.22	3.03	3.61	2.72	3.04	2.89	2.92	2.9	2.77	3.18	2.87	2.83	3.04	3.18	3.01	3.16	3.09	2.84	3	3.26	2.93	3.52	3.35	3.46	3.08	4.01	3.5	3.78	3.07	3.61	3.71	2.93	3.43	3.25	3.33	3.08	3.02	3	3.33	3.06	3.99	3.05	2.88	3.33	3.16	2.93	2.8	3.66	3.58	3.19	3.18	3.43	3.56	3.42	2.89	2.98	3.61	3.54	3.33	3.11	3.23	2.92	2.78	3.17	3.28	3.1	3	2.9
"1552564_at"	3.2	3.35	3.86	3.09	3	3.19	3.31	2.97	3.03	3.77	3.53	3.26	3.26	3.25	3.45	3.29	2.89	2.93	3.05	3.2	3.03	2.98	3.13	3.1	3.03	2.68	3.15	3.06	3.03	3.04	3.29	3.23	3.31	3.11	3.18	3.2	3.18	3.07	3.05	2.93	3.07	3.16	3.1	3.21	3.18	3.26	2.88	3.08	3.21	3.04	3.18	3.39	3.45	3.47	3.63	3	3.27	3.14	3.08	3.4	3.61	3.09	2.98	3.14	3.07	3	3.06	3.47	3.64	3.42	3.32	3.1	3.57	3	3.24	3.09	3.61	3.37	3.76	3.48	3.37	3.27	3.56	3.53	3.2	3.6	3.49	3.67	3.33	2.97	3.38	3.29	3.21	3.18	3.72	3.31	2.88
"1552566_at"	3.35	3.36	3.12	3.32	3.37	3.11	3.3	3.05	3.29	3.08	3.21	3.41	2.95	3.35	3.21	3.27	3.05	3.1	3.09	2.72	3.08	3.42	3.44	3.48	3.27	2.89	3.01	3.17	3.17	3.12	3	3.15	3.44	3.23	3.15	2.95	3.16	3.45	2.99	3.18	3.08	3.7	3.05	3.13	3.21	3.17	2.99	3.04	3.02	3.24	3.47	3.53	3.6	3.21	3.49	3.34	3.29	3.23	3.42	3.5	3.49	3.16	3.58	3.39	3.26	2.88	3.16	3.49	3.59	3.77	3.03	3.24	3.41	3.37	3.33	3.03	4.02	3.68	3.35	3.56	3.97	3.25	3.43	3.3	3.26	3.2	3.33	3.03	3.19	3.23	3.31	3.34	3.34	3.44	3.88	3.43	3.32
"1552568_at"	3.41	4.48	4.25	4	3.87	3.75	3.88	3.2	4.28	3.26	3.49	3.61	4.1	3.46	3.61	3.51	3.35	3.41	3.55	3.33	3.76	3.11	3.88	3.45	3.8	3.72	3.32	3.51	3.57	3.48	3.49	3.93	3.59	3.86	3.55	3.78	3.78	3.66	3.68	3.49	3.39	3.64	3.18	3.92	3.92	3.82	3.43	3.63	3.79	3.62	3.96	3.95	4.35	3.9	4.74	4.44	4.41	3.75	4.38	3.96	3.88	4.33	3.84	4.49	4.28	3.79	4.09	4.14	3.87	4.81	3.93	3.62	4.05	3.97	3.83	3.59	4.19	4.53	3.97	3.9	4.97	3.92	4.57	3.58	3.95	3.94	4.03	4.21	3.86	4.75	3.72	3.69	4.06	4.07	3.87	3.72	3.67
"1552569_a_at"	4.09	4.24	3.8	4.05	4.02	4.18	3.8	3.95	3.95	3.77	4.1	4.22	3.98	4.06	3.84	3.97	3.85	3.83	3.88	3.82	4	4.01	3.68	3.97	3.78	3.91	3.96	3.88	4.64	3.82	3.62	3.82	3.72	4.25	3.64	3.7	4.09	3.82	4.13	3.96	3.88	4.62	3.96	4	3.89	3.84	3.76	3.92	3.89	3.87	4.27	4.08	4.07	3.85	4.33	4.03	4.52	3.97	4	4.14	4.08	3.93	3.82	4.13	4.11	3.88	3.65	3.62	3.7	4.07	4.14	4.19	3.67	4.21	3.99	3.84	3.8	4.39	3.82	4.12	4.52	3.93	4.08	3.75	3.75	4.42	4.11	3.92	3.82	4.1	3.61	3.92	3.81	3.74	3.81	4.05	4.04
"1552570_at"	3.43	3.82	4.19	4.1	4.33	3.47	4.16	3.41	3.91	3.94	3.9	3.5	3.63	3.52	3.86	3.24	3.12	3.31	3.42	3.4	3.59	3.29	3.58	3.33	3.64	3.6	3.3	3.37	3.83	3.56	4.06	4.17	3.52	3.77	3.52	3.7	3.52	3.31	3.76	3.41	3.59	3.59	3.22	3.84	3.76	3.65	3.58	3.46	3.73	3.48	3.89	3.96	4.29	3.62	4.19	3.9	3.91	3.6	4.13	4.21	3.94	4.2	3.65	3.83	4.15	3.38	3.76	3.68	3.55	4.07	3.45	3.54	3.59	3.28	3.57	3.38	3.8	4.74	3.57	4.09	4.4	3.98	4.07	3.58	3.65	3.89	4.38	4.11	3.81	3.91	3.37	3.63	3.5	3.81	4.02	3.79	3.62
"1552572_a_at"	2.75	2.98	3.04	2.93	2.87	2.87	3.05	2.81	2.93	2.91	2.96	2.84	2.55	2.78	2.91	2.78	2.74	2.57	2.89	2.89	2.69	2.61	2.72	2.55	2.87	2.66	2.6	2.62	2.73	2.72	2.87	3.16	2.61	2.67	2.71	2.93	2.82	2.71	2.76	2.75	2.81	3.71	2.82	2.69	2.61	2.68	2.73	2.76	2.74	2.91	3	2.86	2.75	2.79	2.81	2.99	2.83	2.78	2.96	2.69	2.85	2.75	2.68	2.91	2.7	2.72	2.71	2.77	2.9	2.75	2.8	2.81	3.12	2.96	2.96	2.8	2.96	2.85	2.84	2.85	2.83	2.97	2.8	2.71	2.64	2.84	2.66	2.75	2.78	2.75	2.8	2.97	2.81	2.76	2.84	3.02	2.86
"1552573_s_at"	2.8	3.25	2.94	3.01	3.01	2.92	2.91	2.74	2.81	2.86	2.91	2.82	3.06	2.67	2.94	2.93	2.78	2.72	2.62	2.78	2.92	2.66	2.82	2.67	2.93	2.74	2.82	2.62	3.04	2.96	2.87	3.08	2.77	2.85	2.93	2.95	2.85	2.82	2.93	2.74	2.78	2.9	2.72	3.04	3.26	2.93	3.05	2.82	2.72	2.76	2.81	3.1	3.14	2.9	3.37	3.84	3.04	2.83	3.22	2.91	2.8	2.95	2.91	3.05	2.93	2.95	3.52	3.09	4.03	3.6	3.26	2.98	3	3.29	3.2	3.73	3.73	3.13	3.13	2.88	3.2	3.71	3.45	2.97	3.26	3.15	3.02	3.4	3.28	3.78	3.37	2.96	3.06	3.24	2.88	2.96	2.85
"1552575_a_at"	3.38	3.94	3.81	3.54	3.72	3.69	3.58	3.26	3.87	3.64	3.39	3.04	3.5	3.6	3.54	3.24	3.39	3.31	3.07	3.36	3.49	3.54	3.65	3.53	3.58	3.41	3.35	3.45	4	3.29	3.11	3.4	3.14	3.46	3.34	3.39	3.44	3.29	3.74	3.35	3.13	3.57	3.18	3.77	3.56	3.59	3.43	3.42	3.77	3.26	3.48	3.65	4.1	3.52	4.31	3.63	3.97	3.46	3.66	4.02	3.23	3.63	3.81	3.89	3.91	3.55	3.61	3.79	3.45	4.64	3.77	3.43	3.82	3.81	3.56	3.76	3.72	3.56	3.62	3.67	4.25	3.91	4.37	3.55	3.74	4.09	3.76	3.76	3.58	4.46	3.41	3.73	3.63	4.05	3.94	3.56	3.53
"1552576_at"	4.1	4.68	4.6	4.72	4.8	4.21	4.68	4.19	4.96	4.38	4.74	4.42	4.61	3.88	4.54	4.48	4.29	4.49	3.88	4.47	4.37	4.18	4.45	4.21	4.11	4.39	4.14	4.36	4.76	4.37	4.28	4.89	4.04	4.15	4.35	4.47	4.45	4.33	4.66	4.2	4.03	4.14	3.83	4.32	4.49	4.52	4.2	4.22	4.54	4.23	4.6	4.98	4.85	4.46	5.09	4.96	5.01	4.5	4.69	4.45	4.66	4.61	4.46	5.01	5.2	4.34	4.14	4.42	4.08	4.4	4.38	4.35	4.71	3.98	4.02	3.76	4.13	4.57	4.33	4.76	5.05	4.11	4.24	3.83	4.27	5.01	4.57	4.68	4.17	4.54	3.7	4.08	3.98	4.23	4.4	4.52	4.2
"1552578_a_at"	3.11	3.31	3.47	3.46	3.19	3.13	3.25	3.23	3.42	3.6	3.4	3.39	3.87	3.34	2.94	3.25	3.23	3.34	3.06	3.43	3.28	3.21	3.33	2.93	3.09	3.01	3.35	2.94	3.47	3.18	3.13	3.01	3.1	2.96	2.86	3.02	3.1	2.96	3.22	3.13	3.1	3.67	3.13	3.49	3.16	3.31	3.27	3.17	3.14	3.31	3.22	3.13	3.21	3.04	3.33	3.28	3.4	3.11	3.49	3.34	2.97	3.31	3.2	3.31	3.52	2.99	3.19	3.43	3.08	3.23	3.21	3.17	3.16	3.16	3.44	3.09	3.25	3.4	3.22	3.21	3.01	3.39	2.95	3.15	3.12	3.47	3.08	3.25	3.21	3.34	3.31	2.8	3.04	3.3	3.17	3.16	3.23
"1552579_a_at"	3.73	4.37	4.22	4.3	4.45	4.04	3.75	3.42	4.16	3.6	3.96	3.64	4.16	3.82	3.68	3.76	3.58	3.37	3.33	3.56	3.87	3.99	4.1	3.98	3.95	3.71	3.62	3.68	4.08	3.66	3.52	4.1	3.41	3.55	3.38	3.93	3.47	3.55	3.86	3.46	3.63	5.25	3.71	4.41	4.31	4.1	3.92	3.85	4.24	4.38	4.55	4.39	4.68	4.1	5.11	5.33	4.59	4.41	4.2	4.63	4.48	4.93	4.21	4.89	4.65	4.42	3.76	4.41	3.44	4.31	3.78	3.54	4.3	3.31	3.47	3.67	4.06	4.24	4.7	4.87	5.15	4.9	4.12	3.75	4.31	5.02	4.56	4.63	3.97	4.76	3.68	3.88	3.87	4.46	4.1	4.16	4.55
"1552580_at"	3.56	3.54	3.63	3.89	3.8	4.14	3.35	3.83	3.62	3.94	4.07	3.86	4.01	4.07	3.8	3.97	3.71	3.67	3.63	3.78	3.47	3.86	3.55	3.78	3.64	3.81	3.86	3.74	4.2	3.77	3.6	3.7	3.87	3.92	3.64	3.83	3.79	3.86	3.82	3.85	3.77	3.43	3.5	3.83	3.48	3.63	3.43	3.62	3.49	3.58	3.79	4.06	4.03	3.69	4.11	4.53	3.76	3.49	3.45	4.13	3.65	3.83	3.58	3.61	3.5	3.66	4.25	3.77	3.81	3.63	3.22	3.73	3.7	4.07	3.73	3.72	4	3.77	3.79	3.66	3.96	3.97	3.39	3.96	3.67	3.81	3.74	3.58	3.8	4.32	4.02	3.66	3.83	3.93	3.72	3.44	3.87
"1552582_at"	3.1	3.5	3.43	3.61	3.71	3.4	3.28	3.05	3.19	3.53	3.59	3.1	3.6	3.03	3.45	3.19	3.4	2.96	3.33	3.18	3.16	2.98	3.69	3.39	3.06	3.11	3.19	3.29	3.3	2.99	3.13	3.61	3.09	3.12	3.09	2.87	2.91	2.94	3.2	2.9	3.01	3.06	3.18	3.55	3.48	3.12	2.99	3.12	3.33	3.28	3.12	3.18	3.24	2.96	3.27	3.65	3.57	3.01	3.43	3.11	3.07	3.3	2.88	3.28	3.19	3.14	3.1	3.24	3.25	3.54	3.28	3.12	3.2	3.26	3.26	3.49	3.01	3.1	3.03	3.6	3.51	3.44	3.54	3.09	3.37	3.37	3.29	3.49	3.1	3.52	3.06	3.13	3.24	3.24	3.38	3.4	3.18
"1552583_s_at"	3.9	4.89	3.96	4.32	4.25	3.87	4.36	3.77	3.81	3.97	3.78	4.03	5.91	3.99	3.85	3.77	3.63	3.55	4.02	3.74	4.32	3.71	4.18	3.63	3.73	4.01	3.44	3.91	4.13	4.15	3.56	4.92	3.93	4	4.04	4.03	3.84	3.73	3.98	3.93	4.04	4.61	4	4.39	4.03	3.96	3.76	3.96	4.17	3.83	4.34	4.32	4.38	3.89	4.98	5.07	5.02	3.88	4.27	4.33	4.29	4.79	4.11	4.4	4.5	4.27	3.94	3.88	3.7	4.4	4.17	3.71	4.07	4.03	4.16	3.61	4.35	4.02	4.48	4.8	4.64	4.34	4.74	3.47	3.82	4.6	4.16	4.55	3.95	4.46	3.77	4.12	3.74	4.25	4.06	3.89	4.22
"1552584_at"	7.65	5.63	6	6.03	6.69	7.44	6.98	6.74	6.38	5.84	6.72	6.48	6.02	7.56	6	7.07	8.03	7.47	7.51	6.42	7.57	7.26	6.56	7.69	6.85	6.31	7.45	6.9	6.13	6.44	6.32	6.42	7.27	7.48	7.08	6.51	7.24	6.15	6.67	6.65	7.2	7.04	6.92	6.54	6.44	7.2	7.02	7.82	6.53	7.03	7.11	5.91	6.13	7.05	5.84	6.2	5.94	6.89	6.21	6.02	6.13	5.72	6.78	6.19	6.22	7.77	5.95	6.3	6.55	5.38	7.37	7.99	6.29	7.17	7.61	6.91	7.12	6.42	6.41	6.12	6.35	6.72	6.9	7.3	6.58	5.5	6.61	6.79	6.99	6.14	7.47	7.13	6.88	6.97	6.2	6.18	6.68
"1552585_s_at"	2.64	2.85	2.92	3.14	3.23	2.78	3.2	2.82	2.92	2.69	2.81	2.72	2.72	2.82	2.76	2.88	2.66	2.75	2.77	2.78	2.89	2.81	2.77	2.53	2.76	2.69	2.76	2.96	2.97	2.85	2.84	2.95	2.89	2.85	2.67	2.98	2.77	2.89	2.74	2.62	2.95	2.96	2.65	3.01	2.87	2.84	2.72	2.78	2.9	2.87	3.08	3.2	2.99	2.84	3.33	3.1	3.02	2.8	3.03	3.02	3.12	3.26	2.79	2.97	3.33	2.86	2.85	2.81	3.04	3.12	2.66	2.81	3.33	2.67	2.96	2.83	2.79	3.32	2.97	2.97	3.19	3.14	3.03	2.48	3.01	2.9	3.02	3.13	2.87	3.11	2.6	2.91	2.8	2.89	3.04	2.81	3.06
"1552586_at"	4.39	5.12	4.88	4.66	4.97	4.85	4.75	4.61	5.57	4.65	5.11	4.7	4.77	4.42	4.69	4.76	4.45	4.3	4.58	4.34	4.6	4.71	4.28	4.42	4.61	4.55	4.43	4.46	4.99	4.77	4.66	4.73	4.48	4.89	4.75	4.68	4.55	4.58	5.14	4.6	4.55	5.67	4.45	4.7	4.95	4.74	4.46	4.52	4.96	4.82	4.75	5.06	5.31	5.04	5.51	5.58	5.25	4.81	4.97	5.4	4.62	5.39	4.84	5.5	5.3	4.68	4.66	4.84	4.37	5.43	4.74	4.53	5.02	4.4	4.69	4.62	4.78	5.22	5.01	4.82	5.7	4.74	4.85	4.61	4.92	6	5.01	5.19	4.6	4.86	4.17	4.45	4.6	5.22	4.77	5.02	4.3
"1552587_at"	2.98	3.28	3.28	3.15	3.43	3.13	3.26	3.04	3.27	3.27	3.3	2.99	3.21	3.1	3.37	3.28	2.68	3.04	2.99	2.95	3.42	2.66	3.21	3.11	2.88	3.05	2.94	2.76	3.32	2.96	3.14	4.22	2.93	3.54	3.08	3.04	2.96	3.13	3.59	2.85	3.07	3.78	2.84	3.52	3.32	3.3	3.12	3.21	3.51	2.94	3.74	3.57	3.78	3.15	3.73	3.83	4.14	3.19	3.79	3.88	3.76	3.84	3.47	3.6	3.63	3.16	3.16	3.32	3.48	4.49	3.48	3.05	3.92	3.27	3.36	3.3	3.66	3.52	3.26	3.6	4.19	3.67	4.1	2.94	3.36	3.02	3.47	3.9	3.83	4.1	3.27	3.11	3.12	3.45	3.21	3.07	3.25
"1552588_a_at"	3.07	3.5	3.04	2.94	3.42	3.24	3.09	3.02	3.26	3.27	3.11	3.13	2.95	2.92	3.13	2.98	3.09	2.9	3.07	3.04	3.25	3.05	3.16	2.94	3.19	2.76	3.14	3.13	3.26	3.14	3.16	3.08	3.17	3.26	2.94	2.92	3.1	3.12	3.18	2.82	2.91	3.07	3.05	3.3	3.17	3.14	3.12	3.01	3.23	3.32	3.41	3.48	3.5	3.48	3.71	3.62	3.99	3.21	3.48	3.08	3.62	3.33	3.39	3.39	3.57	3.16	3.5	3.18	3.3	3.88	3.37	3.28	3.43	3.38	2.9	3.07	3.05	3.64	3.15	3.46	3.41	3.26	3.47	3.13	3.18	3.29	3.44	3.36	3.36	3.31	3.08	3.02	2.97	3.16	3.2	3.16	3.22
"1552590_a_at"	2.9	3.34	3.17	3.14	2.99	3.49	3.19	2.94	3.26	2.66	3.12	3.1	3.06	3.01	3	2.98	3.1	3.02	2.99	2.91	2.78	2.98	2.81	2.99	2.81	2.8	2.93	2.86	2.85	2.82	2.98	3.17	2.71	2.93	3.03	3.01	2.93	2.92	3.22	2.99	2.83	3.94	2.83	3.3	3.08	3.04	2.82	2.84	3.11	3.13	3.35	3.08	3.43	3.05	3.27	3.24	3.23	3.11	3.18	3.21	3.33	3.38	3.11	3.21	3.11	3.01	2.81	3.09	2.84	3.11	3.12	2.99	3.13	2.93	2.91	3.09	3.31	3.66	3.2	3.24	3.09	2.97	3.54	2.95	2.96	3.04	3.15	2.92	2.89	2.96	2.86	2.96	2.79	3.02	2.98	3.18	3.08
"1552592_at"	2.74	2.99	2.99	2.73	2.91	2.6	3.32	2.76	3.08	2.86	2.82	2.97	2.95	2.55	3.15	2.77	3	3	2.7	2.68	2.84	2.81	2.71	2.7	2.57	2.78	2.76	2.84	2.99	2.83	2.86	3.07	2.55	2.86	2.81	2.72	2.72	2.84	2.74	2.57	2.83	3.14	2.61	3.04	2.79	2.85	2.68	2.54	2.84	2.86	2.66	3.21	3.08	2.87	3.12	3.01	3.3	2.85	2.77	2.78	2.71	2.89	2.96	2.97	2.66	2.9	2.77	3.09	2.91	3.21	2.98	2.69	2.97	3.12	2.93	2.92	2.71	3.06	3.14	2.84	3.1	2.84	3.04	3.15	2.84	3.08	2.9	2.86	3.02	3.11	2.73	2.93	2.95	2.79	2.99	2.82	2.84
"1552594_at"	4.63	5.09	4.63	4.47	4.5	4.76	4.41	4.7	4.59	4.29	5.02	4.58	4.55	4.5	4.94	4.66	4.41	4.48	4.11	4.43	4.55	4.9	4.52	4.61	4.5	4.55	4.46	4.27	4.62	4.15	4.62	4.93	4.54	4.37	4.38	4.48	4.73	4.57	4.72	4.75	4.68	4.07	4.36	4.25	4.53	4.33	4.36	4.55	4.72	4.67	4.72	4.35	4.93	4.78	5.23	4.51	5.45	4.61	4.97	4.31	4.64	4.48	4.6	4.82	5.06	4.64	4.86	4.58	4.81	5.37	4.5	4.49	4.44	4.63	4.74	4.45	4.94	4.73	4.57	4.23	5.49	4.56	4.54	4.6	4.84	4.56	4.56	4.94	4.74	4.87	4	4.81	4.37	4.1	4.69	4.08	4.8
"1552596_at"	5.56	6.05	5.95	5.86	6.16	5.62	5.91	5.54	6.04	5.44	5.86	5.48	5.86	5.61	5.97	5.55	5.54	5.86	5.47	5.95	5.7	5.56	5.91	5.43	5.66	5.46	5.13	5.51	5.5	5.59	5.61	6.09	5.77	5.64	5.43	5.55	5.7	5.45	6	5.56	5.51	5.61	5.32	5.7	5.71	5.62	5.53	5.39	5.63	5.6	5.82	5.95	6.34	5.7	6.25	6.5	6.06	5.58	5.77	6.04	6.02	6.14	5.73	5.78	6.11	5.67	5.79	5.77	5.6	6.01	5.65	5.35	5.63	5.51	5.8	5.67	5.76	6.35	6.21	6.2	6.19	5.84	5.8	5.46	5.84	6.26	6.12	5.9	5.84	6.04	5.67	5.72	5.7	5.53	5.72	5.97	5.89
"1552598_at"	4.19	4.37	4.62	3.98	4.73	4.07	4.05	3.61	4.57	3.75	4.17	3.92	4.23	3.78	4.37	4.11	3.93	3.99	3.73	3.7	4.26	4	4.37	3.65	3.74	3.96	3.72	3.81	3.74	3.82	3.99	4.49	3.95	4.06	3.69	3.89	4.03	3.68	4.31	4.07	3.81	3.79	3.83	4.04	4.36	3.97	3.94	3.81	4.06	3.96	4.24	4.32	4.67	4.31	4.84	4.85	4.71	3.98	4.37	4.56	3.85	4.69	4.09	4.88	4.51	4.26	4.19	4.31	4.27	5	4.38	3.83	4.15	3.76	3.59	3.86	4.17	4.17	4.69	4.52	4.87	4.28	4.43	3.79	4.22	4.38	4.14	4.4	4.13	4.35	3.74	4.01	4.19	4.08	4.33	3.41	4.64
"1552599_at"	3.64	3.33	3.27	3.45	3.49	3.27	3.18	3.04	3.81	3.62	3.25	3.58	3.8	3.32	3.02	3.12	3.28	3.82	3.07	3.18	3.26	4.81	3.35	3.27	3.25	3.01	3.12	3.12	3.85	3.21	3.27	3.21	3.17	3.28	3.15	3.4	2.96	2.93	3.46	3.64	3.19	3.67	3.2	3.39	3.3	3.18	3.28	3.14	3.43	3.13	3.41	3.66	3.29	3.25	3.66	3.65	4.49	3.25	3.27	3.34	3.26	3.43	3.21	3.24	3.47	3.38	3.17	3.26	3.12	3.49	3.11	3.09	3.31	3.41	3.19	3.09	3.55	3.56	3.39	3.29	3.45	3.28	3.59	3.06	2.95	3.06	3.15	3.52	3.08	3.43	3.08	3.22	3.31	3.56	3.54	3.47	3.29
"1552602_at"	4.24	4.33	4.49	4.27	4.63	4.51	4.3	4.14	4.44	4.04	4.12	4.32	4.28	4.25	4.28	4.06	4.32	4.21	4.16	4.42	4.35	4.26	4.35	4.36	4.25	3.95	4.09	4.27	4.25	4.31	4.17	4.39	4.42	4.42	4.33	4.6	4.4	4.23	4.52	4.42	4.13	5.18	3.89	4.48	4.27	4.25	4.2	4.35	4.59	4.18	4.41	4.45	4.56	4.68	4.97	4.66	4.4	4.29	4.3	4.37	4.42	4.74	4.21	4.45	4.2	4.4	4.84	4.55	4.53	4.36	4.25	4.3	4.45	4.6	4.58	4.28	5	4.65	4.15	4.56	4.53	4.7	4.45	4.33	4.38	4.37	4.55	4.45	4.41	4.77	4.23	4.19	4.35	4.49	4.3	4.41	4.67
"1552604_at"	3.65	4.08	3.61	3.91	4.19	3.71	4.12	3.49	3.87	3.52	3.61	3.61	3.82	3.65	3.35	3.78	3.45	3.31	3.6	3.46	3.45	3.2	3.94	3.47	3.73	3.35	3.58	3.59	3.73	3.61	3.61	3.97	3.46	3.59	3.37	3.43	3.66	3.65	3.66	3.6	3.54	4.53	3.8	3.65	4.02	3.58	3.67	3.48	3.69	3.38	3.83	3.66	4.24	3.81	4.6	4.5	4.19	3.54	3.92	4.18	3.77	3.88	3.68	3.92	3.89	3.78	3.76	4.06	3.58	3.97	3.64	3.65	3.53	3.51	3.27	3.3	3.83	3.87	3.67	4.24	4	3.73	3.6	3.37	3.45	3.83	3.66	3.51	3.33	3.88	3.4	3.63	3.29	3.5	3.75	4.11	3.83
"1552605_s_at"	3.22	3.81	3.36	3.6	3.51	3.53	3.63	2.95	3.26	3.13	3.49	3.32	3.12	3.02	3.27	2.85	3.62	3.21	2.84	3.11	3.16	3.08	3.7	2.84	3.16	3.07	3.11	2.9	3.45	3.34	3.27	3.27	3.05	3.24	2.86	3.05	3.16	3.22	3.42	3	3.12	2.92	2.95	3.3	3.22	3.27	3.11	3.06	3.18	3.21	3.37	3.52	3.22	3.39	4.25	3.96	3.62	3.29	3.54	3.25	3.33	3.24	3.4	3.61	3.67	3.31	3.5	3.64	3.13	4.2	3.34	2.99	3.28	3.31	3.46	3.16	3.39	3.82	3.36	3.31	3.64	3.46	3.7	2.94	3.56	3.6	3.63	3.37	3.24	4.01	3.11	3.08	3.31	3.45	3.4	3.23	3.26
"1552607_at"	4.46	5.01	4.68	4.71	4.88	4.87	4.71	4.86	4.43	4.43	4.87	4.16	4.43	4.54	4.56	5.19	4.12	5.15	5.02	5.06	4.18	4.48	4.45	4.13	4.46	4.51	4.76	5.14	4.15	5.21	4.26	4.82	4.45	4.45	4.48	4.58	5.57	4.88	4.35	4.48	5.33	5.11	4.84	4.75	4.12	4.49	4.92	4.63	4.87	4.49	4.39	4.95	4.47	4.41	5.03	3.94	4.54	5.52	4.52	4.75	4.38	4.46	4.57	4.77	4.51	4.65	4.39	4.69	4.82	4.56	4.67	4.46	4.76	4.99	4.58	4.55	4.67	5.37	4.62	4.68	4.45	4.48	4.35	4.64	4.49	4.46	4.79	4.42	4.26	4.33	4.4	5.44	4.16	4.7	4.46	4.72	4.87
"1552608_at"	3.97	4.37	4.34	4.25	4.28	4.07	4.21	4.01	4.1	4.18	3.97	4.03	4.12	3.89	4.09	4.14	3.81	3.78	3.98	3.88	4.41	4.12	4.35	3.77	3.97	4.11	3.68	3.99	4.33	4.18	4.07	4.32	4.04	4.02	4.11	4.36	4.08	3.93	4.45	3.99	3.9	4.8	4.14	4.38	4.4	4.1	3.93	4.16	4.01	3.91	4.51	4.32	4.25	4.25	5.02	4.76	4.57	4.17	4.79	4.08	4.14	4.28	4.23	4.68	4.59	4.3	4.34	4.26	4.15	4.47	4.32	3.68	4.3	4.34	4.06	4.11	4.4	4.89	4.13	4.24	4.38	4.44	4.84	3.82	4.26	4.79	4.17	4.45	4.26	4.66	3.89	4.09	4.09	4.43	4.27	4.2	3.97
"1552609_s_at"	3	3.67	3.26	3.19	3.27	3.21	3.34	3.31	3.22	2.9	3.06	3.07	2.88	2.77	2.91	3.1	2.99	3.05	3.05	2.82	2.9	2.94	2.81	2.91	2.96	2.98	2.83	2.99	3.03	3.03	3.02	3.07	2.88	2.97	2.88	2.74	3.02	2.92	3.28	2.89	3.02	3.05	2.99	3.01	3.17	2.88	2.88	2.85	2.85	2.89	3.14	3.23	3.08	3.18	3.07	3.29	3.22	2.99	3.04	3.54	3.28	3.37	2.96	3.1	3.05	3.05	3.06	2.97	3.21	3.37	3.02	2.89	3.28	3.22	3.09	2.97	3.1	2.91	3.35	2.92	3.26	3.22	3.49	2.95	3.48	3.64	3.09	2.95	2.87	3.54	2.99	2.99	3.08	3	3.09	3.12	2.8
"1552610_a_at"	8.53	7.4	7.58	8.16	6.65	7.56	8.1	8.54	7.31	7.93	8.83	8.37	7.87	7.45	8	8.18	8.05	7.37	7.86	8.81	7.18	8.13	8.31	8.28	7.42	8.38	8.51	8.02	8.11	8.56	8.4	6.95	8.02	7.36	9.64	8.26	7.74	8.55	8.77	7.95	7.7	5.82	7.54	6.99	6.83	7.29	8.05	7.82	7.47	7.61	7.72	7.78	7.22	7.88	5.79	7.67	7.38	8.33	6.32	7.29	7.61	7.79	8.34	7.2	6.39	6.98	7.66	6.88	7.85	6.87	7.49	7.38	7.41	6.98	7.34	7.58	7.04	7.18	7.75	7.28	7.22	7.66	7.61	8.28	7.41	7.9	7.29	7.34	8.27	6.57	7.71	8.99	7.61	7.81	8.89	8.08	7.77
"1552611_a_at"	6.86	5.97	6.55	6.14	5.81	6.12	6.26	7.4	6.09	6.81	7.39	6.59	6.3	6.41	6.73	6.37	7.12	7.52	6.63	6.74	6.05	6.24	6.41	7	5.71	6.38	6.75	5.94	6.32	6.27	7.3	6.61	6.87	6.44	8.47	7.44	7.4	7.87	6.87	7.68	7.2	6.18	6.61	6.96	6.09	7.28	6.89	7.12	6.31	6.59	5.54	6.4	5.47	5.75	5.36	5.27	6.08	6.3	5.74	5.81	6.15	5.87	6.19	5.63	4.91	4.87	6.57	5.47	7.55	5.7	6.24	6.31	5.45	5.53	5.74	6.56	6.45	5.75	6.19	5.42	5.86	5.97	5.57	6.6	6.03	5.69	5.23	5.92	6.21	4.62	5.53	6.85	5.65	5.65	6.79	6.09	6.15
"1552612_at"	7.21	6.33	6.74	6.8	6.69	6.09	6.61	7.23	6.86	7.23	7.95	7.79	7.4	7.06	6.48	5.84	8.3	7.5	5.77	6.78	6.32	7.72	6.84	8.24	6.51	7.18	6.29	6.46	8.12	6.79	7.34	7.33	6.22	6.67	8.58	7.47	6.69	6.74	7.03	6.82	5.76	6.92	6.45	6.06	6.01	6.64	6.35	6.65	6.71	6.97	6.17	6.67	6.52	7.15	6.88	7.28	6.96	6.66	6.57	6.85	7.03	6.68	6.58	6.19	6.81	6.47	5.89	5.97	6.73	6.64	6.09	6.08	6.84	6	6.24	6.86	6.24	6.77	6.79	5.81	6.42	6.65	7.41	6.95	6.42	7.16	6.32	6.35	6.85	6.84	6.04	7.91	6.7	6.47	6.8	6.42	6.62
"1552613_s_at"	7.2	5.75	5.76	6.25	5.62	6.08	6.26	7.5	5.69	7.65	7.88	8.01	7.31	6.92	5.6	5.66	8.1	7	5.2	6.87	6.33	7.82	7.08	7.69	6.16	6.87	6.09	6.33	7.89	6.65	7.37	6.52	6.2	6.18	8.35	7.35	6.34	6.66	6.24	6.88	5.73	6.07	6.33	5.58	5.38	6.32	6.56	6.49	6.14	6.89	5.85	5.93	5.39	6.78	5.69	7.11	6.04	6.05	5.53	5.99	7.29	6.32	6.39	5.44	5.61	5.51	5.38	5.25	5.98	5.79	6.03	5.95	6.58	5.37	6.22	6.2	5.83	5.73	6.46	5.35	5.53	6.16	5.81	6.64	6.12	6.92	5.77	6.05	6.16	5.33	5.71	7.4	6.51	5.92	6.72	5.59	6.14
"1552615_at"	6.88	8.22	7.54	7.68	7.92	7.29	7.45	6.83	7.71	7.21	7.49	7.1	7.47	6.91	7.32	6.75	6.75	6.72	6.76	7.07	7.59	7.07	7.47	6.8	7.22	6.88	6.66	6.91	7.88	7.08	7.27	8.55	6.9	7.55	7.22	7.35	7.19	7.04	7.99	7.02	6.79	6.49	6.87	7.89	7.5	7.44	7	7.2	7.58	7.43	7.91	8.18	8.46	7.84	8.97	8.38	8.62	7.54	8.19	8.1	7.78	8.54	7.48	8.3	8.37	7.59	7.66	7.88	7.17	9.2	7.22	6.92	8.08	6.84	7.24	7.11	7.85	7.92	7.74	8.31	8.66	7.82	8.16	7.1	7.77	8.77	8.02	8.15	7.9	7.82	7.21	7.24	7.29	7.86	7.8	7.52	7.39
"1552616_a_at"	3.56	4.05	4.07	3.57	3.95	3.6	3.88	4.06	4.17	3.66	3.71	3.36	3.82	3.77	3.65	3.49	3.52	3.84	3.68	3.45	3.86	3.89	3.64	3.73	3.61	3.74	3.46	3.43	3.6	3.96	3.87	3.77	3.59	3.87	3.74	3.82	3.77	3.73	4.05	3.61	3.67	3.63	3.67	3.4	3.5	3.77	3.69	3.56	3.61	3.72	3.64	3.54	3.57	3.53	3.67	3.93	3.52	3.58	3.67	3.53	3.35	3.74	3.86	3.66	3.55	3.85	4	3.32	3.71	3.77	3.73	3.77	3.75	3.96	3.67	3.75	4.02	3.74	3.64	3.52	3.81	3.96	3.72	3.95	3.81	4.6	3.5	3.84	3.36	3.37	3.4	3.71	3.35	4.35	3.6	3.47	3.4
"1552617_a_at"	7.81	6.19	5.73	6.86	6.06	6.6	6.2	7.15	7.37	7.03	6.62	6.91	7.86	7.23	6.82	7.24	7.26	7.51	7.69	7.25	7.36	7.76	7.13	7.33	7.42	7.32	7.49	7.28	7.24	7.01	6.45	6.64	7.21	6.73	8	6.36	7.17	7.31	6.65	8.18	7.12	7.7	7.15	6.11	6.85	6.55	6.93	7.06	6.81	6.97	6.77	6.07	6.42	7.14	5.9	6.24	6.52	6.7	6.02	6.24	6.4	6.38	7.1	6.65	6.08	6.7	7.16	6.34	6.92	6.06	6.47	7.47	6.34	6.86	7.1	6.95	6.8	5.77	7.5	6.32	6.34	6.73	6.65	7.09	6.63	6.28	5.94	5.29	7.06	6.8	7	6.17	6.89	7.15	7.18	6.62	7.09
"1552618_at"	7.47	6.7	6.2	6.83	7.16	6.44	6.72	7.31	7.41	7.09	6.23	7.83	7.07	6.7	6.6	7.17	6.84	6.46	7.05	6.52	6.79	7.45	7.59	6.98	6.79	6.73	6.5	7.16	7.12	6.69	6.82	6.68	6.99	6.7	7.31	6.41	6.66	7.02	6.65	7.74	6.83	4.9	7.17	6.88	6.51	6.47	6.35	6.6	6.91	6.08	6.59	6.73	6.72	7.11	6.83	7.19	7.08	7.11	6.69	6.63	6.7	6.5	6.85	6.95	6.76	6.7	6.69	6.62	6.49	6.84	6.56	6.6	6.9	6.7	6.86	6.51	6.47	6.83	6.77	6.61	6.94	6.83	6.88	6.64	6.79	6.66	6.55	6.63	6.62	6.98	6.75	6.67	6.7	6.74	7.48	6.81	6.97
"1552619_a_at"	3.8	3.41	3.97	4.35	4.12	3.88	3.45	3.71	4.35	3.44	3.64	3.8	5.48	4.72	5.43	5.51	5.76	5.09	3.97	4.35	5.52	4.83	4.67	3.53	6.29	5.2	3.94	4.65	4.11	4.52	3.88	3.91	3.85	4.46	3.45	4.29	3.74	5.68	3.56	3.58	3.95	5.67	6.41	4.45	6.47	4	4.78	4.45	4.12	4.16	3.94	4.23	4.08	3.91	3.64	4.15	4.12	4.26	4.68	3.97	4.75	4.16	4.12	3.71	3.87	4.64	3.59	4.9	3.25	3.91	5.82	4.72	4.49	3.81	5.31	4.6	3.9	3.73	4.65	4.62	3.82	4.65	3.65	4.17	4.62	3.69	4.47	4.18	4.4	4.13	4.62	3.7	5.4	4.13	3.79	4.65	4.23
"1552620_at"	6.3	7.94	7.02	7.17	7.6	6.78	7.02	6.26	7.42	6.57	6.8	6.43	6.88	6.47	6.79	6.4	6.1	6.08	6.56	6.54	6.68	6.21	6.63	6.29	6.53	6.49	6.29	6.13	7.14	6.76	6.36	7.6	6.6	6.81	6.45	7.03	6.79	6.52	7.17	6.43	6.24	7.12	6.06	7.36	7.05	7.03	6.61	6.58	7.25	6.4	7.41	7.38	7.74	7.13	8.67	7.49	8.25	6.87	7.37	7.79	7.22	7.86	7.26	8.01	8.18	7.27	6.97	7.24	6.83	8.28	6.55	6.34	7.87	7.01	6.74	6.66	7.25	7.88	7.25	6.85	8.34	7.67	7.19	6.62	6.99	7.93	7.17	7.09	7.11	8.21	6.47	6.88	6.3	7.26	7.06	7.19	6.99
"1552621_at"	7.91	7.76	8	8.68	8.39	7.5	8.43	8.68	6.18	8.09	8.49	8.67	8	7.62	9.39	8.21	8.14	7.07	8.13	8.73	7.64	8.04	8.18	7.06	8.82	7.85	9.52	9.6	8.6	9.31	8.09	8.12	8.52	7.16	9.06	8.4	8.06	8.48	8.41	7.47	8.99	7.02	8.12	7.05	6.76	8.65	8.04	7.51	7.61	8.56	7.22	8.19	6.91	7.91	5.76	6.81	6.57	9.02	7.51	8.46	6.74	8.4	8.24	8.79	8.34	8.8	7.17	7.84	8.94	7.91	9.25	8.09	8.16	7.12	6.43	7.51	7.42	7.08	8.16	8.21	6.25	7.6	6.46	9.15	8.29	7.31	7.89	8.58	7.94	6.98	8.41	9.76	7.81	7.22	8.03	8.33	8.52
"1552622_s_at"	7.15	6.78	7.77	7.84	8.23	6.45	7.54	8.35	6.25	7.16	8.07	7.76	7.24	7.06	8.72	7.38	7.49	6.36	7.91	8.15	6.84	7.52	7.64	6.59	8.21	7.41	8.7	8.78	8.14	8.45	7.56	7.84	7.88	6.16	8.42	8.03	7.62	7.81	7.92	6.85	8.06	7.71	7.6	6.19	6.31	7.68	7.21	6.47	6.76	7.9	6.27	7.71	6.49	7.34	5.24	6.69	5.69	8.42	6.83	7.84	5.91	7.47	7.56	7.92	7.35	8	6.89	7.34	8.62	6.57	8.21	7.42	7.4	6.72	5.8	6.85	6.73	6.63	7.37	7.42	6.52	6.86	6.18	8.28	7.52	6.74	7.37	8.17	7.37	6.91	7.92	9.01	7.18	6.58	7.44	7.88	7.78
"1552623_at"	7.02	6.81	6.73	5.86	9.16	7.71	6.67	7.36	6.19	6.13	6.73	7.24	5.19	7.64	7.97	8.18	6.94	9.02	8.68	6.73	7.52	8.71	6.32	8.84	7.27	6.08	9.12	8.01	6.14	8.99	7.49	5.56	7.67	7.03	6.44	6.84	8.74	7.64	6.84	8.47	8.23	7.4	9	7.35	7.62	7.36	6.89	8.03	8.52	8.21	7.94	6.52	7.26	8.49	5.67	5.2	6.2	8.53	7.97	6.44	6.8	6.18	7.54	6.99	7.96	8.22	8.32	7.46	8.56	7.91	7.91	8	7.58	9.14	9.24	9.35	8.23	7.85	5.85	6.57	5.56	8.51	8.16	9.26	6.86	5.84	8.35	7.79	6.66	6.42	9.95	8.66	8.41	8.42	7.42	8.95	8.72
"1552625_a_at"	5.18	4.57	4.32	4.65	4.69	4.71	4.45	5.16	5.11	4.9	4.84	5.71	5.38	4.77	6.62	6.07	5.29	6.32	5.86	5.33	5.5	4.84	5.19	4.71	5.99	4.79	5.92	5.12	4.61	5.32	4.57	4.11	4.78	4.83	4.27	4.2	5.25	4.84	4.64	4.82	5.43	5.87	5.92	5.01	6.17	4.67	5.32	5.44	5.24	4.57	4.59	5.02	4.39	4.53	4.94	4.44	4.57	6.12	4.52	4.58	4.95	4.68	4.89	4.71	4.65	5.6	5.7	5.46	5.04	4.5	5.06	5.37	4.59	5	4.72	4.82	4.19	5.16	4.52	5.52	4.55	5.26	4.8	5.06	4.66	4.75	4.22	4.46	3.88	4.57	5.14	4.8	5.03	5.27	5.1	5.06	4.75
"1552626_a_at"	3.45	3.9	3.4	3.8	3.92	3.45	3.99	3.36	3.44	3.46	3.87	3.59	3.48	3.35	3.47	3.32	3.43	4.49	3.33	3.23	3.55	3.3	3.48	3.38	3.36	3.47	3.12	3.28	3.52	3.33	3.41	3.63	3.38	3.43	3.54	3.48	3.48	3.42	3.38	3.47	3.37	3.77	3.37	3.23	3.54	3.43	3.26	3.45	3.43	3.29	3.44	4.01	3.46	3.45	3.73	3.69	3.45	3.34	3.54	3.6	3.54	3.62	3.42	3.44	3.76	3.46	3.56	3.9	3.62	3.52	3.67	3.52	3.28	3.41	3.49	3.62	3.59	4.22	3.93	3.4	3.7	3.26	4.09	3.48	3.46	3.55	3.59	3.26	3.52	3.78	3.68	3.39	3.46	3.96	3.43	3.74	3.58
"1552627_a_at"	5.01	4.12	4.28	4.36	4.02	4.51	4.06	4.13	5.24	4.02	4.69	4.78	5.44	4.07	4.41	3.95	4.41	6.28	4.07	4.28	4.16	5	3.71	4.66	4.42	5.12	4.15	4.06	4.99	4.5	4.81	4.53	4.6	4.69	5.08	4.41	3.81	4.45	3.76	5.1	4.26	5.19	4.4	4.16	4.25	4.2	4.74	4.58	4.57	3.78	3.89	3.89	4	4.03	4.49	4.03	3.93	4.45	4.24	3.82	4.2	3.99	4.03	4.03	4.13	4.02	4.77	4.06	4.17	4.31	3.28	3.97	3.96	4.12	4.14	4.17	4.05	4.14	3.86	4.44	4.26	4.29	4.74	3.88	4.38	4.72	4.13	4.01	5.27	4.38	4.29	3.99	4.74	4.52	4.12	3.78	4.1
"1552628_a_at"	8.67	7.29	7.68	8.62	7.55	8.78	7.94	8.07	7.91	8.71	8.17	8.22	8.14	8.61	8.09	8.37	8.07	9.48	8.74	8.44	7.84	8.3	7.56	8.33	7.54	8.49	8.12	8.33	8.31	7.86	9.33	8.79	8.23	8.37	7.92	8.97	8.41	8.67	7.92	8.84	8.65	9.22	8.31	7.22	7.57	8.99	8.94	8.79	8.5	7.94	7.99	7.1	6.65	7.69	5.44	7.07	6.48	8.28	7.42	6.56	7.79	6.14	7.82	7.05	7.65	7.41	7.72	6.88	8.65	6.08	8.13	7.68	7	7.79	7.78	8	7.58	7.44	7.84	7.25	6.21	7.69	6.54	8.29	7.95	7.21	7.34	7.51	7.55	7.12	7.72	7.87	7.75	7.85	8.02	8.04	7.69
"1552629_a_at"	3.63	3.9	3.79	3.5	3.69	4.18	3.66	3.68	3.91	3.97	3.74	3.62	3.76	3.53	3.98	3.56	3.67	3.94	3.55	3.67	3.83	3.7	3.65	4	3.38	3.73	3.35	3.57	3.95	3.68	3.43	3.95	3.75	3.59	3.55	3.48	3.45	3.64	3.86	3.69	3.79	4.37	3.56	3.69	3.63	3.53	3.75	3.8	3.83	3.65	3.81	3.92	4.3	3.66	4.5	4.18	3.94	3.91	3.9	4.17	4.17	4.05	3.78	4	4.06	3.64	3.43	3.85	3.55	3.77	3.31	3.75	3.68	3.84	3.51	3.45	3.62	3.83	4	4.25	4.4	3.75	3.78	3.79	3.83	3.83	3.99	4.13	3.5	3.86	3.32	3.46	3.35	3.92	4.08	4.19	3.75
"1552630_a_at"	4.64	4.29	4.3	4.4	5.17	4.45	4.39	4.56	4.71	4.31	4.61	4.22	4.4	4.45	4.37	4.28	4.05	5.38	4.75	4.88	4.97	5.5	4.41	4.98	5.31	4.91	4.98	4.99	4.63	4.83	4.32	4.33	5.14	4.69	5.13	5.02	5.46	5.08	4.6	6.08	4.48	4	3.89	4.31	4.51	4.23	4.26	4.74	4.57	4.33	4.37	4.31	4.61	4.42	4.92	4.53	4.57	4.45	4.46	4.39	4.21	4.64	4.25	4.73	4.33	4.08	5.56	4.31	4.87	4.73	4.3	4.63	4.24	5.16	4.55	4.7	5.03	4.99	4.86	4.25	4.1	4.23	4.11	4.45	4.57	4.5	4.5	4.53	4.52	4.78	4.74	5.07	4.53	4.84	5.2	4.19	4.82
"1552631_a_at"	4.09	3.98	4.7	4.23	4.31	4.35	3.94	4.15	4.43	4.23	4.29	3.94	4.12	4.3	3.71	3.61	4.51	4.37	4.07	4.34	4.23	4.5	4.34	4.81	4.47	3.81	3.86	4.09	4.24	4.15	3.98	4.34	4.23	4.37	4.95	4.18	3.98	4.41	4.37	4.33	3.93	4.37	4	3.85	3.91	4.05	3.78	4.15	4.07	3.76	3.96	3.93	4.19	3.86	4.39	3.93	4.29	3.78	4.02	4.04	4.63	3.99	3.86	3.87	4.15	3.93	4.2	3.82	4.15	4.39	4.32	4.21	3.82	3.88	4.23	4.3	4.24	4.05	3.75	4.4	4.64	4.25	3.73	4.5	4.11	3.95	3.97	4.28	4.05	4.25	4.14	4.26	4.51	4.14	3.73	3.91	3.9
"1552632_a_at"	3.67	3.59	3.81	3.89	3.66	3.84	3.59	3.48	3.72	3.26	3.45	3.55	3.08	3.46	3.66	3.33	3.96	3.63	3.3	3.23	3.52	3.1	3.43	3.53	3.41	3.4	3.25	3.3	3.65	3.41	3.42	3.37	3.54	3.58	3.3	3.46	3.43	3.54	3.54	3.57	3.52	3.24	3.57	3.49	3.34	3.54	3.39	3.5	3.4	3.72	3.48	3.49	3.89	3.49	3.54	3.55	3.45	3.46	3.5	3.42	3.37	3.63	3.39	3.46	3.53	3.61	3.62	3.49	3.63	3.48	3.75	3.97	3.39	3.89	3.71	3.5	3.76	3.46	4.22	3.49	4.07	3.6	3.43	4.01	3.91	3.43	3.55	3.82	3.53	3.63	3.41	3.4	3.58	3.37	3.29	3.34	3.53
"1552633_at"	5.3	5.22	6.98	6.56	5.58	5.27	5.26	6.75	5.43	6.68	5.54	6.69	5.89	5.53	5.35	4.88	5.69	5.62	5.56	7.93	4.95	5.24	5.54	4.61	5.19	5.56	5.49	5.93	5.24	5.64	5.89	5.08	5.72	5.11	5.34	5.48	5.53	5.84	5.44	5.04	5.78	6	5.44	5.38	5.47	5.67	5.66	4.69	4.96	5.4	5.57	6.56	4.91	5.09	5.17	5.33	5.25	5.32	5.11	5.23	5.41	5.46	5.52	5.21	5.22	5.37	5.44	5.16	7	4.85	5.13	5.61	5.12	4.92	5.33	5.48	5.13	5.28	5.68	4.93	5.31	5.22	5.15	6.04	5.31	5.3	5.36	5.42	5.2	5.41	5.23	6.49	5.55	5.3	5.91	5.2	4.89
"1552634_a_at"	4.47	4.22	6.38	5.44	3.81	4.03	4.45	6.21	3.75	6.99	4.44	6.24	4.88	4.19	4.09	3.93	4.74	5.19	4.58	7.79	4.2	3.95	5.63	3.64	3.64	4.51	4.8	5.49	4.18	5.51	5.19	4.43	4.71	3.79	4.18	4.35	4.32	4.48	4.47	4.1	4.21	5.54	5.28	3.91	4.09	4.7	4.64	3.66	3.72	4.42	3.97	6.7	3.82	3.95	3.32	4.7	3.99	3.85	3.76	3.87	5.26	5.09	4.83	3.96	4.05	3.78	3.82	4.31	6.29	3.87	3.7	4.22	3.95	4.36	4.05	4.61	4.14	3.9	4.85	3.93	3.85	3.1	4	4.32	3.98	4.55	4.27	4.5	4.62	4.37	4.19	6.31	4.98	3.93	4.84	3.77	4.07
"1552637_at"	3.47	3.6	3.82	3.51	3.48	3.64	3.41	3.52	4.08	3.56	3.67	3.52	3.48	3.09	3.37	3.32	3.3	3.43	3.5	3.32	3.38	3.51	3.29	3.61	3.42	3.21	3.29	3.27	3.4	3.6	3.19	3.45	3.44	3.48	3.4	3.55	3.38	3.39	3.76	3.51	3.21	3.56	3.14	3.55	3.46	3.33	3.45	3.36	3.58	3.43	3.68	3.66	3.68	3.38	3.81	3.77	4.11	3.45	3.51	3.58	3.12	3.8	3.56	3.66	3.55	3.61	3.39	3.29	3.47	3.81	3.34	3.23	3.63	3.78	3.46	3.38	3.61	3.82	3.23	3.73	3.77	3.81	3.82	3.36	3.54	3.62	3.68	3.54	3.91	3.82	3.23	3.33	3.39	3.35	3.85	3.53	3.87
"1552639_at"	4.48	4.53	4.81	4.73	4.47	4.76	4.79	4.09	4.53	4.53	4.54	4.58	4.72	4.52	4.65	4.52	4.83	4.56	4.26	4.21	4.43	4.28	4.33	4.57	4.27	3.87	4.54	4.38	4.36	4.38	4.58	4.5	4.71	4.65	4.53	4.17	5.46	4.21	4.37	4.56	4.51	5.28	4.51	4.65	4.58	4.8	4.39	4.48	4.71	4.44	4.61	4.49	4.61	4.59	5.11	5.05	4.66	4.51	4.74	4.82	4.59	4.8	4.62	4.72	4.91	4.64	4.7	4.75	4.43	4.48	4.59	4.71	4.69	4.66	4.45	4.74	4.82	4.54	4.72	4.4	4.69	4.4	4.55	4.52	4.32	4.78	4.45	4.65	4.35	4.7	4.05	4.69	4.46	4.7	4.63	4.46	4.92
"1552641_s_at"	5.71	5.09	5.52	5.5	5.9	5.85	5.2	5.7	5.36	4.37	6.24	5.41	5.12	6.59	5.6	5.33	6.17	5.82	5.37	6.2	6.44	6.36	5.63	6.42	7.23	6.43	5.88	6.26	5.66	6.18	5.57	5.53	7.1	7.01	6.05	6.14	6.23	6.2	6.46	6.84	6.17	6.64	5.55	4.62	5.14	5.71	5.81	6.19	4.97	5.72	6.02	5.92	5.2	5.42	4.69	4.95	4.73	5.1	4.95	5.28	5.66	5.16	5.52	5.1	4.76	5.47	6.02	5.02	6.28	4.61	5.36	6.08	4.99	6.7	6.24	6.32	6.86	5.08	5.28	4.85	4.98	5.58	4.28	5.95	5.24	4.98	6.03	5.53	5.76	5.66	5.86	5.39	6.04	4.79	5.16	5.2	5.81
"1552643_at"	4.7	5.95	5.85	5.46	6.07	5.15	5.82	4.79	5.7	5.23	5.77	5.71	5.54	4.61	5.98	5.4	4.71	5.78	4.89	5.24	5.76	5.44	6.13	5.52	5.38	5.49	5.07	5.33	6.16	6	5.46	5.58	4.52	5.63	5.5	5.57	5.03	5.5	5.32	4.39	4.86	5.91	4.95	5.53	5.61	5.2	5.05	5.02	5.44	5.25	5.66	6.06	6.03	5.46	6.71	6.91	6.39	5.57	6.52	6.07	6.12	6.52	5.69	6.31	6.01	5.28	5.92	5.36	5.78	6.91	4.75	4.39	6.66	5.14	4.76	4.68	5.67	6.14	5.59	6.25	6.19	5.71	5.96	4.99	5.76	6.65	5.84	5.94	5.67	5.68	4.94	5.17	5.47	5.78	5.95	5.8	5.18
"1552644_a_at"	6.34	4.74	5.73	5.51	4.72	5.57	5.26	8.17	5.67	6.73	6.07	6.6	6.09	5.64	5.48	5.81	6.37	6.32	6.39	6.77	6.28	5.97	5.81	5.71	4.51	5.57	5.27	5.65	5.64	5.28	6.78	5.22	5.61	5.94	5.85	5.99	6.38	6.09	5.62	6.46	6.07	6.47	6.68	4.31	5.06	5.19	5.33	4.98	4.98	6.84	5.73	5.38	4.27	5.61	3.76	4.69	4.8	4.58	4.48	4.68	5.17	4.88	5.81	4.54	4.49	4.64	5.54	4.4	6.83	3.49	5.06	5.19	4.2	5.44	5.65	6.59	5.8	4.58	5.62	4.64	4.09	4.81	5.18	5.48	5.69	5.86	4.8	4.83	5.46	4.9	5.44	6.63	5.2	5.32	6.1	4.75	5.64
"1552646_at"	4.56	4.82	4.85	5.05	5.4	4.73	4.65	4.67	5.11	4.69	4.73	4.73	4.69	4.6	4.63	4.66	4.43	4.44	4.8	4.44	4.58	4.48	4.93	4.84	4.87	5.59	4.86	4.93	5.21	4.95	4.44	5.91	5.18	5.29	4.7	5.08	5.01	5.33	5.03	4.71	4.37	5.14	4.26	4.9	4.78	4.97	4.65	4.5	5.09	4.82	4.96	5.36	5.5	4.76	5.94	5.3	5.58	5.02	5.25	5.4	4.82	5.18	4.85	5.15	5.19	4.99	5.2	5.01	4.78	5.71	5.45	5.08	5.38	5.06	4.98	4.88	5.24	5.24	5.13	5.35	5.66	4.87	5.33	5	5.02	5.14	4.95	5.23	4.81	5.17	5.15	5.22	5.07	5.03	4.89	4.77	5.38
"1552648_a_at"	4.84	5.19	4.88	4.82	4.83	4.37	5	4.92	5.25	5.22	4.75	4.63	4.84	4.53	4.42	4.32	5.16	6	4.7	4.62	4.73	4.39	4.75	4.44	4.75	4.47	4.56	4.91	4.71	4.49	4.87	5.15	4.81	4.96	4.68	5.07	4.45	4.49	5.25	4.95	4.6	4.9	4.65	4.89	4.84	5.03	5.15	5.09	5.1	4.63	5.06	5.15	5.05	4.62	4.7	5.41	4.96	4.41	5.1	4.7	4.64	5.31	4.63	5.11	4.91	4.69	4.59	4.64	4.8	4.83	4.4	4.27	5.01	4.72	5.13	4.94	5.16	4.5	4.63	4.61	4.91	4.9	4.41	4.41	4.55	4.68	5.04	4.98	4.94	4.97	4.34	5.03	4.31	4.75	4.92	4.92	4.49
"1552649_a_at"	3.84	3.47	3.5	3.82	3.6	3.93	3.41	3.35	3.86	3.41	3.75	3.44	3.73	4.06	3.3	3.32	4.23	3.53	3.63	3.49	3.99	4.21	3.29	3.69	3.5	3.75	3.69	3.37	3.5	3.29	3.31	3.41	3.86	3.89	3.89	3.65	4.25	3.56	3.46	4.08	3.29	3.43	3.47	3.45	3.45	3.35	3.23	3.47	3.31	3.54	3.22	3.7	3.6	3.89	3.42	3.71	3.93	3.34	3.62	3.93	3.55	3.33	3.54	3.39	3.47	3.25	3.98	3.11	3.26	3.68	3.44	3.69	3.45	3.57	3.5	3.6	4.22	3.23	3.37	3.29	3.66	3.42	3.79	3.79	3.66	4.24	3.58	3.59	3.33	3.31	3.48	3.81	3.61	4.16	3.71	3.34	3.8
"1552651_a_at"	3.85	3.67	3.98	4.36	4.23	3.96	4.35	3.65	3.84	3.33	4.16	3.73	4.27	3.83	3.97	4.06	4.37	3.17	3.95	3.56	3.79	3.78	3.85	4.21	3.79	3.95	4.11	3.86	4.03	3.96	3.76	4.13	3.75	4.3	4.11	4.19	4.2	3.67	3.5	3.88	3.97	4.87	3.74	4.25	3.94	3.95	3.6	3.82	3.9	3.61	4.05	4.08	4.42	4.18	4.26	4.17	4.2	3.96	4.12	3.9	3.83	3.63	3.98	4.08	4.35	4.22	3.87	4	4.03	4.65	3.57	4.05	4.53	4.26	4.17	3.6	4.27	4.15	3.93	4.16	4.33	4.57	4.04	3.78	3.88	4.06	4.26	4.21	4.31	4.53	3.84	4.19	4.18	4.47	3.98	4.2	4.03
"1552652_at"	5.12	5.61	5.63	6.41	5.62	5.5	5.18	5.07	4.98	4.86	6.89	5.72	6.16	5.73	6.5	5.25	5	6.59	5.22	5.32	5.27	4.95	5.72	4.76	4.91	5.4	5.3	5.87	6.53	5.63	5.96	6.51	5.54	5.06	4.75	8.16	5.71	7.51	5.41	5.3	5.45	4.39	5.38	5.88	5.18	5.59	5.54	5.19	5.58	5.7	5.41	5.08	5.34	5.42	5.66	6.07	5.25	5.51	5.31	4.91	8.96	5.41	5.3	5.48	5.78	5.53	5.37	6.04	6.37	8.93	5.43	4.84	5.45	5.64	5.25	5.24	5.37	5.35	5.19	5.48	6.46	4.73	4.92	5.18	5.09	7.18	5.29	4.98	5.34	5.35	5.35	5.34	5.65	5.77	5.06	5.32	5.73
"1552656_s_at"	4.95	5.66	5.61	5.11	5.4	4.83	4.69	5.26	4.83	4.43	5.08	5.11	4.93	4.67	4.77	5	5.25	4.51	4.73	4.95	4.78	5.01	4.67	4.77	4.57	4.78	5.14	4.81	4.83	5.13	5.14	5.42	5.12	5.07	5.47	4.98	4.68	5.07	5.03	5.02	4.84	5.03	4.61	5.4	4.97	5.12	5.02	4.75	4.79	5.47	4.93	5.31	4.63	4.81	4.62	4.33	5.64	4.64	5	5.05	5.07	4.89	4.93	5.61	4.98	5.01	5.52	4.94	5.55	5.64	4.92	4.95	5.17	4.69	5.08	5.05	5.26	5.34	5.52	5.42	5.76	4.97	5.5	5.03	5.03	4.94	5.13	5.05	5.08	5.96	4.56	5.23	4.97	5.3	4.93	4.01	4.64
"1552657_a_at"	4.06	4.47	4.6	4.79	4.74	4.26	4.49	3.81	4.56	4.27	4.07	3.72	4.15	4.24	4.21	3.64	3.58	4.03	3.85	3.87	4.12	3.88	4.03	4.15	4.28	3.98	3.96	3.81	4.6	4	3.91	4.42	3.84	4.29	3.83	4.22	4.3	4.06	4.44	4.11	4.01	3.69	4.21	4.35	4.19	4.06	3.89	3.94	4.22	4.34	4.43	4.48	4.72	4.46	4.93	5.19	4.87	4.23	4.41	4.41	4.91	4.6	4.37	4.74	4.82	4.31	4.33	4.39	3.97	4.75	4.2	3.96	4.72	4.42	4.37	4.21	4.25	4.7	4.49	4.4	5.05	4.54	4.46	3.87	4.03	4.89	4.71	4.46	4.14	4.33	4.06	3.95	4.08	4.23	4.45	4.32	4.16
"1552658_a_at"	3.41	4.5	4.37	3.99	3.89	3.9	3.89	3.17	4.6	3.81	3.87	4.92	4.38	3.6	4.26	3.8	3.45	2.87	3.44	4.05	4.65	4.64	4.87	3.81	4.66	3.83	3.79	4.41	5.03	4.37	3.95	4.31	3.45	3.91	3.67	3.87	3.67	3.53	3.98	3.52	3.12	4.39	3.66	4.34	4.11	4.15	3.67	4.03	4.28	3.95	5.16	4.41	4.7	3.84	4.95	5.5	5.04	4.07	5	5.3	4.5	5.24	4.41	5.04	4.89	4.11	3.67	4.19	3.41	5.18	3.6	3.46	4.28	3.4	3.66	3.44	3.95	4.72	4.02	4.72	5.19	4.59	5.16	3.76	4.2	5.65	4.39	4.22	4.04	4.4	3.3	3.78	3.83	4.11	4.53	4.45	3.91
"1552660_a_at"	3.6	3.6	3.41	3.5	3.49	3.28	3.53	3.11	3.35	3.65	3.7	3.57	3.88	4.04	3.93	4.36	4.85	5.04	3.82	3.62	3.7	3.41	3.47	3.74	4.1	4.22	4.57	3.56	3.71	4.08	3.32	3.55	3.98	3.65	3.66	3.34	3.6	3.89	3.46	3.4	3.64	3.27	3.92	4.02	3.93	3.58	3.57	3.75	3.63	3.32	3.57	3.52	3.88	3.63	4.31	3.81	4.03	3.93	3.62	3.99	3.68	4.17	3.52	4.14	3.79	3.98	3.79	3.77	3.27	4.05	3.1	3.76	3.81	3.59	3.48	3.3	3.47	3.78	3.63	3.8	4.01	4.36	3.85	3.5	3.7	3.59	3.74	3.49	4.29	3.57	3.63	3.58	3.63	3.86	4.01	3.68	3.54
"1552661_at"	2.61	2.93	2.75	2.61	2.58	2.62	2.79	2.78	2.67	2.91	2.7	2.7	2.7	2.74	2.78	2.7	2.8	2.72	2.65	2.63	2.8	2.68	2.72	2.66	2.7	2.62	2.67	2.78	2.75	2.74	2.71	2.73	2.88	2.62	2.69	2.77	2.7	2.55	2.65	2.76	2.61	3.12	2.62	2.65	2.72	2.73	2.74	2.79	2.67	2.8	2.64	2.72	2.54	2.84	2.63	3.09	2.56	2.58	2.64	2.6	2.76	2.63	2.54	2.63	2.67	2.74	2.99	2.69	2.89	2.98	3.08	2.65	2.74	2.94	2.75	3.02	3.06	2.86	2.87	2.92	2.92	2.92	2.98	2.9	2.72	2.94	2.67	2.73	2.62	3.1	2.78	2.67	2.92	2.79	2.67	2.73	2.74
"1552662_a_at"	3.57	3.92	3.52	3.28	3.54	3.61	3.44	3.41	3.64	3.45	3.76	3.25	3.55	3.57	3.35	3.26	3.37	3.42	3.46	3.77	3.46	3.48	3.44	3.68	3.34	3.26	3.3	3.22	3.37	3.36	3.39	3.27	3.67	3.34	3.31	3.65	3.42	3.3	3.78	3.74	3.58	3.64	3.34	3.51	3.61	3.42	3.48	3.31	3.36	3.52	3.59	3.63	3.79	3.89	3.95	3.54	3.78	3.67	3.85	3.74	3.67	3.46	3.77	3.78	3.95	3.49	3.46	3.52	3.66	4.03	3.46	3.32	4	3.88	3.88	3.38	3.99	4	3.49	3.32	4.58	4.08	3.88	3.19	3.72	3.96	3.89	3.53	3.63	3.63	3.6	3.47	3.44	3.88	3.57	3.37	3.38
"1552663_a_at"	5.55	6.62	6.26	6.68	6.38	5.49	6.04	5.44	6.36	5.54	6.25	5.69	5.89	5.49	5.65	5.77	5.3	5.54	5.76	6.07	5.96	5.82	5.72	5.39	6.06	5.92	5.91	6.06	6.9	5.49	5.53	6.44	5.55	5.58	5.6	6.11	5.87	6.07	6.19	5.44	5.59	5.34	5.56	5.94	6.4	6.09	5.63	5.84	6.05	5.64	6.5	6.61	6.49	5.95	6.69	6.6	7.11	6.01	6.64	7.05	5.96	6.82	6.39	6.52	6.48	6.02	5.83	6.52	5.98	6.95	5.59	5.6	6.62	5.4	5.36	5.46	5.81	6.47	6.12	6.83	7.01	6.5	6.07	5.76	5.84	6.84	6.38	6.17	6.48	7.12	5.74	5.95	5.94	6.21	6.31	6.29	6.12
"1552664_at"	4.83	5.01	4.35	4.72	4.78	4.1	4.73	4.86	5.14	4.9	4.73	4.34	6.28	4.37	5.09	5.04	4.91	5.1	5.18	4.51	4.32	4.76	4.41	4.32	5.01	4.22	4.87	5.11	4.73	4.55	4.74	4.67	4.93	5.01	4.3	6.02	4.63	5.6	4.03	4.51	4.86	4.32	5.16	4.57	4.62	4.68	4.49	5	4.87	4.2	4.45	4.78	4.99	4.63	4.7	4.93	4.27	5.22	4.19	4.61	4.43	4.82	4.54	4.72	4.35	5.03	4.65	4.47	4.43	4.64	4.3	5	5.01	4.75	4.79	4.16	4.21	5	4.91	5.09	4.55	4.29	4.96	4.44	4.72	4.46	4.66	4.31	4.63	4.25	4.87	4.67	4.2	4.27	5.31	5.51	4.87
"1552665_at"	6.05	5.85	6.27	4.81	6.45	4.46	6.83	7.1	5	5.86	5.15	6.36	4.73	6.01	6.12	6.12	6.53	4.55	6.48	5.32	5.41	5.47	5.49	5.73	4.87	4.39	5.82	5.72	4.43	4.5	4.62	5.16	7.37	6.12	7.5	5.48	6.29	4.65	6.19	7.01	6.62	5.31	8.12	5.93	6.21	6.82	6.51	5.89	5.99	7.23	6.19	5.24	5.08	6.1	5.37	5.06	5.31	6.18	5.22	4.91	4.27	5.37	4.99	4.51	5.9	5.97	5.95	6.08	4.84	5.15	6.35	6.21	5.76	5.99	6.98	6.77	6.13	6.44	4.26	7.34	6.08	6.06	6.24	7.05	5.48	5.14	5.53	5.38	4.95	5.62	5.72	6.43	4.86	6.35	4.79	6.48	6.23
"1552666_a_at"	2.86	2.97	3.02	3.02	3.22	3.06	3.05	2.8	3.02	3.11	3.21	3.13	2.93	3.21	3.26	2.89	2.81	3.04	2.81	2.71	3.17	3.12	2.93	3.03	2.98	2.73	2.91	2.81	3.32	2.74	2.92	3.13	2.92	3.09	2.98	3.18	3.11	3	3.34	3.14	2.84	3.64	2.75	3.55	3.11	3.03	3.04	2.91	3.04	2.99	3.04	2.96	3.1	3.09	3.41	3.19	3.52	3.03	3.27	3.12	3.2	3.17	3.24	3.14	3.12	2.96	3.31	3.3	3.56	2.9	3.09	3.05	3.55	2.96	3.17	3.02	3.37	3.24	3.16	3.73	3.45	3.15	3.45	3.38	3.21	3.13	3.03	3.2	2.96	3.13	2.7	3.02	2.93	3.09	3.11	2.86	2.92
"1552667_a_at"	5.66	5.28	4.93	5.11	7.46	4.76	5.04	5.36	6.17	5.61	5.59	6.87	6.05	4.81	6.97	6.11	5.01	6.49	5.5	6.54	5.73	8.27	6.18	6.79	7.78	6.81	6.75	6.4	8.18	7.29	6.19	5.96	6.25	6.05	4.67	6.91	6.12	7.53	4.9	6.99	6.21	6.52	6.14	5.07	5.71	5.01	5.61	6.08	6.85	5.15	5.08	5.64	4.79	6.07	5.38	4.62	6.21	6.7	5.27	5.94	5.79	4.93	5.14	5.51	5.1	5.54	7.04	4.95	6.87	6.33	6.39	6.19	6	6.04	6.26	5.85	5.52	5.76	5.51	6.18	5.48	5.71	5.21	5.97	5.98	5.29	5.45	5.38	5.2	4.69	6.21	5.8	5.21	4.66	6.32	6.85	5.81
"1552669_at"	3.81	3.85	3.91	4.01	3.71	3.8	4.02	3.71	4.01	3.88	3.69	3.52	4.01	3.87	3.84	3.56	3.61	3.61	3.63	3.49	3.82	3.69	3.74	3.75	3.72	3.9	3.72	3.85	4.17	3.6	3.52	4.18	3.81	3.66	3.88	3.76	3.91	3.52	3.74	3.8	3.78	4.25	3.59	4.01	3.72	3.68	3.5	3.55	3.98	3.8	3.88	3.78	4.08	3.83	3.9	4.46	4.16	3.62	3.86	4.19	4.02	3.94	3.9	3.99	3.92	3.76	3.52	4.05	3.71	4.42	3.7	3.67	4.07	3.83	3.92	3.64	3.89	4.56	4.03	4.08	3.89	4.1	3.92	3.68	3.96	4.06	3.94	3.95	3.94	4.9	3.75	3.93	3.7	4.1	3.78	3.79	3.89
"1552670_a_at"	5.81	4.93	4.45	4.8	4.25	5.38	4.27	4.35	4.39	4.95	4.57	4.09	4.13	4.53	4.87	4.58	4.97	4.23	6.32	5.46	4.43	4.22	4.45	7.82	4.73	4.37	6.74	6.51	4.42	5.29	4.86	5.19	7.3	4.71	6.88	4.31	7.88	4.58	7.24	7.39	4.76	4.88	4.97	5.1	4.6	4.62	4.86	4.65	4.77	5.83	5.74	4.79	5.47	5.62	5.47	4.33	5.23	4.75	4.87	5.2	4.58	5.28	5.81	5.5	6.3	4.83	4.75	4.85	5.03	5.56	4.79	4.6	5.38	5.22	4.66	5.67	7.31	5.32	5.78	4.78	5.84	5.48	5.48	7.28	5.7	5.28	4.96	5.37	5.11	5.83	5.33	4.72	4.66	6.02	5.01	4.65	5.13
"1552671_a_at"	3.95	4.65	4.35	3.99	4.09	4.41	4.14	6.11	3.95	5.59	4.57	4.35	4.07	4.51	4.07	4.5	3.87	5.17	4.29	6.23	3.99	4.08	5.31	4.15	3.69	3.4	4.13	4.23	3.62	3.85	4.87	3.79	4.71	4.41	4.85	4.66	5.06	4.41	4.63	4.3	4.42	3.68	3.86	3.92	3.73	3.76	4.14	3.85	3.87	4.26	3.84	4.39	4.05	3.96	4.14	4.15	3.76	3.72	4.02	4.07	3.8	4.51	4.34	3.91	3.57	3.87	4.28	4.18	5.21	4.64	4.11	4.06	4.56	4.1	4.14	4.27	4.34	4.22	4.17	3.93	4.66	3.76	4.22	4.11	3.99	4.4	3.97	4.1	4.13	4.12	3.87	5.26	4.04	3.85	4.43	3.82	3.93
"1552672_a_at"	3.85	4.72	4.26	3.97	4.19	4.18	4.15	4.07	4.15	4.07	4.06	4.05	3.95	3.92	4.15	4.01	3.69	3.69	3.87	3.66	4.08	3.88	4.22	3.91	3.95	3.92	3.67	4.06	4.36	4.14	3.91	4.23	3.88	3.79	3.96	4.08	3.94	3.78	4.25	3.73	4.03	4.39	3.71	4.11	4.23	4.27	3.84	3.89	4.11	3.74	4.18	4.3	4.15	4.03	4.27	4.65	4.82	4.09	4.62	4.09	4.09	4.63	4.33	3.87	4.56	4.08	3.34	3.87	3.74	4.15	3.8	3.76	3.75	3.58	3.56	3.61	4.01	4.84	3.94	3.71	4.37	4.02	4.29	3.67	3.77	4.47	4.05	3.81	3.77	3.88	3.84	3.97	4.12	3.95	4.24	4.29	3.92
"1552673_at"	3.19	4.61	3.95	3.9	3.51	3.52	4.36	3.34	4.4	3.23	3.62	3.69	4.01	3.35	3.91	3.64	3.3	2.98	3.39	3.45	4.18	3.31	3.99	3.32	3.54	3.54	3.27	3.31	4.44	3.75	3.68	4	3.22	3.45	3.31	4.03	3.31	3.12	3.8	3.06	3.14	3.24	3.14	4.04	4.15	4.04	3.35	3.51	3.97	3.65	4.32	4.53	4.85	4.23	5.24	4.51	5.13	4.07	4.7	4.5	4.41	4.5	4.27	4.15	4.49	3.99	3.78	4.01	3.13	4.82	3.61	3.25	4.84	3.55	3.71	3.05	3.79	4.12	4.08	4.05	4.46	4.41	4.82	3.43	3.78	4.62	4.02	3.97	4	4.82	3.36	3.18	3.69	4.11	4.13	4.11	3.64
"1552674_at"	2.87	3.19	3.66	3.17	3.32	3.03	3.39	2.76	3.32	2.84	2.85	2.95	3.01	2.78	3.3	2.9	2.89	2.6	2.7	3.04	2.89	2.97	3.19	3.29	3.12	3.07	2.79	2.78	3.31	2.98	2.76	3.29	2.74	2.97	2.74	3.26	2.86	3.02	3.18	2.74	2.83	3.24	2.87	3.64	3.21	3.09	2.68	2.94	3.24	2.96	3.52	3.49	3.7	3.39	3.44	3.74	3.16	3.16	3.88	3.27	3.63	3.11	3.09	3.44	3.67	3.16	3.02	3.38	3.07	3.46	2.91	2.85	3.7	3.06	3.09	3.03	3.34	3.23	2.98	3.3	3.89	3.11	3.72	2.96	3.2	3.81	3.15	3.61	3.39	3.91	2.66	3.09	3.01	3.35	3.33	3.46	3.03
"1552675_at"	3.2	3.41	3.45	3.48	3.07	3.3	3.27	3.02	3.33	3.18	3.32	3.37	3.32	3.6	3.31	3.21	3.04	3.03	2.96	3.14	3.12	2.95	3.4	3.11	3.11	3.32	3.24	3.16	3.84	3.06	3.22	3.48	2.98	3.25	3.3	2.99	3.08	2.97	3.37	3.36	3.02	3.38	3.41	3.32	3.39	3.25	3.1	3.01	3.09	3.29	3.64	3.49	3.5	3.43	3.57	3.94	3.64	3.19	3.09	3.54	3.7	3.24	3.19	3.2	3.78	3.17	3.18	3.13	3.6	3.61	3.38	3.09	3.52	3.26	3.23	3.27	3.14	3.35	3.41	3.57	3.73	3.22	3.82	3.05	3.3	3.56	3.24	3.26	3.28	3.25	3.38	3.16	3.13	3.2	3.29	2.99	2.99
"1552676_at"	5.08	5.18	5.12	4.83	5.13	5.27	4.89	5	5.14	5.05	4.9	4.82	4.77	5.25	4.9	4.78	5.01	5.19	4.86	4.68	4.89	4.84	4.72	4.82	4.81	4.64	4.71	4.4	4.91	4.48	4.65	5.68	5.3	5.07	4.88	4.66	4.77	4.79	5.25	5.64	4.75	5.12	4.94	4.89	4.86	5.19	4.76	5.06	5.08	5.07	5.27	5.12	5.44	5.58	5.36	5.31	5.67	4.68	5.43	5.55	4.66	5.15	5.28	5.49	5.77	4.98	5.26	5.37	5.34	5.48	5.08	5.19	4.96	5.09	5.03	5.15	5.46	5.26	5.15	5.55	5.99	5.2	4.78	5.06	5.24	5.68	5.41	5.35	4.99	4.99	4.84	4.93	4.82	5.34	4.86	4.65	4.61
"1552677_a_at"	4.46	4.72	4.27	4.7	4.64	4.18	4.38	4.22	4.3	4.13	4.48	4.2	4.29	4.57	4.36	4.6	3.89	5.01	4.7	3.94	4.37	3.94	3.99	4.2	4.81	5.53	4.96	4.48	4.29	5.45	4.46	5.26	5.23	4.4	4.4	4.78	4.51	5.55	4.18	4.41	5.26	4.66	4.61	4.2	4.05	4.94	4.97	4.7	4.71	4.3	4.29	4.3	4.24	4.1	4.1	4.2	4.54	4.58	4.21	4.58	4.27	4.67	4.35	4.89	4.55	4.97	4.86	4.57	4.45	5.19	5.28	4.76	4.21	4.94	4.37	4.38	4.44	4.87	4.15	4.71	4.94	4.5	4.8	4.99	4.28	5.01	4.5	5.03	4.15	4.43	4.71	4.96	4.38	4.51	4.3	4.94	5.54
"1552678_a_at"	4.64	4.66	4.89	5.07	4.98	4.65	5.06	4.6	4.27	4.27	5.32	4.41	5.03	5.11	5.15	4.99	4.54	5.98	4.64	4.92	4.8	4.22	4.51	4.34	5.28	4.53	4.93	5.31	5.23	5.72	5.48	6.12	4.36	4.64	4.62	7.04	4.38	5.64	4.25	4.33	4.64	5.35	4.74	4.68	4.73	4.72	5	4.63	4.73	4.49	4.57	5.18	4.79	4.54	5.18	4.5	5.22	4.65	4.46	4.63	4.41	4.71	4.39	4.53	4.88	4.5	5.23	4.7	5.42	5.38	5.03	4.83	5.41	4.89	4.82	4.1	5.11	4.87	4.44	4.86	5.41	5.22	5.16	4.79	4.52	5.84	4.5	5.1	4.65	4.96	4.53	5.57	4.86	5.4	5.03	4.64	4.57
"1552680_a_at"	3.8	3.82	3.69	4.58	3.9	3.88	3.33	5.84	4.34	3.75	3.93	3.74	4.82	4.2	4.07	4.22	4.54	4.65	3.73	4.39	4.45	4.77	4.56	3.57	4.67	4.38	3.43	4.78	3.85	3.82	4.57	4.69	4.18	4.21	4.27	4.03	3.85	5.96	3.76	3.91	4.3	5	5.97	4.62	5.56	4.02	4.61	4.12	3.91	4.77	3.93	4.01	3.82	3.36	4.24	3.53	4.11	3.55	3.77	4.07	3.85	4.55	3.92	3.84	3.98	3.76	3.69	4.02	4.31	4.06	5.65	3.92	4.75	3.67	4.01	3.93	3.7	4.16	4.92	3.5	4.04	4.1	3.83	3.92	4.73	4.43	4.08	4.35	4.05	3.56	3.85	3.56	4.47	3.58	4.3	3.61	3.83
"1552682_a_at"	3.37	3.22	3.54	3.76	3.4	3.57	3.15	4.03	4.05	3.32	3.28	3.06	4.14	3.27	4.06	3.32	3.53	3.76	3.16	3.48	3.73	3.65	3.82	2.98	3.67	3.34	3.23	3.12	3.48	3.03	3.59	3.3	3.24	3.36	3.47	3.24	3.14	4.09	3.24	3.47	3.2	3.6	3.74	3.36	3.99	3.47	3.34	3.29	3.15	3.49	3.38	3.36	3.2	3.04	3.36	3.36	3.5	3.03	3.14	3.45	2.91	3.45	3.44	3.27	3.26	3.46	3.49	3.64	3.7	3.85	4.47	3.37	3.56	3.54	3.5	3.85	3.8	3.49	3.69	3.77	3.39	3.75	3.65	3.42	3.75	3.59	3.61	3.32	3.25	4.86	3.33	3.18	4.12	3.18	3.84	3.8	3.59
"1552684_a_at"	3	3.35	3.04	3.23	3.26	3.12	3.4	2.87	3.05	2.94	2.94	3	3.19	3.07	3.06	3.05	3.17	3.22	2.86	2.98	3.09	3.23	3.14	3.24	2.89	3.48	3.06	2.92	3.04	3.34	3.1	3.41	3.19	2.97	3.14	3.1	3.14	2.95	3.09	3	3.11	3.94	3.17	3.17	3.12	3.12	3.04	3.04	3.24	3.22	3.19	2.97	3.28	3.16	3.22	3.21	3	2.96	3.33	3.39	3.38	3	2.93	3.13	3.33	3.12	3.34	3.3	3.31	3.32	2.92	3.49	3.24	3.41	3.23	3.08	3.39	3.21	3.1	3.11	3.15	3.03	3.37	3.05	3.01	3.33	3.06	3.18	2.99	3.33	3.02	3.16	3.09	3.06	3.2	3.12	3.45
"1552685_a_at"	3.99	3.74	4.07	4.09	4.43	4.26	4.4	4.43	4.03	4.09	4.21	4.44	3.96	4.07	4.49	4.04	3.93	4.53	3.96	4.26	4.3	4.12	4.31	3.96	3.91	4.05	3.92	4.15	4.26	4.22	3.92	4.21	4.08	4.05	3.95	4.11	4.08	4.06	4.25	4.14	4.15	3.98	3.9	4.12	4.1	4.04	4.09	3.85	4.15	4.06	4.16	4.27	4.14	4.48	4.2	4.2	4.31	4.05	4.46	4.28	3.9	4.42	4.17	4.56	4.11	3.93	4.28	4.63	3.99	4.25	4.24	3.93	4.14	4.38	3.78	4.09	4.59	4.16	4.52	4.11	4.53	4.21	4.9	4.1	4.14	4.15	4.3	3.95	4.15	4.77	3.97	4.1	4.16	4.16	4.16	4.15	4.19
"1552686_at"	4.26	4.88	4.77	5.1	4.92	4.78	4.8	4.46	5	4.65	4.58	4.49	4.68	4.36	4.5	4.19	3.93	4.59	4.21	4.69	4.69	4.59	4.54	4.51	4.65	4.56	4.28	4.61	4.77	4.29	4.07	4.6	4.15	4.72	4.27	4.49	4.56	4.44	4.86	4.4	4.13	4.72	4.28	4.86	4.61	4.61	4.19	4.33	4.63	4.22	4.74	4.69	5.17	4.47	5.44	5.3	4.99	4.63	4.84	4.84	4.41	5.22	4.54	4.78	5.09	4.75	4.96	4.95	4.71	5.74	4.44	4.78	5.33	4.34	4.78	4.33	5.01	5.42	5.04	5.16	5.5	4.93	5.56	4.33	5	5.13	4.8	4.72	4.69	6.04	4.58	4.77	4.75	5.14	4.62	4.53	4.33
"1552687_a_at"	3.58	3.52	3.44	3.82	3.63	3.56	3.63	3.56	3.82	3.65	3.74	3.57	2.93	3.76	3.51	3.64	3.22	3.83	3.72	3.42	3.84	3.52	3.45	3.34	3.48	3.69	3.29	3.53	3.36	3.36	3.35	3.83	3.31	3.6	3.75	3.18	3.57	3.58	3.74	3.78	3.51	3.66	3.65	3.83	3.71	3.62	3.5	3.44	3.43	3.95	3.66	3.59	3.74	3.63	4.3	3.77	4.07	3.49	3.73	3.48	3.37	3.61	3.5	3.55	4	3.91	3.77	3.87	3.79	4.4	3.61	3.75	3.89	3.51	3.82	3.51	3.64	4.17	3.51	3.74	4.54	3.5	3.94	3.68	4.1	3.91	3.7	3.87	3.57	3.75	3.89	3.85	3.45	3.35	3.67	3.57	3.66
"1552689_at"	6.32	6.18	6.36	6.64	6.49	6.51	6.19	6.66	6.53	6.35	6.36	6.21	6.45	6.63	6.06	6.22	6.26	5.89	6.41	5.96	6.32	6.14	6	5.84	6.25	6.17	5.83	6.19	6.67	6.1	6.73	6.72	6.24	6.46	6.43	6.67	6.54	6.5	6.48	6.28	6.29	6.59	6.1	6.21	6.21	6.18	6.26	6.38	6.51	5.79	5.93	6.15	6.29	6.34	6.47	6.64	6.39	5.78	6.12	6.72	6.49	6.25	6.24	6.39	6.31	6.64	6.59	6.49	5.95	6.3	5.9	6.72	6.42	6.61	6.18	5.35	6.3	6.68	6.08	6.46	6.46	6.87	6.14	6.1	6.27	6.34	6.22	6.44	6.31	6.24	6.13	6.26	6.08	6.43	6.24	6.37	6.37
"1552690_a_at"	8.15	5.02	5.34	4.93	6.43	7.63	6.67	5.05	6.38	5.75	5.32	5.79	4.75	7.21	5.39	6.96	7.84	6.56	7.46	5.47	7.48	6.27	4.82	7.74	8.69	4.47	8.84	5.44	4.6	5.18	7.38	5.05	8.68	8.63	4.48	4.76	6.49	5.39	6.94	6.02	7.75	6.33	6.1	5.62	7.4	7.02	7.16	8.27	6.75	7.27	5.99	5.06	7	6.1	5.85	5.61	5.17	5.13	5.54	5.01	5	5.03	6.82	7.32	6.01	7.54	7.96	6.58	5.67	5.79	5.47	7.58	5.26	7.67	7.54	6.58	6.51	5.42	6.01	6.66	5.16	7.69	5.98	6.03	4.81	5.11	6.21	7.57	7.55	6.81	6.79	4.94	5.17	6.02	5.36	5.43	5.9
"1552691_at"	4.6	2.94	3.64	3.32	6.37	4.01	3.48	3.88	3.26	4.01	3.72	2.82	3.31	4.29	3.81	5.96	5.09	4.82	6.03	4.24	4.65	5.08	5.76	3.87	4.6	2.61	6.21	5.58	3.79	5.29	3.63	4.19	4.44	4.25	3.81	4.61	4.56	4.73	2.71	3.62	5.26	4.81	6.45	3.49	5.43	3.53	5.07	4.75	4.58	3.74	2.68	2.63	3.6	3.61	3.62	3.38	3.18	4.79	3	3.3	3.72	3.09	4	3.87	3.38	3.81	4	3.19	5.65	3.22	4.21	5.47	3.62	4.79	5.58	3.76	3.24	3.25	2.62	5.02	3.7	3.81	4.12	5.38	3.82	3.25	3.47	3.15	4.04	3.8	5.75	4.65	3.97	4.2	3.68	6.87	3.86
"1552693_at"	3.23	3.02	3.29	3.21	3.09	3.25	3.13	3.32	2.92	3.17	3	3.01	3.09	3.27	2.95	3.92	3.29	3.41	3.87	2.94	3.04	3.73	3.32	3.09	3.3	2.98	3.75	3.69	3.49	3.37	2.99	3.6	3.19	2.88	2.86	3.24	3.05	3.11	3.17	2.86	3.41	3.89	3.84	3.05	3.2	3.12	3.39	3.09	3.09	2.92	2.87	2.94	2.97	3.11	3.39	3.24	3.15	3.15	3.05	3.26	3.12	3.2	3.17	3.07	3.22	3	3.04	3.01	3.41	3.05	3.31	3.28	3.14	3.78	3.42	3.2	3.37	3.03	3.02	3.24	3.31	2.92	3.09	3.29	3.04	2.97	3.15	3.06	3.3	3.34	3.33	3.19	2.88	3.08	3.06	3.18	3.12
"1552694_at"	2.87	3.35	3.31	2.89	2.76	3.16	3.16	2.72	2.71	3.17	2.75	3.04	2.91	2.96	2.9	2.8	2.63	2.71	2.57	2.84	2.87	2.94	3.16	2.94	3.32	2.9	2.85	2.81	3.05	3	2.84	3.12	2.81	3.12	2.78	3.23	2.95	2.81	2.85	2.7	2.72	3.15	2.85	3.23	3.21	2.97	2.81	3.12	2.98	2.97	3.47	3.34	3.22	3.22	3.52	3.78	3.17	2.93	2.87	3.12	3.67	3.32	3	3.23	2.86	2.97	3.11	2.89	3.02	3.93	3.23	2.79	3.54	3.08	2.92	3.23	3.61	3.52	3.04	3.98	3.64	3.32	3.74	2.92	3.1	3.69	3.35	3.07	3.25	3.43	3.33	2.75	2.98	3.41	3.09	2.95	2.98
"1552695_a_at"	3.96	4.25	3.74	3.88	4.1	3.81	4.16	3.38	3.97	3.67	3.32	3.8	4.08	3.46	3.72	3.36	3.85	3.42	3.21	3.46	3.91	3.65	3.96	3.47	3.78	3.53	3.38	3.52	4.09	3.68	3.6	4.46	3.19	3.97	3.52	3.53	3.47	3.4	3.91	3.23	3.34	3.64	3.46	4.95	4.2	4.01	3.99	4.04	4.07	4.04	4.75	4.43	5.16	3.96	5.64	4.74	5.14	3.96	4.67	4.75	4.59	4.79	4.35	4.23	4.74	3.93	3.72	3.97	3.38	4.62	3.8	3.54	4.16	3.66	3.86	3.29	3.76	4.71	3.88	4.37	4.55	4.16	3.92	3.68	3.75	4.16	3.99	3.93	3.99	4.34	3.47	3.64	3.72	4.26	3.62	4.05	3.82
"1552696_at"	3.49	3.23	3.44	3.38	3.23	3.55	3.67	3.83	3.22	3.3	3.28	3.5	3.64	3.64	3.56	3.58	3.46	3.17	3.34	4.16	3.41	3.71	3.54	3.69	3.33	3.56	3.69	3.87	3.43	3.87	3.26	3.68	3.67	3.33	3.82	3.46	3.46	3.76	3.58	3.35	3.6	3.59	3.35	3.42	3.38	3.21	3.39	3.29	3.36	3.39	3.7	3.49	3.43	3.35	4.07	3.76	3.43	3.47	3.61	4.32	3.52	3.71	3.57	3.74	3.64	3.36	3.28	3.33	3.41	3.5	3.22	3.42	3.74	3.54	3.41	3.27	3.52	3.71	3.47	3.46	3.56	3.42	3.33	4.46	3.93	3.33	3.48	3.7	3.51	3.44	3.33	3.69	3.25	3.49	3.42	3.68	3.75
"1552698_at"	5.43	5.53	5.54	5.98	5.55	5.67	5.6	5.52	5.55	5.15	5.58	5.45	5.52	5.54	5.3	5.17	5.42	5.43	5.04	4.88	5.62	5.29	5.27	5.34	5.26	5.57	5.1	5.51	5.64	5.19	5.45	5.41	5.29	5.58	5.47	5.12	5.35	5.52	5.6	5.62	5.48	5.96	5.3	5.35	5.83	5.75	5.6	5.59	5.43	5.41	5.97	5.81	5.64	5.56	5.68	5.81	5.56	5.47	5.81	5.63	5.49	5.77	5.8	5.87	5.69	5.29	5.74	5.74	5.5	5.75	5.51	5.49	5.19	5.73	5.63	5.46	5.55	5.39	5.73	5.66	5.75	5.44	5.57	5.26	5.51	5.65	5.59	5.55	5.35	5.65	5.4	5.57	5.51	5.47	5.2	4.92	5.41
"1552701_a_at"	5.89	6.7	6.64	4.8	5.65	7.61	7.27	5.41	4.68	5.87	6.19	5.19	4.96	6.87	6.63	6.3	7.65	8.33	7.14	4.15	5.08	6.27	4.6	6.63	5.4	6.85	6.84	7.5	4.55	6.55	6.14	6.43	6.39	6.68	6.06	5.45	6.37	6.4	4.66	5.06	6.68	5.42	8.27	6.19	8.14	6.53	7.83	7.21	7.58	6.43	6.23	6.22	6.11	4.73	5.96	5.1	5.54	7.41	5.77	5.79	5.65	4.91	5.9	5.61	5.51	6.87	7.17	6.63	7.17	6.02	7.06	8.26	6.76	7.37	7.31	6.89	6.21	6.28	4.99	6.77	6.18	6.45	5.38	7	4.94	5.22	5.01	5.98	5.16	4.4	6.48	6.67	6.17	6.85	3.98	7.18	5.88
"1552703_s_at"	6.62	5.38	5.14	5.37	5.69	7.09	7	4.78	4.58	5.65	6.1	4.97	5.37	7	6.87	7.13	8.46	8.35	7.44	4.11	5.65	6.09	4.63	6.44	6.89	6.51	7.35	7.11	4.83	6.27	5.74	5.23	6.46	6.76	6.56	4.35	6.54	6.49	3.98	6.38	6.69	7.41	8.42	6.19	8.15	6.01	7.58	7.03	7.28	6.22	5.44	5.45	5.96	5.11	4.2	4.07	3.46	7.8	4.92	4.35	5.35	2.97	4.93	5.19	4.94	6.79	5.91	6.67	6.59	4.9	6.04	8.28	5.88	6.94	6.82	6.6	5.45	4.56	4.5	6.61	4.98	6.95	5.21	6.8	4.06	3.89	4.95	4.84	5.59	4.41	6.33	6.09	6.14	6.69	3.57	7.39	6.52
"1552705_at"	2.72	2.93	2.94	2.77	2.9	2.99	2.86	2.67	2.96	3.08	2.72	2.69	2.89	2.8	3.11	2.8	2.69	3.27	2.85	2.75	2.82	3.02	2.78	2.8	2.72	2.88	2.73	2.7	2.82	2.99	2.74	2.78	2.73	2.72	2.79	2.67	2.79	2.67	2.52	2.7	2.71	2.85	2.71	2.83	2.81	2.64	2.79	2.72	2.9	2.77	2.64	2.71	2.73	2.79	2.83	2.76	2.92	2.77	2.74	2.74	2.79	2.56	2.87	2.82	2.75	2.87	3.03	2.92	2.93	3.2	2.95	3.07	2.88	3.21	2.75	2.67	3.02	2.85	2.86	3	3.1	2.86	2.98	2.79	2.62	2.77	2.86	2.77	2.81	3.41	2.87	2.73	2.72	2.97	2.9	3.12	3.02
"1552708_a_at"	2.99	3.14	3.45	3.5	3.19	3.21	3.05	2.94	3.59	3.07	3.19	3.25	3.68	3.09	3.15	2.92	2.93	2.9	3.05	3.27	3.6	3.18	3.5	3.1	3.41	3.31	3.08	3.05	3.59	3.04	3.28	3.87	2.89	3.14	3.12	3.39	3.17	3.19	3.26	2.93	3.15	3.57	2.98	3.55	3.56	3.43	3.3	3.32	3.45	3.35	3.78	3.74	3.48	3.71	4.67	4.02	4.2	3.46	4.07	3.88	3.73	4.19	3.25	3.68	3.95	3.51	3.01	3.06	2.85	4.81	2.88	3.07	3.76	2.76	3.01	2.92	3.46	3.53	3.23	3.46	4.02	3.38	4.34	3.01	3.34	4.38	3.73	3.54	3.23	3.93	3.13	3.07	2.95	3.66	3.34	3.46	3.29
"1552711_a_at"	6.44	6.52	6.12	6.31	5.61	6.16	5.86	7.13	6.53	5.67	6.17	6.47	6.19	6.06	7.37	6.37	5.46	6.86	6.07	5.81	6.06	5.4	6.17	5.47	6.68	6.44	5.62	6.07	5.79	6.21	6.77	6.07	6.22	5.91	5.18	5.91	6.36	5.74	5.59	6.33	5.71	6.82	5.98	5.97	5.64	6.19	5.98	6.68	6.44	6.34	5.64	5.61	5.67	5.87	6.05	5.93	6.34	5.71	6.18	5.9	6	5.78	5.45	5.74	5.69	6.14	5.86	6.42	6.18	6.13	5.96	6.03	5.51	6.35	6.1	5.68	5.63	5.9	5.85	5.98	5.9	5.84	5.67	5.97	6.16	6.25	6.06	6.7	5.65	5.75	5.77	7.3	5.55	5.8	6.4	6.57	6.09
"1552712_a_at"	3.93	4.38	3.93	4.6	4.34	4	4.59	3.78	4.89	3.98	3.98	3.98	3.84	4.17	4.37	3.99	3.95	3.65	3.83	3.83	4.14	4.07	4.15	3.88	4.01	3.94	3.93	4.13	4.33	3.64	3.93	4.06	3.41	4.14	3.9	4.18	4.08	3.86	4.31	3.84	3.62	4.5	3.71	4.19	4.17	4.18	4.16	4.02	4.27	4.01	4.3	4.39	4.73	4.01	5.21	4.37	4.52	4.16	4.91	4.57	4.16	5.15	4.19	4.43	4.86	4.11	3.71	4.34	3.52	4.99	3.86	3.85	4.85	3.95	3.66	3.82	3.97	4.88	4.36	4.89	4.83	4.61	4.23	3.97	4.38	5.22	4.63	4.51	4.65	4.51	4.08	3.81	4.01	4.51	4.56	4.45	3.92
"1552713_a_at"	3.51	4.27	3.66	5.17	4.4	3.74	3.53	3.53	4.31	3.76	3.97	3.86	6.79	3.61	3.64	3.77	3.33	3.54	3.49	3.82	3.82	3.51	4.46	3.58	4.04	3.88	3.7	3.64	5.75	3.62	3.51	4.35	4.01	3.87	3.52	3.81	3.6	3.77	3.79	3.69	3.96	3.75	3.69	4.04	3.9	3.69	3.58	3.62	4.43	4.36	3.83	3.92	4.14	3.94	4.31	5.71	4.82	3.64	4.3	3.57	3.81	4.12	3.98	4.08	4.16	3.71	3.85	3.85	3.53	4.47	4.98	3.8	3.75	3.63	3.74	3.76	4.89	4.07	3.9	4.34	4.99	3.93	4.33	3.47	3.82	4.47	5.14	4.15	4.41	5.02	3.92	3.93	4.01	4.54	4.19	3.92	4.52
"1552714_at"	3.45	3.77	3.36	3.77	3.31	3.29	3.32	3.41	3.52	3.62	3.76	3.41	3.49	3.45	3.14	3.28	3.13	3.37	3.21	3.38	3.39	3.26	3.46	3.04	3.42	3.16	2.95	3.64	3.15	3.3	4.66	3.76	3.2	3.33	3.25	3.62	3.24	3.55	3.8	3.27	3.31	4.27	3.26	3.83	3.55	3.61	3.31	3.39	3.35	3.36	3.94	3.64	4.25	3.6	4.19	3.39	4.32	3.29	3.64	3.46	3.73	4.06	3.62	3.63	3.77	3.36	3.32	3.79	3.21	4.18	3.24	3.24	3.38	3.5	3.32	3.2	3.79	3.65	3.5	3.83	4.36	3.4	3.37	3.11	3.53	3.87	3.97	3.54	3.12	4.34	3.47	3.35	3.29	3.47	3.47	3.68	3.45
"1552715_a_at"	3.07	3.6	3.35	3.38	3.3	3.17	3.41	3.25	3.61	2.95	3.06	3.19	3.15	3.35	3.32	2.98	3.12	3.21	3.02	3.2	3.25	3.03	3.01	3.29	3.31	3.16	3	3.13	3.21	3.08	3.27	3.29	3	3.39	3.02	3.15	3.12	3.07	3.22	3.12	3	3.48	3.06	3.24	3.59	3.23	3.15	3.23	3.14	3.24	3.28	3.18	3.14	3.35	3.44	3.44	3.75	3.26	3.33	3.26	3.35	3.64	3.36	3.13	3.38	3.78	3.44	3.27	3.17	3.68	3.43	3.23	3.38	2.96	3.31	3.21	3.31	3.02	3.16	3.58	3.79	3.48	3.49	3.2	3.16	3.22	3.41	3.11	3.48	3.25	3.84	3.07	3.12	3.92	3.32	3.01	2.99
"1552716_at"	4.19	4.03	3.83	3.8	4.23	4.29	4.05	4.02	4.19	3.82	3.39	4.13	3.38	5.63	5.43	4.91	5.41	6.02	5.1	3.33	3.86	4.55	3.97	4.15	4.66	3.64	6.44	4.62	4.25	4.8	4.37	4.32	4.4	5.14	3.63	3.77	4.52	5.74	3.78	3.96	4.85	5.64	5.52	4.93	6.44	4.28	4.13	4.97	4.36	5.16	4.37	4	4.75	4.16	4.98	4.68	4.55	5.04	5.28	3.97	4.01	4.22	4.39	4.08	4.14	5.11	4.42	5.05	4.05	5.03	4.72	5.54	4.75	4.6	5.02	4.7	4.14	4.07	3.89	4.83	3.98	4.53	4.71	5.11	4.04	4.28	4.12	3.92	4.2	3.53	4.25	3.48	3.59	4.83	4.12	4.03	4.12
"1552717_s_at"	6.21	5.4	4.94	5.15	5.1	4.68	4.95	4.6	5.33	5	5.26	5.09	4.97	5.11	5.17	5.18	5.32	5.62	4.85	4.99	5.55	5.67	5.24	5.54	5.2	5.11	5.64	5.43	5.93	4.62	5.24	5.41	4.85	5.35	4.87	5.18	4.51	5.66	4.68	5.86	5.2	5.05	5.04	4.99	4.96	4.66	5.15	5.11	5.17	5.39	5.52	5.2	4.99	5.28	5.69	5.27	6.17	4.96	5.34	5.1	5.03	5.64	5.02	5.04	5.01	4.95	5.17	4.71	4.54	5.52	4.35	4.86	5.4	4.55	4.87	4.72	5.15	5.54	5.22	5.46	5.62	5.14	5.66	4.92	4.5	5.08	4.93	5.34	5.32	5.2	4.98	4.9	4.75	5.02	5.16	5.14	4.73
"1552718_at"	4.76	5.08	4.86	4.99	4.95	5.17	5.05	4.71	4.93	4.66	4.47	4.58	4.93	4.62	4.92	4.52	4.49	4.72	4.63	4.41	4.47	4.69	4.72	4.57	4.68	4.7	4.67	4.63	5.14	4.58	4.96	5.06	4.64	4.76	4.83	4.75	4.82	4.67	4.67	4.24	4.5	4.35	4.42	5.49	4.74	5.23	4.71	4.57	4.86	4.74	5.17	5.38	5.28	4.82	6.02	5.66	6.14	5.08	5.4	5.4	5.1	5.4	5.3	5.45	5.58	5.12	5.05	5.26	4.73	5.85	4.91	4.28	5.52	5.05	4.72	4.81	4.96	5.84	5.18	5.26	5.92	5.25	5.43	4.92	5.38	5.35	5.11	5.28	4.91	5.19	4.5	4.68	4.85	5.1	4.84	4.95	4.87
"1552719_at"	5.38	5.52	5.85	6.23	6.51	5.13	5.45	6.87	5.2	5.89	5.39	6.05	5.62	5.04	6.06	5.27	5.11	4.35	5.17	5.89	5.72	5.21	6.45	5.82	5.54	5.22	5.56	5.72	6.42	5.99	6.2	6.31	4.44	5.09	5.75	5.45	5.46	4.96	5.87	5.34	5.02	4.33	4.78	5.54	5.36	5.89	5.41	4.65	5.36	5.92	5.67	5.33	5.26	6.02	5.65	5.8	5.38	5.77	5.76	5.78	5.79	6.26	5.62	5.82	5.71	5.19	4.76	5.3	5.54	5.57	5.44	4.94	5.39	4.22	3.82	4.72	5.33	6.31	5.73	5.54	6.48	5.18	5.7	5.55	6.45	6.04	5.62	5.8	5.86	5.4	5.35	6.24	5.62	5.47	6.05	6.27	5.34
"1552721_a_at"	3.15	3.4	3.3	3.1	3.15	3.34	3.05	3.29	3.08	3	2.96	2.81	3.07	3.01	2.9	3.18	2.88	2.8	2.96	2.96	3.38	3.17	2.97	3.05	3.04	3.17	3.05	3.07	3.15	2.84	3.15	3.35	2.94	3.03	3.07	2.99	3.35	3.05	3.24	3.11	2.92	3.49	3.03	3	3.19	3.18	2.97	2.93	3.37	3.17	3.19	3.4	3.4	3.21	3.52	3.46	3.31	3.19	3.16	3.14	3.2	3.24	3.27	3.09	3.21	2.95	3.23	3.41	3.13	3.31	3.13	3.02	3.35	3.1	2.99	3.23	3.59	2.9	3.22	3.73	3.65	3.19	3.17	3.07	3.15	3.42	3.47	3.51	2.95	3.37	2.99	3.15	3.06	3.09	3.13	3.26	2.99
"1552722_at"	2.82	2.93	6.01	2.73	3.1	3.06	3.33	3.01	2.97	6.02	2.71	4.95	2.94	5.11	3	8.19	3.81	2.71	4.15	7.46	2.93	4.08	3.27	3.01	3.01	3.12	8.45	6.31	3.52	3.32	2.65	3.22	6.05	2.89	4.75	4.09	5.81	3.98	2.95	4.81	5.33	7.47	4.76	3.75	2.8	6.4	2.81	2.92	2.95	2.77	2.98	3.58	4.49	3.04	3.59	2.99	3.14	3.03	5.05	3.23	3.09	3.11	3.23	2.94	6.01	6.02	2.79	4.2	3.35	3.1	4.26	3.13	3.54	2.95	4.19	4.88	3.49	3.14	2.98	3.21	3.2	3.15	3.2	3.7	4.12	3.38	3.32	2.82	3.17	5.79	5.97	4.06	3.93	8.41	2.89	2.93	4.16
"1552724_at"	4.28	5.2	4.54	4.42	4.98	4.33	4.91	4.75	4.43	4.28	4.5	4.43	4.76	4.35	4.86	4.38	4.46	4.66	4.32	4.23	4.56	4.06	4.61	4.71	4.6	5.16	4.27	4.43	4.79	4.69	4.66	4.73	4.2	4.47	4.33	4.53	4.54	4.28	4.69	4.49	4.62	4.34	4.4	4.6	4.47	4.81	4.51	4.45	4.61	4.17	4.96	5.44	4.71	4.92	4.92	5.22	5.4	4.68	4.53	5.19	4.72	4.84	4.5	4.48	4.85	4.72	4.88	4.7	4.91	4.88	5.05	4.36	5.14	4.46	4.55	4.4	4.64	4.75	4.73	5.08	5.31	4.75	4.96	4.42	4.73	5.19	4.95	4.78	4.87	5.41	4.32	4.61	4.44	4.96	4.77	4.63	4.58
"1552725_s_at"	4.12	4.49	4.31	4.29	4.73	4.75	3.51	4.15	4.61	4.07	4.28	4.35	4.07	4.28	4.41	4.14	4.03	4.18	3.99	3.87	4.15	4.08	4.16	4.4	3.84	3.91	3.78	3.62	4.07	3.89	4.23	4.01	4.16	4.42	4.02	4.03	3.93	4.17	4.54	3.91	3.99	4.34	3.98	3.98	3.84	3.79	3.92	4.12	3.91	3.89	3.96	4.2	4.01	4.04	4.26	4.27	4.09	4.04	3.97	4.07	4.13	4	3.9	3.91	4.41	3.72	3.95	4	3.67	3.87	3.84	4.13	4.21	4.79	4.75	4.31	4.66	4.08	4.17	4.35	4.54	3.74	3.9	3.86	4.51	4.41	4.31	3.7	4.09	3.83	4.2	4.3	3.95	4.02	3.93	3.82	3.75
"1552726_at"	3.62	4.08	3.66	3.99	3.64	3.09	3.82	3.38	3.51	3.47	3.5	3.73	3.95	3.41	3.38	3.3	3.04	3.54	3.5	3.44	3.68	3.55	3.81	3.42	3.48	4.08	3.48	3.69	3.94	3.88	3.06	4.38	3.54	3.77	3.73	3.69	3.43	3.64	3.56	3.53	3.06	3.75	3.41	3.75	3.44	3.73	3.6	3.55	3.85	3.56	3.8	3.86	4.12	3.47	3.9	4.02	4.22	3.71	3.62	3.84	3.92	3.83	3.6	3.98	3.91	3.68	3.97	3.96	3.72	4.28	3.89	3.33	4.04	4.32	3.55	3.62	4.19	4.18	4.02	3.63	4.25	3.81	4.35	3.67	3.66	4.19	3.81	3.77	4.22	4.89	3.51	3.68	3.98	4.02	3.67	3.56	3.47
"1552727_s_at"	3.31	3.47	3.24	3.61	3.23	3.35	3.24	3.15	3.26	3.34	2.9	3.23	3.02	3	3.04	2.8	3.09	3.01	2.89	3.33	3.16	3.39	3.2	3.13	3.42	3.93	3.2	3.2	3.2	3.31	3.1	3.28	3.39	3.62	3.2	3.29	3.07	3.09	3.25	2.72	3.19	3.19	2.69	3.34	3.16	3.67	3.36	3.36	3.67	3.12	3.16	3.58	3.23	3.24	3.97	3.56	3.53	3.33	3.41	3.22	3.42	3.42	3.32	3.6	3.48	3.43	3.04	3.56	3.87	3.49	4.23	3.12	3.49	3.23	3.5	2.99	3.53	3.71	3.23	3.7	4.13	3.36	3.43	3.27	3.63	3.7	3.52	3.97	3.81	3.47	3.29	3.47	3.6	3.15	3.37	3.3	3.49
"1552729_at"	7.7	6.62	8.36	7.41	7.7	7.41	8.04	8.63	7.3	9.05	7.04	8.07	7.67	7.83	8.81	6.67	8.04	7.4	7.15	8.15	8.41	8.7	8.84	7.29	6.63	5.7	7.3	7.09	6.28	6.47	8.25	8.39	8.67	7.22	8.09	6.45	8.05	8.09	9.05	8.91	8.77	9.22	7.89	5.47	5.35	6.65	6.56	7.25	7.73	7.87	5.91	6.58	6.05	7.27	5.98	6.09	6.93	5.86	6.56	7.98	7.19	6.54	8.75	7.56	6.5	7.08	7.12	6.54	8.37	7.36	6.76	6.71	7.5	6.68	7.4	7.15	8.83	6.07	7.74	6.33	7.35	7.74	7.57	9.46	8.88	7.24	7.85	8.44	7.74	6.32	8.19	8.47	7.06	7.26	8.87	7.51	7.6
"1552730_at"	3.73	4.03	3.76	4.09	3.76	3.75	3.9	3.69	3.92	3.71	3.89	3.62	3.83	3.51	3.5	3.74	3.63	3.77	3.78	3.52	3.65	3.88	3.76	4.04	4.07	3.51	3.64	3.79	3.86	3.56	3.46	3.94	3.98	3.83	3.78	3.69	3.74	3.82	4.09	3.9	3.78	4.31	3.59	3.67	3.6	3.65	3.6	3.64	3.82	3.67	3.78	3.9	3.72	3.86	3.9	3.73	3.63	3.97	3.8	3.79	3.7	4.04	3.86	3.81	3.91	3.63	3.66	4	3.82	4.1	3.79	3.48	3.57	3.71	3.77	3.74	3.41	4.07	3.75	4.07	3.84	3.6	4.18	3.92	3.66	4.04	3.35	4.2	3.41	3.96	3.81	3.57	3.6	3.62	3.6	3.54	3.88
"1552731_at"	3.55	3.71	3.62	3.36	3.38	3.7	3.57	3.47	3.45	3.55	3.3	3.17	3.54	3.18	3.46	3.58	3.43	3.3	3.46	3.58	3.51	3.26	3.24	3.58	3.47	3.61	3.21	3.54	3.38	3.37	3.35	3.71	3.32	3.52	3.55	3.64	3.52	3.49	3.66	3.52	3.35	3.22	3.13	3.25	3.36	3.39	3.3	3.44	3.63	3.55	3.88	3.43	4	3.6	3.95	3.68	3.58	3.53	3.67	3.95	3.65	4.17	3.66	3.92	3.95	3.27	3.79	3.8	3.8	4.46	3.6	3.45	3.89	3.98	3.73	3.85	3.71	3.64	3.8	3.88	3.73	3.79	4.16	3.67	3.71	3.82	3.65	3.97	4.13	3.88	3.5	3.8	3.63	3.8	3.47	3.16	3.22
"1552732_at"	3.02	3.06	2.9	2.78	2.83	2.93	2.94	2.79	2.84	3	3	2.97	2.95	2.96	3.2	2.92	2.98	2.82	2.92	2.96	2.93	2.9	2.93	2.82	3.13	2.96	2.81	2.97	3.29	3	2.88	3.1	2.68	2.89	2.68	2.81	2.83	2.91	2.91	2.84	2.9	3.29	2.87	2.95	3.18	3.33	2.88	2.81	2.74	2.92	3.04	3.19	3.07	2.96	3.52	3.2	3.22	2.94	2.94	2.79	3.23	3.04	2.99	2.81	3.01	2.85	3.85	2.9	2.99	3.81	3.27	3.07	3.19	3.19	3.29	2.95	3.14	2.86	3	3	3.52	3.06	3.14	2.99	3.05	3.61	3.07	3.36	3.35	3.71	3.08	3.09	3.29	3.59	3.04	3.1	2.7
"1552733_at"	4.16	5.3	5.03	5.24	5.05	4.48	4.39	4.39	4.07	3.82	4.72	4.7	4.01	4.91	5.74	6.47	4.26	5.16	6.37	3.98	3.87	4.62	4.05	4.42	4.36	4.04	5.31	5.2	4.1	5.57	4.99	4.4	4.85	4.4	4.61	4.58	4.91	5.05	4.18	3.9	5.88	4.39	6.02	5.38	4.74	4.95	5.31	4.74	4.84	4.88	4.45	4.54	4.89	4.29	4.7	4.15	4.26	5	4.99	5.05	4.59	4.27	4.49	5.36	4.64	5.2	4.99	5.68	5.07	5.55	4.62	5.13	5.27	5.13	4.48	4.89	5.09	4.69	4.15	5.02	4.44	5.06	5.21	4.81	4.43	3.65	4.81	4.15	4.41	4.9	6.03	5.78	4.98	5.64	4.45	5.3	5.53
"1552734_at"	4.25	3.51	3.56	3.63	3.5	3.24	3.28	5.23	3.03	5.38	4.87	5.3	3.53	3.91	3.58	3.52	4.58	3.51	3.32	5.79	4.13	4.5	3.58	3.57	3.22	4.29	3.77	4.34	4.93	3.52	4.35	4.52	3.16	3.87	4.62	3.61	5.44	3.44	3.7	4.39	3.32	4.85	4.12	3.64	3.86	3.65	3.39	3.23	3.41	5.06	3.82	4.42	3.93	4.19	4.29	3.69	3.79	3.67	4.89	4.03	3.76	3.74	4.69	3.67	3.48	3.41	3.1	3.21	3.8	4.08	3.36	3.1	4.09	3.12	3.38	3.09	4.12	3.62	4.06	3.66	3.56	3.03	3.16	4.02	4.04	4	3.58	3.81	3.82	3.46	3.38	4.86	4.31	3.56	4.5	3.37	3.8
"1552735_at"	3.11	4.88	3.38	3.3	3.31	3.43	3.69	3.05	3.75	4.56	4.79	3.58	3.26	3.96	4.48	3.12	3.08	3.17	3.2	4.79	3.44	3.57	3.75	3.23	3.32	3.3	3.7	3.01	3.24	3.07	3.11	3.92	4.42	3.45	3.34	3.77	3.32	3.01	3.44	3.17	3.2	3.2	3.43	3.73	3.63	3.8	4.78	3.54	3.8	3.73	3.52	3.7	3.71	3.63	4.44	3.94	4.3	3.33	3.93	3.91	3.57	3.37	3.2	3.65	3.45	3.6	4.01	3.3	3.25	3.84	4.36	3.33	3.96	3.71	3.26	3.48	3.59	4.03	3.64	4.34	3.45	3.58	4.27	3.18	3.55	3.8	3.63	3.53	3.23	3.55	5.28	3.36	3.6	3.59	3.35	3.5	3.42
"1552736_a_at"	3.63	5.26	4.17	4.29	4.36	3.61	4.3	3.26	4.21	4.14	3.84	3.79	3.73	3.45	3.57	3.69	3.57	3.4	3.49	5.91	4.17	4.06	3.91	3.63	3.72	4.72	3.55	3.75	4.09	3.9	4.43	5.36	3.59	4.01	3.73	4.37	3.67	3.88	4.23	3.41	3.4	3.87	3.69	4.23	4.2	4.3	3.64	3.62	4.36	4.61	4.69	4.82	5.02	4.5	5.3	5.3	5.58	4.4	5.01	5.28	5.08	5.85	4.2	4.5	5.22	4.05	3.74	4.25	3.41	5.66	3.83	3.64	5.85	3.56	3.5	3.43	4.09	5.5	4.3	5.25	5.48	4.63	3.74	3.47	4.17	5.12	4.26	4.33	4.69	4.75	3.27	3.71	3.74	4.2	3.98	3.89	3.59
"1552737_s_at"	3.83	3.22	3.12	3.35	3.58	3.2	3.32	3.03	3.39	3.25	3.45	3.16	3.64	3.45	3.37	3.64	3.64	3.61	3.51	3.47	3.49	4.06	3.58	4.17	4.49	3.81	4.57	4.18	3.69	4.18	3.5	3.36	4.24	3.61	5.08	3.84	3.75	4.83	3.78	3.86	3.78	3.64	3.57	3.23	3.28	3.18	3.36	3.63	3.27	3.43	2.81	2.89	3.46	3.24	3.04	3.17	3.17	3.68	3.04	3.33	3.29	3.46	3.23	3.24	3.08	3.33	3.96	3.18	3.37	3.18	3.7	3.95	3.09	3.85	3.89	3.75	3.58	3.4	3.1	3.15	3.4	3.5	2.71	3.64	3.15	3.19	3.2	3.3	3.3	3.1	3.88	3.24	3.36	3.14	3.3	3.23	3.52
"1552738_a_at"	3.04	3.31	3.42	3.24	3.45	3.28	3.61	3.28	3.76	2.99	3.27	3.01	3.23	3.48	3.26	3.81	2.97	3.21	3.02	3.13	3.19	3.05	3.03	2.95	3.31	3.28	3.4	3.66	3.18	3.32	2.82	3.32	3.27	3.11	3.1	3.23	3.25	3.75	2.98	3.29	4.06	3.68	3.47	3.44	3.39	3.39	3.11	3.19	3.54	3.07	3.14	3.25	3.63	3.04	3.44	3.26	3.39	3.45	3.42	3.35	3.2	3.04	3.51	3.76	3.55	3.35	3.18	3.78	3.31	3.28	3.26	3.28	3.49	3.28	3.55	3.21	3.2	3.63	3.29	3.45	3.46	3.43	3.49	2.98	3.02	3.22	3.58	3.26	3.08	4	4.71	3.38	3.32	3.51	3.11	3.13	3.46
"1552739_s_at"	4.49	4.77	4.83	4.81	4.52	4.27	5.01	4.49	5.1	4.26	4.23	4.29	4.43	4.85	4.63	5.98	3.98	5.81	4.73	3.76	4.31	4.72	4.14	4.33	4.31	4.87	5.2	5.04	4.19	4.74	4.52	4.58	5.14	4.69	4.05	4.57	4.65	5.38	4.29	4.8	5.16	4.6	4.55	4.85	4.61	4.86	5.09	4.89	4.46	4.49	4.52	4.26	5.03	4.33	5.17	4.54	4.86	4.42	4.52	4.45	4.45	4.35	4.74	4.38	4.89	4.53	4.79	4.61	5.18	4.47	4.65	4.64	4.52	4.74	5.34	4.74	4.82	4.96	4.3	4.69	4.31	4.69	4.47	4.61	4.38	4.54	4.68	4.39	4.4	5.38	6.08	4.44	5.19	4.8	4.07	4.23	4.65
"1552740_at"	2.86	3	2.99	3.05	3.13	2.92	2.78	2.7	2.96	3.4	2.97	2.93	2.82	2.9	3.04	3.12	3.08	3.04	3.01	2.88	2.97	3.13	2.82	2.77	2.72	2.68	2.52	2.81	3.02	2.74	2.93	2.85	2.67	2.68	2.83	2.84	2.75	2.81	2.98	2.95	2.95	4.68	2.88	2.6	2.81	2.96	2.69	2.77	2.74	2.95	2.84	3.03	2.67	2.55	2.87	2.75	2.79	2.77	2.62	2.83	2.86	2.71	2.91	2.76	2.73	2.74	2.69	2.79	3.03	2.84	3.22	2.91	2.7	2.71	3.14	2.77	3.04	2.94	2.77	2.81	3.28	2.72	3.16	2.67	2.78	2.69	2.86	3.16	2.84	2.67	2.84	2.66	2.81	2.66	2.8	2.67	2.79
"1552742_at"	3.07	2.92	3.26	3.35	3.12	3.28	3.29	2.94	3.6	3.06	2.7	3.08	3.13	2.97	3.89	3.19	2.62	2.68	2.85	3.14	3.24	3.3	3.8	3.02	3.03	4.46	3.03	3.07	3.14	2.95	3.31	3.02	2.85	2.95	3.15	3.1	2.85	3	3.34	2.81	2.78	3	2.95	3.34	2.92	3.28	2.93	3.06	3.21	2.93	3.3	4.26	3.52	3.21	3.67	3.4	3.46	3.31	3.32	3.55	3.31	3.3	3.31	3.14	3.59	3.37	2.96	3.1	2.95	3.55	3.15	2.75	3.61	3.11	2.9	3.43	3.11	3.5	3.2	3.55	3	3.16	3.18	2.7	3.08	3.45	2.91	3.14	3	3.08	3.08	4.27	2.78	3.05	3.22	3.96	2.91
"1552743_at"	3.34	4.11	3.95	3.9	3.85	3.68	4.03	3.54	3.89	3.53	3.65	3.55	3.95	3.86	3.74	3.51	3.73	3.42	3.5	3.49	3.73	3.52	3.71	3.46	3.48	3.45	3.26	3.63	3.86	3.68	3.65	4.04	3.44	3.57	3.75	3.46	3.47	3.55	3.7	3.69	3.38	4.14	3.43	3.79	3.74	3.63	3.61	3.55	3.89	3.65	3.76	4.13	4.23	3.76	4.11	4.49	4.15	3.78	3.96	3.85	3.62	3.81	3.98	3.97	4.11	3.75	3.8	3.82	4.01	4.28	3.59	3.62	3.76	3.62	3.73	3.73	3.74	4.29	3.77	4.19	4.4	4.04	3.96	3.59	3.71	4.04	4.1	3.93	3.52	4.08	3.52	3.65	3.85	3.9	3.75	3.89	3.85
"1552745_at"	3.23	3.71	3.88	3.75	3.92	3.57	3.8	3.25	4.1	3.47	3.66	3.56	3.39	3.33	4.13	3.36	3.28	3	3.41	3.52	3.75	3.12	4.11	3.86	3.12	3.64	3.31	3.5	3.86	3.47	3.67	3.65	3.11	3.94	3.4	3.57	3.42	3.27	4.07	3.52	3.42	4.87	3.49	4.3	3.84	4.19	3.33	3.46	3.75	3.61	4.02	4.08	4.07	3.83	5.16	3.82	4.49	3.72	4.13	3.97	4.33	3.82	4.11	4.33	3.8	3.56	3.52	3.92	4.49	4.25	3.54	3.29	4.23	3.56	3.41	3.19	3.63	4.24	4.08	5.03	4.29	3.47	3.67	3.23	3.89	4.11	3.69	4.18	3.41	3.76	3.15	3.3	3.19	3.92	3.89	4.06	3.48
"1552747_a_at"	3.05	2.91	3.08	3.1	3.15	3.15	3.15	2.8	3.07	3.25	2.73	3.01	3.08	3.16	2.92	3.05	2.82	2.96	2.95	3.01	3.05	3.06	3.11	2.79	3.16	2.88	3	3.05	3.11	2.89	3.04	3.25	2.89	2.98	2.97	3.02	2.82	2.93	3.25	2.94	2.86	3.59	2.83	3.12	3.22	3.06	3.04	2.93	2.98	2.84	3.28	3.31	2.9	2.84	3.18	3.09	3.5	3.09	3.03	3.25	3.03	3.36	3.42	3.39	3.21	3.01	2.88	3.27	3.14	3.31	2.97	3.02	3.32	3.06	3.15	3.02	3.73	3.43	2.86	3.06	4.07	3.04	3.23	3.01	3.21	3.26	3.02	3.41	3.2	3.36	3.12	3.04	3.12	3.31	3.37	3.29	3.04
"1552749_a_at"	6.68	8.14	7.62	7.62	7.93	7.23	7.61	7.21	7.54	7.16	7.17	6.95	7.27	6.56	7.29	6.72	6.52	6.94	6.79	6.84	7.17	6.81	7.18	7.1	7.25	7.11	6.53	6.75	7.72	7.21	7.18	8.35	6.9	7.45	7.03	7.18	7.18	7.08	7.77	6.81	6.75	7.09	6.6	7.61	7.45	7.28	6.93	7.17	7.44	7.17	7.85	7.63	8.39	7.62	8.84	8.52	8.31	7.58	8.29	8.17	7.54	8.3	7.26	8.2	8.23	7.46	7.79	7.93	7.37	8.71	7.26	7.13	7.88	7.37	7.49	7.28	7.5	8.54	7.69	7.96	8.44	7.72	8.18	7.08	7.76	8.37	7.93	7.88	7.4	8.31	7.07	7.01	7.14	7.39	7.58	7.35	7.03
"1552750_at"	3.18	3.26	3.43	3.35	3.61	3.84	3.21	2.93	3.61	3.34	3.13	3.23	3.13	3.45	3.16	3.33	3.5	3.16	3.38	3.16	3.36	3.21	3.35	3.53	3.22	3.18	3.51	3.21	3.06	3.26	3.3	3.38	3.25	3.51	3.26	3.18	3.22	3.44	3.41	3.04	3.25	3.67	3.23	3.33	3.48	3.39	3.13	3.37	3.22	3.19	3.54	3.45	3.33	3.14	3.51	3.26	3.54	3.22	3.26	3.27	3.3	3.17	3.25	3.07	3.34	3.26	3.2	3.15	3.04	3.15	3.43	3.29	3.41	3.56	3.49	3.47	3.34	3.52	3.27	3.32	3.41	3.26	3.56	3.53	3.31	3.17	3.05	3.28	3.21	3.43	3.22	3.18	3.22	3.24	3.3	2.94	3.36
"1552751_a_at"	4.59	4.43	4.59	4.42	4.79	5.35	4.42	4.36	4.45	4.04	4.17	4.44	3.97	4.88	3.93	4.56	5.31	3.73	4.33	4.12	4.24	4.37	3.91	5.09	4.17	4.24	4.75	4.29	4.67	4.13	4.4	4.83	4.47	4.62	5.12	4.25	4.68	4.24	4.57	4.22	4.06	4.72	4.82	4.63	5.66	4.56	4.18	5.02	4.44	4.1	4.51	4.54	4.81	4.44	4.6	4.69	4.6	4.7	4.44	4.48	4.49	4.47	4.46	4.49	4.88	5.04	5.03	4.21	4.53	4.69	4.56	4.66	4.3	5.13	4.6	4.86	4.71	4.3	4.19	4.22	4.8	4.7	4.45	5.09	4.44	4.45	4.33	4.38	4.07	4.83	5.01	4.02	4.1	4.41	4.38	4.59	4.07
"1552752_a_at"	3.4	3.66	3.65	3.31	3.43	3.75	3.71	3.49	3.95	3.52	3.49	3.45	3.21	3.24	3.66	3.24	3.07	3.2	3.35	3.23	3.4	3.14	3.48	3.18	3.36	3.26	3.18	2.97	3.57	3.29	3.19	3.84	3.14	3.52	3.27	3.17	3.22	3.37	3.51	3.37	3.25	3.46	3.29	3.69	3.4	3.53	3.43	3.23	3.45	3.38	3.91	3.91	3.88	3.81	4.77	4.05	3.91	3.38	3.89	3.95	4	3.64	3.84	3.61	3.74	3.56	3.5	3.4	3.79	4.11	3.54	3.32	4.02	3.46	3.22	3.38	3.6	4.24	3.82	3.96	4.13	3.48	4.19	3.4	3.93	3.61	3.53	3.57	3.77	3.66	3.59	3.39	3.31	3.63	3.5	4.01	3.5
"1552754_a_at"	3.02	4.19	3.74	3.65	3.09	3.51	3.76	3.15	3.17	3.23	3.41	3.91	3.23	3.52	3.23	3.43	3.23	2.89	3.1	3.35	3.45	3.48	4.06	2.92	3.54	3.23	3.32	3.3	4.26	3.22	3.53	3.68	2.98	3.26	3.34	3.3	3.26	3.12	3.32	3.26	2.88	3.94	3.27	4.04	3.48	3.54	3.55	3.33	3.66	3.71	4.18	3.92	4.56	3.56	4.85	4.48	4.67	3.36	4.67	3.48	3.68	3.81	3.36	3.59	3.89	3.15	3.13	3.34	2.86	3.49	3.13	2.84	3.52	3.08	3.04	3.18	3.5	3.36	3.49	3.86	3.36	3.24	3.84	3.01	3.26	3.27	3.48	3.53	3.24	3.24	3.11	3.31	2.93	3.14	3.24	3.47	3.64
"1552755_at"	4.05	4.18	4.28	4.36	4.68	4.27	4.96	4.61	4.09	3.6	3.74	3.9	3.8	4.47	3.78	4.31	4.56	4.29	5.06	3.61	3.73	3.9	4.41	4.05	3.82	3.76	4.73	3.95	3.79	3.82	4.21	4.32	4.2	4.15	4.13	3.51	4.08	4.13	4.32	3.84	4.46	4.63	5	4.04	4.39	4.18	4.21	3.98	3.85	5.46	4	4.26	4.19	4.05	4.16	4.41	4.33	4.48	4.05	3.95	4.04	5.03	3.86	4.3	4	4.16	3.59	4.33	4.12	3.93	4.2	4.95	4.03	3.83	4.95	4.15	4.11	4.03	4.15	4.86	4.36	4.2	3.82	4.49	3.98	3.58	4.25	3.96	3.91	4.55	3.96	4.11	4.52	4.16	3.94	3.8	4.22
"1552757_s_at"	3.45	3.58	3.57	3.46	3.6	3.8	3.49	3.76	4.09	3.25	3.48	3.05	3.46	3.69	3.43	3.43	3.4	3.48	3.48	3.22	3.6	3.36	3.29	3.68	3.24	3.47	3.66	3.24	3.55	3.26	3.59	3.93	3.36	3.68	3.3	3.43	3.52	3.28	3.66	3.26	3.41	4.73	3.67	3.17	3.57	3.73	3.45	3.35	3.43	4.02	3.51	3.96	3.62	3.53	3.64	3.99	3.61	3.4	3.54	3.65	3.27	3.65	3.48	3.6	3.37	3.52	3.58	3.58	3.77	3.61	3.64	3.66	3.24	3.46	3.73	3.55	3.57	3.74	3.85	3.76	3.86	3.77	3.75	3.07	3.26	3.59	3.51	3.64	3.45	3.8	3.26	3.71	3.39	3.67	3.42	3.37	3.53
"1552758_at"	3	3.5	3.27	3.47	3.57	3.66	3.22	3.24	3.65	3.14	3.29	3.39	3.25	3.47	3.42	3.18	3.13	3.61	3.44	2.99	3.3	3.21	3.48	3.44	3.09	3.17	3.47	3.14	3.52	3.26	3.25	3.47	3.18	3.33	3.11	3.25	3.3	3.19	3.34	3.16	3.54	3.16	3.12	3.48	3.5	3.57	3.2	3.33	3.14	3.26	3.21	3.83	3.46	3.44	3.16	3.75	3.53	3.33	3.41	3.31	3.23	3.73	3.23	3.52	3.63	3.26	3.35	3.37	3.84	3.67	3.36	3.41	3.12	3.69	3.43	3.46	3.41	3.4	3.33	3.26	3.94	3.37	4.07	3.51	3.47	3.72	3.5	3.47	3.46	3.78	3.38	3.29	3.49	3.29	3.35	3.36	3.46
"1552760_at"	3.02	4.11	3.36	3.1	3.34	2.98	3.05	3.4	3.14	2.93	3.26	3.3	3.45	3.23	3.2	3.06	3.61	5.1	3.6	3.32	3.15	3.4	3.25	3.66	3.16	3.25	3.9	3.2	3.55	3.53	4.02	3.53	3.42	3.43	3.06	4	3.53	3.25	3.45	3.14	4.06	4.2	3.58	4.41	3.37	3.68	3.56	4.01	4.22	3.49	3.46	3.68	3.71	3.11	4.09	3.74	3.76	3.62	4.08	3.32	3.24	3.13	3.21	3.67	3.55	3.69	3.08	3.22	4.14	4.01	3.5	3.58	3.93	3.2	3.76	3.62	3.37	3.36	3.05	4.26	3.4	3.8	3.52	3.84	3.14	3.38	3.46	3.67	3.34	3.73	3.36	3.56	3.41	3.43	3.37	3.28	3.27
"1552761_at"	4.69	5.11	5.36	5.15	5.33	5.04	5.19	5.29	5.43	4.82	5	5.13	5.26	5.04	4.91	5.04	5.02	5	5.09	4.95	5.14	4.82	5.26	4.81	5.09	5.1	4.62	4.76	5.43	5.08	5.05	5.61	4.97	5.17	5.08	5.19	5.33	4.96	5.21	5.13	5.21	4.92	4.75	5.54	5.07	4.99	4.85	4.94	5.39	5.03	5.49	5.59	5.85	5.43	6.35	5.7	5.74	5.35	5.9	6.09	5.44	5.99	5.35	6.12	6.1	5.18	5.23	5.48	4.95	6.21	5.2	4.67	5.39	4.52	5.02	4.85	5.35	6.01	5.08	5.67	6.28	5.44	5.65	4.59	5.3	6.2	5.89	5.46	5.18	5.64	4.9	5.11	4.92	5.47	5.33	4.84	4.91
"1552763_at"	2.77	2.84	2.81	2.84	2.95	3.01	2.68	3	2.85	2.86	2.96	2.75	2.72	2.69	2.7	2.75	2.68	2.8	2.92	2.84	2.84	2.76	2.93	2.71	2.82	2.81	2.65	2.79	2.79	2.67	2.88	2.95	2.78	2.75	2.7	2.94	2.87	2.67	3.05	2.72	2.87	3.57	2.69	3.07	2.81	2.92	2.81	2.78	2.87	2.76	2.94	2.73	2.87	2.77	3.09	2.81	3.04	2.95	2.79	2.94	2.95	2.89	2.78	2.9	2.88	2.76	2.72	2.95	2.79	2.77	2.74	2.75	2.78	2.86	2.93	2.98	3	3.01	2.82	2.76	2.95	2.8	3.05	2.62	2.88	2.97	2.81	2.8	2.76	2.96	2.99	2.79	2.82	2.79	2.98	2.86	3.2
"1552765_x_at"	2.81	2.86	2.99	2.84	3.19	2.85	3.12	2.86	2.86	2.8	3.18	3.11	2.81	2.96	2.91	2.79	2.76	2.73	2.72	2.87	2.76	2.71	3.15	3.03	3.12	3	2.94	2.85	3.14	2.76	2.88	2.86	2.74	2.84	2.82	2.83	2.82	2.7	3.02	2.8	2.82	4.1	3.08	3.06	3.01	2.79	2.95	2.76	3.05	3.11	3.12	3.04	3	3.09	3.18	3.08	3.02	2.92	2.99	2.85	3	3.14	2.93	3.28	2.73	3.03	2.92	2.97	2.88	3.04	2.78	2.85	2.74	2.99	2.9	3.12	2.91	3.28	2.87	2.94	3.03	2.99	3.01	2.89	2.78	3.25	3.2	3.14	2.96	2.84	2.96	2.85	3.11	3.14	3.06	3.08	3.18
"1552766_at"	2.74	2.89	2.95	2.96	2.98	2.95	2.85	2.84	2.86	3.15	2.67	2.86	2.84	2.78	2.88	2.77	2.82	2.82	2.89	2.95	2.73	3.03	2.89	2.85	2.86	2.88	2.94	2.81	2.85	2.89	2.76	3.09	2.93	2.92	2.91	2.87	2.87	3.49	2.8	2.74	2.84	3.46	2.88	2.79	2.68	2.87	2.89	2.79	2.78	2.71	2.73	2.73	3.08	2.97	2.9	3.14	2.82	3	2.86	2.95	2.8	2.83	2.91	2.7	2.83	2.73	3.18	3.07	3.33	3.28	2.97	2.79	3.19	3.4	3.36	3.2	3.19	3.19	3.08	3.08	3.23	2.81	3.57	3.25	2.88	3.04	3.05	2.72	2.98	3.13	3.33	2.98	3.17	2.72	2.83	3.11	3.29
"1552767_a_at"	3.15	3.23	3	3.28	3.35	3.52	3.17	3.34	3.02	3.11	3.15	3.15	3.04	3.25	2.78	3.24	3.39	3.6	3.04	3.22	3.2	3.19	2.98	2.92	2.91	3.16	2.97	3.05	3.23	3.12	2.99	3.03	3.11	3.07	2.98	3.06	3.11	4.8	3.14	2.98	2.89	3.32	3.09	3.12	3.1	3	3.09	2.99	3.09	3.18	3.18	3.13	3.09	3.16	3.3	2.99	3.22	3.01	3	3.2	3.06	3.23	2.99	3.09	3.12	3.19	3.03	2.95	3.13	3.57	3.49	3.1	3.39	3.17	3.06	2.98	3.15	3.23	3.22	3.38	3.51	3.06	3.01	3.15	2.89	3.55	3.11	3	3.07	2.99	3.21	3.18	3.21	3.12	3.15	3.24	3.33
"1552768_at"	4.92	5.9	5.55	5.09	5.31	4.88	4.81	5	5.63	4.44	4.75	4.93	5.23	5.04	5.03	4.59	4.95	4.71	4.61	4.77	5.07	4.95	5.34	4.99	4.9	4.58	4.47	4.81	5.11	4.92	4.87	5.43	4.52	5.36	4.67	4.93	4.77	4.9	5.11	5.14	4.4	4.71	4.67	5.06	5.21	4.76	4.85	4.88	4.99	4.84	5.18	5.44	5.4	4.93	5.9	5.47	5.56	4.85	5.21	5.24	5.19	5.52	5.08	5.74	5.62	4.77	4.79	5.08	4.81	6.24	4.98	4.17	4.71	4.66	4.59	4.56	5.03	5.48	5.36	4.86	6.1	4.82	4.97	4.93	5.37	5.84	5.27	5.17	5.17	5.11	4.84	4.89	4.82	5.31	5.03	4.86	4.83
"1552769_at"	3.65	3.2	3.73	3.72	3.43	3.64	3.4	3.16	3.14	3.64	3.49	3.37	3.18	3.17	3.86	3.22	3.5	3.48	3.39	3.66	3.27	3.22	3.32	3.22	3.21	3.24	3.19	3.15	3.68	3.2	3.68	3.87	3.3	3.37	3.27	3.25	3.54	3.31	3.47	3.36	3.27	3.36	3.12	3.5	3.23	3.41	3.34	3.39	3.35	3.54	3.56	3.48	3.82	3.72	3.43	3.71	3.43	3.34	3.28	3.53	3.57	3.69	3.52	3.73	3.4	3.26	3.76	3.69	3.73	4.21	3.54	3.35	3.75	3.38	3.67	3.45	3.72	3.94	3.46	3.8	4.23	3.75	3.68	3.34	3.44	3.81	3.49	3.39	3.54	3.82	3.09	3.35	3.52	3.61	3.4	3.3	3.73
"1552770_s_at"	3.45	3.86	3.51	3.76	3.42	3.38	3.91	3.35	3.55	3.67	3.22	3.18	3.53	3.39	3.61	3.3	3.42	3.57	3.63	3.15	3.35	3.38	3.25	3.48	3.57	3.36	3.52	3.42	3.35	3.24	3.27	3.54	3.25	3.34	3.43	3.23	3.32	3.05	3.56	3.27	3.21	3.96	3.36	3.83	3.56	3.35	3.16	3.33	3.42	3.28	3.68	3.54	3.81	3.8	4.03	3.94	4.14	3.56	3.54	3.56	3.13	3.96	3.44	3.44	3.55	3.4	3.3	3.31	3.48	3.44	3.47	3.3	3.46	3.35	3.3	3.15	3.34	3.39	3.7	3.56	4.32	3.64	3.4	3.35	3.46	3.84	3.12	3.41	3.23	3.44	3.24	3.21	3.25	3.31	3.35	3.62	3.13
"1552771_a_at"	2.91	2.82	3.09	3.21	3.1	2.85	2.91	3.04	3.01	3.04	3.09	2.87	3.07	2.95	2.93	3.19	3.32	3.33	3.07	2.74	2.8	3.17	2.99	2.94	2.85	2.93	2.96	3.08	2.67	2.85	2.83	2.79	2.8	3.03	2.86	2.88	2.87	3.15	3.13	3.22	3.19	3.14	3.18	2.92	3.11	2.89	2.96	2.83	3.04	3.17	3	3	2.97	2.84	3.21	2.93	2.96	2.91	3.09	3.02	3.03	2.89	2.78	2.91	2.84	2.79	3.05	2.82	2.88	2.7	2.9	2.95	3.08	3.12	2.9	3	2.82	2.94	3.02	2.72	2.94	3.4	2.88	2.8	3.25	2.77	2.9	3.05	2.66	3.02	2.78	2.94	3.11	2.88	2.94	2.79	3.14
"1552772_at"	3.62	3.8	3.59	3.35	3.48	3.91	3.99	3.54	3.73	3.23	3.42	3.53	3.91	3.25	3.41	3.59	6.78	6.86	3.4	3.6	3.52	3.26	3.09	3.74	3.5	3.59	3.3	3.34	3.65	3.37	3.34	3.7	3.5	3.45	3.52	3.39	3.63	3.39	3.47	3.4	3.6	3.34	3.26	3.52	4	3.76	3.35	3.3	3.86	3.59	3.89	3.64	3.66	3.85	3.7	4.38	3.97	3.42	3.55	3.86	3.23	3.44	3.68	3.76	3.88	3.62	3.49	3.52	3.51	4.43	3.52	4.86	3.98	3.57	3.99	3.29	4.04	3.79	3.4	3.98	3.92	4.13	3.61	3.72	4.01	3.6	3.6	3.66	3.6	4.15	3.36	3.84	3.34	3.5	3.54	3.36	3.74
"1552773_at"	3.59	4.18	4.44	3.97	3.76	4.33	4.92	3.67	3.8	3.91	3.63	3.79	4.27	3.55	3.5	3.6	7.2	7.25	3.5	3.37	4.06	3.53	3.98	3.63	3.78	4.06	3.6	3.82	3.89	3.69	3.77	4.45	3.55	3.75	3.73	3.75	4.06	3.63	4.01	3.31	3.52	4.31	3.43	4.17	4.45	3.72	3.55	3.62	4	3.72	4.05	4.64	4.1	3.68	3.9	4.63	4.87	3.88	4.23	4.77	3.94	3.85	3.98	4.02	4.25	4.09	3.5	3.96	3.52	5.17	3.5	5.38	3.81	3.71	3.78	3.54	4	4.13	3.87	4.04	4.42	3.83	4.58	3.72	3.96	4.53	4.05	4.06	3.77	4.07	3.73	3.78	3.59	3.87	3.68	4.58	4.04
"1552774_a_at"	3.36	3.65	3.45	3.6	3.85	3.51	3.82	3.51	3.7	3.45	3.46	3.39	3.58	3.81	3.68	3.41	3.42	3.4	3.39	3.24	3.66	3.35	3.69	3.63	3.41	3.43	3.39	3.58	3.94	3.34	3.51	3.63	3.51	3.47	3.18	3.46	3.41	3.47	3.39	3.2	3.3	3.81	3.37	3.84	3.71	3.68	3.57	3.73	3.75	3.65	3.85	4.28	4	3.79	4.13	4.38	4.19	3.72	4.11	3.97	4.02	4.28	3.67	3.74	3.82	3.74	3.64	3.57	3.43	4.49	3.65	3.64	3.48	3.4	3.6	3.47	4.25	3.66	3.58	4.29	3.66	3.71	3.7	3.56	3.48	4.24	3.98	3.51	3.71	3.85	3.27	3.42	3.69	3.71	3.71	3.63	3.97
"1552775_at"	4.97	6.07	5.49	5.27	5.23	5.04	5.38	4.95	5.49	5.05	5.14	4.96	4.33	4.88	4.8	5.03	4.34	4.52	4.79	5.17	5.19	4.84	5.17	4.61	5.21	4.6	4.37	4.65	5.16	5.1	4.74	5.14	4.91	5.01	4.68	4.78	4.72	4.73	5.23	4.67	4.85	6.03	4.56	4.99	5.14	5.13	4.93	4.59	5.03	4.99	5.03	5.57	5.64	5.31	5.65	5.73	6	5.22	5.59	5.28	5.19	5.4	5.2	5.37	5.15	4.85	5.18	5.41	5.44	5.36	4.95	4.65	5.91	4.69	4.83	4.72	5.04	5.8	5.29	5.32	6.24	5.37	6.05	4.65	5.26	5.54	5.74	5.01	5.55	6.16	4.82	4.92	5.09	5.47	5.18	5.14	4.84
"1552777_a_at"	3.22	3.66	4.33	3.77	3.76	3.37	3.55	3.09	3.89	3.29	3.43	3.52	3.78	3.54	3.52	3.41	3.48	3.22	3.64	3.65	3.56	3.81	3.47	3.74	3.49	3.24	3.23	3.36	3.74	3.47	3.33	4.08	3.46	3.57	3.28	3.41	3.55	3.29	3.74	3.72	3.23	4.1	3	3.62	3.76	3.38	3.37	3.4	3.59	3.41	3.59	4.07	4.09	3.95	3.98	3.76	3.62	3.56	4.11	3.82	3.57	4.01	3.64	3.84	3.98	3.67	3.56	3.65	3.43	3.92	3.51	3.43	3.74	3.52	3.51	3.12	3.86	4.07	3.93	3.65	4.03	3.86	3.78	3.27	3.54	3.88	3.95	3.74	3.48	3.57	3.33	3.59	3.35	3.5	3.49	3.31	3.81
"1552779_a_at"	3.23	3.4	3.15	3.33	3.3	3.19	3.31	3.05	3.12	3.73	3.08	3.18	3.27	3.06	3.19	3.25	3.01	3.16	3	3.09	3.02	2.94	3.37	3.11	3.17	3.71	3.08	2.9	3.14	3.34	3.28	3.39	2.98	3.12	3.2	3.12	3.21	3.03	3.18	2.91	3.14	3.35	3.35	3.24	3.08	3.17	3.39	2.98	3.06	3.07	3.52	3.22	3.26	3.5	3.35	3.45	3.5	3.24	3.28	3.24	3.51	3.21	3.14	3.16	3.35	3.26	3.84	3.49	3.16	3.38	3.35	3.33	3.51	3.63	3.56	3.27	3.79	3.73	3.24	3.37	3.68	3.57	4.55	3.13	3.29	3.49	3.59	3.5	3.41	3.55	3.05	3.28	3.2	3.88	3.26	3.5	3.35
"1552782_at"	2.97	3.01	3.22	2.94	3.6	2.89	3.08	3.03	3.26	3.99	3.08	3.25	3.12	2.95	2.89	2.89	2.84	2.81	2.88	3.22	3.1	2.73	2.98	3.3	3.02	4.38	2.86	2.95	3.24	2.9	2.97	3.21	2.8	2.94	2.94	2.9	3.7	2.8	3.05	3.1	2.91	3.38	2.83	3.28	2.75	3.08	4.11	2.89	3.02	3.02	3.04	2.9	2.91	2.79	3.2	3.25	2.94	3.21	3.1	3.04	3.4	2.89	2.96	2.96	2.99	2.87	3.24	3.34	2.81	3.66	3.86	3.34	3.31	3.41	3.08	2.93	3.55	3.51	3.06	3.21	3.32	3.37	3.08	3.07	3.11	3.24	3.17	3.22	2.88	3.17	3.11	3.23	3.05	2.99	3.23	4.39	3.3
"1552783_at"	2.77	3.07	3.16	3.19	2.94	2.9	3.01	3.27	3.06	3.13	2.95	3.29	3.06	2.95	3.25	3.04	2.93	2.97	2.98	3.13	2.85	3.07	3.09	3.06	3.06	2.84	2.96	3.27	3.14	3.02	3.03	3	3.32	3.03	3.09	3.04	3.32	3	3.36	3.22	3.11	3.04	3.21	2.79	3.1	2.86	3.08	3.03	2.95	3.1	3.12	3.09	3.02	2.91	2.88	2.94	3	2.75	2.78	2.92	2.91	2.95	2.94	3.03	3.02	2.97	3.02	2.94	3.29	3.11	2.99	2.95	3.24	3.39	3	3.44	3.27	3.21	3.1	2.93	3.03	3.07	3.04	3.11	3.28	3.04	3.28	3.09	3.41	3.48	3.29	3.48	3.62	3.14	3.09	3.02	3.06
"1552785_at"	2.84	3.3	2.83	2.83	3.01	2.99	3.02	2.8	2.99	2.86	2.77	2.96	2.83	2.74	2.89	3.03	2.92	2.76	2.81	2.89	2.78	2.7	2.99	2.94	2.71	2.83	2.94	2.62	2.83	2.98	2.92	3.54	2.74	2.88	2.84	2.94	2.96	2.86	2.83	2.71	2.75	3.26	2.73	2.95	2.84	2.88	2.92	2.64	3.03	2.78	3.08	2.99	3.05	2.95	3.29	3.3	3.16	2.89	3.17	3.05	2.77	3.16	2.91	3.03	3.17	2.93	3.31	3.16	3.24	3.61	3.06	2.9	3.17	3.29	2.93	3.02	3.46	3.06	3.11	3.34	3.41	3.16	3.8	3.19	3.25	3.38	3.14	3.18	3.44	2.98	2.79	2.9	3.12	3.16	2.87	2.86	2.85
"1552787_at"	3.74	3.79	4.24	3.8	3.72	4.43	4.25	4.15	3.76	4.3	3.58	3.82	4.61	3.67	3.31	3.85	4.48	3.78	3.83	3.43	4.06	3.67	3.44	4.26	3.74	3.86	3.96	4.47	4.15	4.34	4.33	3.78	3.98	3.65	3.77	3.74	3.89	3.56	3.86	3.91	4.53	3.98	3.67	3.7	3.79	4.35	4.39	5.16	3.73	4.37	3.68	3.82	3.74	3.85	3.5	4.21	4.06	4.26	3.13	3.3	3.59	3.6	3.68	4.12	3.65	4.06	4.34	4.03	4.9	3.92	4.89	4.96	4.08	4.07	3.73	4.22	3.58	3.85	3.72	4.34	4.02	3.7	3.91	4.39	4.61	3.65	3.83	4	4.24	3.21	3.73	4.6	3.97	4.12	3.93	5.11	3.95
"1552788_a_at"	4.78	5.37	5.48	5.04	5.25	5.3	4.69	4.92	4.76	5.07	4.84	4.66	5.22	4.91	4.71	4.85	4.9	4.93	5.39	4.61	4.94	4.56	4.82	4.98	4.91	4.8	5.48	5.02	4.92	4.69	5.49	5.32	4.83	4.89	4.78	4.69	4.81	5.31	5.03	5.1	5.51	5.17	4.86	4.73	4.9	5.35	5.05	5.21	5.29	4.77	4.81	4.9	4.78	4.78	5.21	5.34	4.98	5.49	4.52	4.69	4.44	4.84	4.82	5.01	4.99	5.36	5.74	5.1	5.67	5.23	4.84	5.09	4.83	5.63	5.3	5.28	5.51	5.3	5.45	4.71	5.24	5.24	5.73	5.26	4.97	4.62	5	4.9	4.94	5.71	5.03	5.38	5.41	5.6	4.98	5.07	5.08
"1552789_at"	3.43	2.98	3.07	2.97	3.14	3.03	2.85	2.81	3.6	3.03	2.88	3.2	4.82	3.2	3.65	4.23	3.22	4.87	4.36	3.51	2.93	3.08	3.15	2.93	3.42	2.93	3.79	3.19	3.33	3.1	2.83	3.32	3.07	2.97	2.8	3.02	2.87	3	2.99	2.89	3	3.21	3.22	2.87	3.44	2.97	3.28	3.06	3.18	3.19	2.85	3.26	3.14	3.39	3.16	3.22	2.89	4.14	3.16	3.14	3.2	3.26	2.93	3.36	2.94	3.12	3.1	3.74	3.09	3.24	3.33	3.24	3.13	3.1	3.21	3.28	3.2	2.86	3.24	3.34	2.93	3.07	3.56	2.89	3.22	3.1	3.11	2.98	3.67	2.91	2.97	2.82	3.48	3.19	3.31	3.57	3.13
"1552790_a_at"	5.64	4.59	4.02	4.53	4.07	4.03	4.41	4.19	6.3	4.82	3.81	4.5	7.15	4.03	5.11	6.3	4.51	6.54	6.36	5.18	4.55	4.97	4.01	4.01	5.68	4.09	4.85	4.08	4.39	4.35	3.81	3.98	3.8	4.13	3.88	3.7	3.87	4.65	4.16	4.01	4.42	4.24	5.31	4.61	5.7	4.2	5.02	4.89	5.32	4.28	4.28	5	5.08	5.05	4.8	4.67	5.47	5.87	4.55	4.07	4.44	4.94	4.3	4.76	4.14	4.4	5.15	5.56	4	5.14	5.07	5.37	4.88	4.43	4.12	3.88	4.06	4.74	4.55	5.51	4.31	4.58	4.43	4.04	4.65	4.31	4.45	4.67	4.59	4.14	4.62	4.37	4.25	4.3	5.03	5.15	4.01
"1552791_a_at"	2.69	3.72	3.45	3.35	3.23	2.96	3.64	2.93	3.21	3.02	3.07	3.41	3.82	3.05	3.08	3.16	2.8	2.8	2.84	3.05	3.29	2.81	3.27	3.21	3.54	3.1	2.96	3.03	3.99	3.14	3.31	3.21	2.86	3.05	2.88	3.49	3.01	2.76	3.01	2.86	2.69	3.25	3.1	3.65	3.39	3.27	2.95	3.11	3.7	3.01	3.89	3.84	3.47	2.96	3.57	4.23	4.16	3.25	4.09	3.9	3.98	4.36	3.47	3.32	3.58	3.21	3.03	3.51	2.79	4.15	2.95	2.78	3.6	3.07	2.86	2.79	3.34	3.23	3.5	4.31	3.19	3.24	3.74	2.83	3.16	4.27	3.87	3.68	3.67	3.71	3.07	3.08	2.81	3.35	3.65	3.85	3.32
"1552792_at"	4.36	3.5	3.31	3.58	3.43	3.31	3.68	4.61	3.81	3.28	3.6	4.29	3.47	3.72	3.19	3.56	3.69	3.04	3.17	3.86	3.79	3.53	3.31	4.01	3.65	3.31	3.1	3.61	4	3.41	3.7	3.74	3.79	3.72	3.47	3.38	3.85	3.13	3.22	3.52	3.12	5.03	3.65	3.52	3.44	3.25	3.26	3.37	3.18	3.7	3.69	3.6	3.87	3.48	3.61	3.5	4.24	3.63	3.91	3.87	3.85	3.42	4.17	3.71	3.88	3.74	3.04	3.45	3.07	3.59	3.16	3.18	3.52	3.5	3.3	3.08	3.7	3.76	3.5	3.83	3.49	3.59	4.34	3.33	3.71	4.06	4	3.2	3.69	3.72	3.33	3.82	3.61	3.94	3.68	3.85	3.51
"1552793_at"	4.23	4.82	4.42	4.55	4.96	4.5	4.48	4.12	4.26	4.61	4.54	4.33	4.43	4.32	4.71	4.55	4.01	4.65	4.19	4.36	4.2	4.26	4.38	4.44	4.46	4.28	3.9	4.1	4.8	4.28	4.27	4.7	4.11	4.22	4.09	4.22	4.61	4.19	4.39	4.07	4.3	4.22	4.01	4.31	4.46	4.45	4.26	4.36	4.59	4.41	4.67	4.38	4.43	4.35	4.78	4.74	4.45	4.36	4.41	4.64	4.11	4.44	4.54	4.83	4.33	4.21	4.55	4.59	4.44	5.26	4.14	4.85	4.3	5.04	4.54	4.1	4.22	4.94	4.28	4.53	4.83	4.51	4.38	4.42	4.81	4.5	4.71	4.89	4.48	5.31	4.43	4.47	4.53	4.89	4.55	4.4	4.46
"1552794_a_at"	3.29	2.95	2.85	3.02	3.07	2.81	3.01	2.79	2.74	3.29	2.8	2.76	3.12	2.86	3.22	3.12	2.79	2.9	3.08	2.92	2.96	2.97	3.17	2.85	3.09	3.06	2.93	3.16	2.97	3.08	2.64	2.73	2.94	2.8	3.02	2.73	3.09	2.95	2.97	2.73	2.85	3.21	2.7	3.21	2.98	2.79	3.03	2.91	2.89	2.89	2.8	3.1	2.95	2.99	3.01	2.87	2.91	3.09	2.93	2.86	2.98	2.82	2.84	2.92	2.84	3.07	3.09	2.72	3.06	3.13	2.88	2.99	2.74	3.14	2.83	3.21	2.94	2.71	2.86	3.16	3.17	3.04	3.26	3.12	3.15	3.19	3.25	3.2	3.14	2.93	2.88	2.73	3.09	3.27	2.78	3.05	2.91
"1552796_a_at"	3.62	4.21	4.05	3.9	4.19	3.98	3.98	3.77	3.95	3.3	3.82	3.95	3.93	3.69	3.52	3.78	3.49	3.45	3.49	3.49	3.53	3.7	3.78	3.63	3.85	3.83	3.69	3.86	3.74	3.59	3.81	4.04	3.61	3.89	3.53	3.87	3.97	3.63	3.78	3.61	3.66	3.13	3.6	4.01	3.82	3.88	3.78	3.78	3.86	3.72	4.23	4.07	3.82	4.23	4.33	4.07	4.27	3.77	3.75	3.72	3.79	3.98	3.85	4.49	3.99	3.8	3.75	3.81	3.78	3.94	3.74	3.63	3.88	3.62	3.95	3.62	3.86	3.69	3.86	4	3.94	4.18	4.41	3.47	3.85	4.02	4.03	3.87	3.97	4.48	3.64	3.86	4.01	4.01	3.81	3.39	3.75
"1552797_s_at"	3	3.44	3.21	3.45	3.31	3.14	3.07	3.03	3.23	3.58	3.16	3.25	3.14	3.1	3.04	3.27	2.89	3.15	3.1	3.22	3.43	3.06	3.11	3.35	3.23	3.16	3.18	3.07	3.13	3.37	3.25	3.67	3.18	3.13	3.06	3.36	3.34	2.99	3.29	3.07	3.05	3.37	3.17	3.36	3.29	3.28	3.5	3.23	3.58	3.18	3.79	3.52	3.3	3.48	4.04	3.63	3.91	3.32	4.05	3.29	3.33	3.9	3.49	3.68	3.62	3.25	3.13	3.82	3.32	3.79	3.16	3.04	3.44	3.22	3.08	3.26	3.2	3.37	3.43	3.67	3.69	3.39	3.66	3.29	3.35	3.88	3.93	3.37	3.51	4.01	3.21	3.22	3.08	3.58	3.54	3.19	3.28
"1552798_a_at"	4.37	4.81	4.52	4.95	4.45	4.23	4.97	4.5	4.8	4.67	4.76	4.39	4.96	4.07	4.27	4.4	5.27	4.21	4.27	4.67	4.66	4.52	4.79	4.91	4.46	4.68	4.6	4.77	4.66	4.69	4.29	4.54	4.32	4.61	4.17	4.2	4.64	4.31	4.67	4.35	4.57	5.45	4.07	4.51	4.98	4.39	4.29	4.15	4.68	4.63	4.98	4.78	5.43	4.94	5.69	5.32	5.28	4.68	4.6	4.51	4.72	5.08	4.46	5.17	5.17	4.81	4.27	4.68	4.35	4.88	4.38	4.81	4.6	4.52	4.48	4.21	4.79	4.77	4.34	4.36	4.81	4.72	4.54	4.77	5.17	5.48	4.52	4.65	4.62	4.79	4.13	4.59	4.27	4.81	4.37	4.81	4.82
"1552799_at"	3.5	3.77	3.61	3.66	4.04	4.13	3.58	3.25	3.97	3.63	3.6	3.36	3.35	3.58	3.71	3.35	3.42	3.6	3.44	3.77	3.57	3.59	3.43	3.58	3.47	3.4	3.29	3.46	3.38	3.43	3.43	3.93	3.7	3.36	3.48	3.21	3.45	3.32	3.74	3.82	3.6	4.07	3.42	3.45	3.46	3.67	3.86	3.46	3.87	3.49	4.01	3.57	4.25	3.88	3.79	3.76	3.9	3.57	4.03	3.71	3.73	3.72	3.95	3.82	3.89	3.74	4.03	3.76	3.7	4.5	3.48	3.54	4.12	3.45	3.77	3.58	3.95	4.27	3.87	4.07	4.51	4.22	4.15	3.83	3.92	4.39	3.94	3.89	3.99	4.2	3.48	3.44	3.76	3.85	3.71	3.73	3.55
"1552800_at"	5.73	7.07	7.01	6.7	6.93	6.23	6.5	5.66	6.93	6.17	6.23	6.27	6.35	5.98	6.73	6.09	5.55	5.6	5.96	5.85	6.26	5.8	6.45	5.8	6.37	5.84	5.67	5.96	6.92	5.73	5.96	6.76	5.74	6.42	6.07	6.29	6.17	5.79	6.6	5.89	6.07	6.21	5.75	6.65	6.59	6.28	5.87	5.97	6.35	5.98	6.87	7.18	6.92	6.63	7.47	7.22	7.33	6.5	7.06	6.77	6.54	7.16	6.57	6.89	7.28	6.59	6.83	6.58	5.99	7.27	6.02	5.8	6.81	6.22	6.16	5.94	6.08	6.91	6.44	6.94	7.27	6.82	6.97	5.9	6.65	7.04	6.57	6.36	6.46	7.07	6.01	6.08	5.91	6.67	6.11	6.01	6.03
"1552801_at"	3.66	3.77	4.29	4.15	3.97	3.85	3.88	3.69	4.05	4.04	3.97	3.58	3.66	3.72	3.87	3.56	3.65	3.71	3.7	3.76	3.71	3.64	4.03	3.73	3.97	3.91	3.66	3.72	3.83	3.97	3.64	4.26	3.67	3.72	3.66	4.02	3.77	3.79	4.07	3.76	3.77	3.71	3.47	3.82	3.84	3.82	3.81	3.78	4.06	3.89	4.12	3.78	4.2	3.89	4.01	3.84	4.34	3.92	4.12	3.96	3.9	4.09	3.99	4.28	4.45	3.82	3.91	4.28	3.76	4.5	3.64	3.78	3.95	4.01	3.79	3.7	4.06	3.74	4	4.15	4.12	3.77	3.99	3.8	3.77	4.27	3.88	4.09	3.93	4.02	3.93	3.58	3.57	3.82	3.97	3.84	3.74
"1552803_a_at"	4.07	3.35	3.54	3.82	3.48	3.34	3.32	3.74	3.44	3.74	3.63	3.69	3.75	3.58	4.44	3.55	3.71	5.77	3.5	4.75	3.64	4.29	4.61	3.55	3.43	5.28	3.2	3.9	3.51	3.21	3.49	3.29	3.39	3.64	3.14	3.82	3.45	3.51	3.5	3.34	3.17	4.24	4.48	3.4	3.38	3.27	3.83	3.81	3.36	4.59	4.24	3.5	3.54	3.51	3.34	3.51	3.23	3.12	3.4	3.45	4.66	3.93	3.47	3.4	3.12	3.44	3.66	3.48	3.33	3.69	4.05	3.42	3.76	3.64	3.9	3.99	3.49	3.3	4.18	3.25	3.37	3.63	3.92	3.3	3.56	3.33	4.33	3.44	4.04	4.06	3.35	3.58	4.44	3.39	3.4	3.31	3.8
"1552804_a_at"	4.34	4.46	4.43	4.47	4.57	4.23	4.34	4.38	4.76	4.2	4.28	4.2	4.33	4.49	4.44	4.34	4.59	4.44	4.29	4.44	4.22	4.65	4.51	4.51	4.35	4.12	4.72	4.55	4.46	4.48	4.35	4.2	4.32	4	4.28	4.32	4.46	4.22	4.44	4.41	4.09	4.7	3.89	4.41	4.29	4.08	4.22	4.22	4.34	4	4.38	4.52	4.28	4.34	4.17	4.14	4.39	4.22	4.36	4.58	4.29	4.49	4.44	4.73	4.48	4.48	4.48	4.51	4.26	4.41	4.04	4.53	4.61	4.47	4.57	4.22	4.52	4.64	4.52	4.62	4.78	4.64	4.49	4.34	4.37	4.86	4.23	4.12	4.55	4.48	4.32	4.47	4.39	4.46	4.54	4.34	5.11
"1552806_a_at"	3.73	4.25	4.35	3.88	3.88	4.07	4.38	4.19	3.95	3.98	4.01	4.57	3.68	4.13	4.1	3.56	4.13	3.41	3.81	3.92	3.71	4.43	4.8	3.93	3.98	3.59	3.9	4.63	3.45	4.53	3.66	3.78	4.46	4.62	3.47	4.03	3.96	4.53	3.93	3.67	4.3	4.16	3.99	3.56	3.8	3.72	3.65	3.9	3.69	4.04	4.13	4.56	3.75	3.99	4.14	4.41	3.4	3.68	3.71	3.68	4.03	3.66	3.68	4.02	3.81	3.68	3.72	3.9	4.79	4.12	4.09	4.21	3.75	4.07	3.93	4.16	3.85	4.03	3.42	3.89	3.7	4.04	3.92	3.97	3.77	4.53	3.79	3.78	3.98	4.06	3.81	4.8	3.56	3.83	3.76	4.85	4.31
"1552807_a_at"	6.65	6.56	7.31	6.5	6.9	7.21	7.81	6.88	6.59	7.05	6.92	6.37	6.57	6.8	7.97	6.54	7.61	6.23	6.84	6.58	6.24	6.24	7.71	6.45	6.22	5.8	6.35	6.99	6.18	6.92	6.26	6.62	6.39	6.64	5.54	5.71	6.3	6.22	6.13	5.68	7.31	6.41	6.42	6.69	6.66	6.9	7.19	6.75	6.28	6.27	6.47	7.62	6.15	5.94	6.34	6.59	6.06	6.28	6.09	6.43	6.75	6.25	6.24	6.81	6.33	6.86	6.46	7.35	7.84	6.7	7.27	6.81	6.5	6.82	6.32	6.74	6.01	6.67	5.79	6.18	6.84	6.06	6.26	6.41	6.12	6.54	6.27	6.67	6.44	5.98	6.11	6.95	5.57	6.31	6.27	7.39	6.36
"1552808_at"	2.75	3.5	3.02	3.27	2.87	3.26	3.36	2.94	3.22	3.05	3.06	2.6	3.28	3.05	3.08	2.92	2.92	2.77	2.55	2.84	3.18	3.07	2.96	2.81	3.02	2.92	2.66	2.76	3.16	3.13	2.95	3.46	3.09	3.17	2.77	2.83	2.99	2.92	2.92	2.81	2.65	3.24	2.66	2.93	3.17	2.94	3	2.81	3.07	2.97	3.19	3.16	3.22	3.02	3.45	3.77	3.12	3.08	3.42	3.1	3.26	3.29	3.04	3.2	3.78	3.23	3.04	2.99	3.02	3.2	2.98	2.57	3.61	2.8	3.1	2.8	3.2	3.43	3.25	3.2	3.3	3.41	3.6	3.12	3.48	3.19	3.33	3.41	3.26	3.22	2.88	2.88	2.78	3.05	3.03	3.25	2.76
"1552809_at"	3.87	4.15	4.43	4.11	4.08	4.2	3.88	3.9	4.22	4.39	3.91	3.66	3.67	3.83	3.77	3.62	3.61	3.66	3.85	3.81	3.87	3.79	3.84	3.76	3.79	3.74	3.73	3.77	4.04	3.67	3.75	3.98	3.64	3.95	3.68	3.82	3.86	3.78	4.23	3.71	3.92	3.69	3.64	3.77	4.06	3.89	3.78	3.44	3.68	3.75	3.66	3.75	3.71	3.46	3.88	4.47	4.02	3.83	3.75	3.93	3.94	3.98	3.47	3.88	3.97	3.77	3.7	3.99	4.5	4.29	4.12	3.6	4.15	3.69	3.91	4	4.63	4.07	4.09	3.98	4.82	3.98	3.92	3.96	4.23	3.69	4.05	4.1	4.11	3.87	3.91	3.91	3.86	3.99	3.74	4.13	3.76
"1552811_at"	5.02	5.06	4.83	5.21	5.57	5.09	5.1	4.63	4.93	4.83	5.16	4.83	4.78	4.76	4.68	4.91	4.69	5.12	4.75	4.91	4.85	5.22	5.15	4.83	4.94	4.91	4.86	4.94	5.13	4.91	4.61	5.16	5.02	5.2	4.86	5.33	5.05	4.97	5.3	5.26	4.85	5.52	4.53	4.83	4.86	4.96	4.79	4.88	5.04	5.04	5.18	5.07	5.32	5.13	5.43	5.66	5.52	4.97	5.33	5.04	5.26	5.5	5.05	5.26	5.44	5.22	5.3	5.12	5.02	5.58	4.87	4.96	5.39	5.14	5.19	5.15	5.32	5.38	5.48	5.28	5.59	5.39	4.94	5.08	5.11	5.82	5.22	5	5.07	5.17	4.9	4.84	4.99	5.12	4.83	5.13	5.11
"1552812_a_at"	4.13	4.24	4.46	4.61	3.53	3.76	4.16	5.95	4.15	5.01	4.51	4.23	4.58	4.03	3.72	4.07	4.14	4.76	4.33	5.01	3.95	5.31	4.36	4.11	4.21	4.34	4.81	4.6	4.08	4.34	4.76	4.73	4.31	4.1	4.37	4.22	4.51	4.35	3.98	4.01	4.03	5.49	4.46	4.35	4.45	4.28	4.35	4.28	4.16	4.39	4.24	4.2	4.34	4.54	4.17	4.68	4.63	4.14	4.94	4.22	3.73	4.29	4.23	4.23	4.56	4.25	3.56	4.34	4.36	4.01	3.99	3.91	4.2	4.04	4.19	4.06	3.77	4.17	4.23	4.38	4.23	4.08	3.78	3.85	4.74	4.31	4.11	4.07	4.33	4.27	4.29	4.85	4.03	4.08	5.54	4.53	4.21
"1552813_at"	4.37	5.09	4.98	4.8	4.85	4.56	4.67	4.43	4.87	4.46	4.44	4.36	3.94	4.51	4.29	4.19	3.82	4.19	4.47	4.42	4.5	4.13	4.68	4.33	4.34	4.61	4.02	4.25	4.32	4.32	4.3	4.38	4.6	4.21	4.6	4.49	4.19	4.32	4.51	4.53	4.19	4.64	4.42	4.81	4.92	4.28	4.45	4.33	4.84	4.66	4.73	4.45	5.08	4.9	5.5	5.21	5.1	4.46	5.16	4.94	4.65	5.11	4.96	4.74	4.55	4.68	4.85	4.82	4.61	5.35	4.62	4.39	5.13	4.74	5.01	5.01	5.1	5.81	5.08	5.36	4.94	4.86	5.18	4.36	4.55	5.17	5.02	4.81	4.97	5.41	4.56	4.63	4.41	5.08	4.8	4.37	4.77
"1552814_a_at"	3.59	4.41	4.1	3.91	4.34	3.81	4.14	3.95	3.93	3.67	3.7	3.66	4.03	3.74	3.8	3.98	3.38	3.72	3.63	3.84	3.66	3.7	3.77	3.82	3.65	3.73	3.52	3.63	3.9	3.88	3.62	3.86	3.82	3.84	3.83	3.79	3.83	3.68	4.23	3.85	3.7	4	3.61	3.72	3.64	3.98	3.58	3.78	3.62	3.87	4.14	4.19	4.64	3.97	4.66	4.66	3.82	3.82	4.04	4.36	4.05	3.8	4	4.1	4.37	3.77	4.03	4.02	3.62	4.2	3.55	3.63	3.96	4.15	3.65	4.04	3.77	4.62	3.95	3.8	4.82	4.12	4.2	3.67	3.82	4.46	4.15	3.97	3.69	4.32	3.94	3.83	3.55	4.25	3.75	4.1	3.79
"1552816_at"	2.82	3.4	3.14	3.31	3.42	3.23	2.99	3.45	3.02	3.03	3.02	2.96	2.99	3.03	3.11	3.24	3.29	2.92	2.81	3	3.12	3.09	3.18	2.84	3.09	2.88	2.92	3.11	3.16	2.86	2.89	3.24	2.89	3.07	3.15	3	3.01	2.84	3.05	2.86	2.79	3.41	2.87	3.56	3.04	2.88	3.05	3.1	2.97	2.71	3.24	3	3.14	2.96	3.11	3.24	3.09	3.03	3.2	3.19	3.09	3.16	2.95	2.99	3.04	3.02	3.04	3.02	2.94	2.91	3.08	2.87	3	3	3.07	2.71	3.26	3.24	3.16	3	3.38	3.47	2.91	2.62	3.17	2.91	3.12	3.25	2.94	3.51	3.19	3.16	2.91	3.21	3.06	3.34	3.09
"1552818_a_at"	2.88	2.83	3.03	3.4	3.09	2.98	3.43	3.03	3.22	2.95	2.78	3.34	3.14	2.83	2.94	3.12	3.01	3.16	3.2	3.01	3.38	3.24	2.86	3.13	3	2.92	2.96	2.79	3.26	3.33	2.82	3.41	3.12	3.15	3.08	2.94	3.1	3	3.04	2.87	3.05	3.69	2.85	2.92	3.15	3.03	3.1	3.13	3.28	3	3.38	3.53	3.27	3.12	3.51	3.26	3.11	3.02	3.21	3.32	3.16	3.29	3.03	3.24	3.21	3	3.21	3.06	3.35	3.15	2.93	2.88	2.91	2.98	3.13	3.18	3.02	3.05	3.32	3.86	3.35	3.25	3.18	2.75	3.06	3.38	3.09	3.07	3.23	3.06	2.96	2.88	2.89	3.4	3.03	2.85	2.96
"1552819_at"	4.12	4.29	4.22	4.87	4.18	4.54	4.12	4.44	4.37	4.24	4.29	4.39	4.28	4.13	4.07	4.23	4.04	4.15	4.19	3.95	3.95	3.74	3.66	3.98	3.99	4.09	3.96	3.88	4.44	3.96	4.14	4.88	4.35	4.24	4.11	4.4	4.19	4.35	4.62	4.75	4.24	5.13	4.24	4.29	4.23	4.53	4.24	4.54	4.26	4.28	4.25	4.38	4.65	4.47	4.81	4.13	4.69	4.29	4.45	4.42	4.46	4.61	4.21	4.45	4.74	4.23	4	4.58	4.19	4.52	4.65	4.23	4.23	4.36	4.5	4.09	4.12	4.27	4.5	4.79	4.58	5.16	4.41	4.41	4.66	4.79	4.52	4.4	4.23	4.44	4.43	4.24	4.01	4.64	4.24	4.12	4.27
"1552822_at"	4.3	3.54	3.62	3.15	3.46	3.37	3.55	4.37	3.08	4.06	4.48	4.15	3.22	3.93	3.63	4.14	4.84	3.45	4.55	4.2	4.35	3.67	3.66	3.01	3.57	3.59	3.75	3.76	3.49	3.56	4.8	3.34	3.98	3.7	3.82	3.49	4.06	3.48	3.4	4.5	4.17	3.83	5.2	4.05	3.9	4.08	4.16	3.29	2.86	3.97	3.54	3.55	3.31	3.37	3.72	3.78	3.12	3.16	3.17	3.68	3.74	3.62	3.71	3.55	3.61	3.71	3.65	3.68	3.49	3.31	3.37	3.89	3.66	3.52	3.68	3.88	3.96	3.25	3.81	3.71	3.67	3.62	3.56	4.44	4.01	3.5	3.39	3.43	3.44	3.39	3.75	5.11	3.9	4.51	3.28	3.13	3.93
"1552825_at"	2.84	3.81	3.22	3.25	3.47	3.14	3.46	3.06	3.53	3.51	3.05	3.15	3.44	3.27	3.5	3.28	2.96	2.9	3.06	3.38	3.34	3.25	3.47	3.29	3.24	3.32	3.22	3.34	3.38	3.43	3.05	3.54	3.21	3.28	3.17	3.12	3.22	2.96	3.62	2.98	2.93	3.75	3.11	3.5	3.25	3.13	3.32	3.16	3.39	3.32	3.65	3.53	3.77	3.53	4.24	3.73	4	3.42	4.33	4	4.2	3.99	3.58	3.94	3.99	3.61	3.62	3.68	2.93	4.29	3.34	3.11	3.83	2.91	3.25	3.09	3.38	3.29	3.62	3.5	4.13	3.59	3.63	2.99	3.27	3.95	3.58	3.56	3.58	3.3	3.05	3.48	3.37	3.12	3.51	3.55	3.64
"1552826_at"	2.68	2.84	3.14	2.84	2.9	2.71	2.98	2.69	2.86	2.77	2.8	2.67	2.7	2.67	2.71	2.94	2.61	2.76	2.64	2.78	2.72	2.7	2.79	2.88	2.74	2.7	2.5	2.55	2.9	2.75	2.81	2.73	2.61	2.91	2.56	2.66	2.85	2.85	2.79	2.55	2.7	3.04	2.69	2.71	2.69	2.71	2.68	2.61	2.68	2.87	2.9	2.98	2.71	2.8	2.69	2.92	3.05	2.68	2.71	2.98	2.94	2.9	2.77	2.85	2.89	2.56	3.64	3.1	2.84	3.36	3.11	3.22	3.3	3.04	2.89	3.07	3.36	3.01	2.89	3.22	2.96	3.1	3.25	2.77	2.98	3.36	3.12	2.93	3.23	4.13	3.02	2.87	3.11	3.24	2.92	2.73	2.94
"1552827_s_at"	3.56	4.21	3.77	3.87	3.69	3.89	3.87	3.71	3.68	3.57	3.49	3.74	3.62	3.53	3.64	3.44	3.7	3.36	3.71	3.71	3.83	3.9	3.91	3.4	3.88	3.6	3.61	3.56	3.99	3.74	3.59	3.76	3.53	3.96	3.45	4.07	3.72	3.42	3.75	3.45	3.47	3.63	3.4	3.76	3.87	4.03	3.65	3.67	4.16	3.6	3.91	4.44	4.3	4.16	4.62	4.33	3.88	3.84	4.31	4.69	3.86	4.37	3.94	4.42	4	3.58	3.87	3.89	3.68	4.58	3.48	3.7	4.43	3.8	3.62	3.77	3.59	4.07	4.32	4.64	4.17	4.08	3.9	3.57	3.83	4.79	3.84	4.35	3.72	4.09	3.88	3.95	3.4	4.03	3.82	3.92	3.92
"1552828_at"	3.79	4.28	4.42	4.28	3.84	4.03	5.03	4.03	4.3	3.85	4.1	3.87	3.81	4.38	3.83	3.73	4.73	3.84	4.17	3.92	4.02	4.02	4.09	3.99	4.12	3.98	3.81	3.73	4.15	4.11	4.31	4.25	5.91	4.22	5.14	4.28	4.29	4.01	4.52	4.64	4.36	4.02	4.18	3.84	3.9	4	3.96	3.92	3.97	4.14	4.05	4.28	4.01	3.75	4.25	4.38	4.09	3.93	4.02	3.91	3.99	3.91	3.66	3.94	4.23	3.89	4.01	4.15	4.16	4.5	4.13	4.27	4.18	4.7	4.52	4.56	4.49	4.83	4.18	4.04	4.06	4.33	4.53	4.68	4.5	4.46	4.66	4.97	4.57	4.37	3.87	4.3	4.17	3.99	4.05	3.58	4.27
"1552829_at"	3.96	5.64	5.15	4.73	5.07	4.45	5.6	4.09	5.35	4.73	4.75	5.33	5.39	3.94	4.6	4.13	4.53	3.87	4.13	4.17	4.9	4.23	4.7	4.41	4.68	4.64	3.85	4.81	5.61	4.72	4.45	5.89	4.06	4.68	4.27	4.91	4.59	4.36	4.7	4.07	4.24	4.63	4.36	5.39	5.25	5.12	4.57	4.83	5.55	4.72	5.36	6.21	6.41	5.37	6.5	6.32	5.95	5.36	6.11	5.96	5.4	6.28	5.2	5.97	5.99	5.35	3.87	5.6	4.3	6.22	4.69	4.64	5.4	3.95	3.86	3.6	4.57	5.34	5.27	5.76	6.02	5.11	4.93	4.15	5.19	6.09	5.3	5.62	5.26	5.22	4.23	4.3	4.17	4.99	4.99	5.11	4.73
"1552830_at"	3.44	3.8	3.42	3.79	3.53	3.53	3.7	3.46	3.82	3.66	3.63	3.39	3.49	3.72	3.68	3.58	3.61	3.7	3.64	3.65	3.65	3.72	3.72	3.57	3.5	3.71	3.52	3.56	3.75	3.6	3.43	3.96	3.48	3.59	3.66	3.66	3.58	3.48	3.71	3.76	3.65	3.82	3.59	3.83	3.53	3.56	3.64	3.56	3.5	3.76	3.85	3.74	4.07	3.59	3.86	3.79	3.68	3.6	3.78	4.22	3.66	3.49	3.73	3.82	3.81	3.52	3.6	3.9	3.44	4.37	3.44	3.66	3.86	3.84	3.38	3.6	3.66	3.86	3.86	4.02	4.61	3.87	4.03	3.49	3.59	3.92	3.97	3.74	3.5	4.13	3.77	3.61	3.93	4.01	3.53	3.51	3.66
"1552833_at"	3.92	3.98	3.86	3.98	4.65	4.08	3.67	3.98	3.99	3.56	3.85	4.21	3.47	4.22	3.76	3.64	3.78	3.91	3.83	3.41	3.97	4.06	4.09	4.11	3.9	4.02	3.78	4.04	4.21	3.76	3.78	4.04	4.02	3.88	4.1	4.34	4.17	4.23	4.16	3.78	3.69	4.07	3.57	3.98	3.81	4.03	3.79	3.94	3.87	3.77	4.03	4.18	4.06	4.02	4.21	4.05	4.18	3.81	4.04	4.29	3.79	4.28	4	3.85	4.09	3.93	4.87	3.82	3.75	4.47	4.13	3.82	3.96	3.98	4.63	4.47	4.2	4.2	4.11	3.78	4.52	4.19	4.25	3.88	4.27	4.09	4.11	4.59	4.38	5.32	3.37	3.97	4.31	4.24	3.91	3.97	4.44
"1552834_at"	4.51	5.01	4.28	4.52	4.9	4.84	4.57	4.67	4.67	5.01	4.33	4.26	4.5	4.2	4.61	4.62	4.45	4.54	4.33	4.7	4.83	4.41	4.3	4.61	4.68	4.34	4.45	4.59	4.8	4.48	4.54	4.65	4.24	4.48	4.59	4.45	4.56	4.56	4.81	4.45	4.39	5.45	4.22	4.29	4.64	4.59	4.45	4.47	4.46	4.54	4.69	4.5	4.54	4.6	5.27	5.26	4.73	4.54	4.82	4.99	4.41	4.96	4.66	4.27	4.7	4.46	4.55	4.33	4.79	4.19	4.51	4.45	4.69	3.93	4.47	4.31	4.73	4.67	4.28	4.34	4.81	4.42	4.59	4.43	4.63	4.45	4.16	5.04	4.64	4.71	4.41	4.5	4.55	4.32	4.53	4.54	4.3
"1552835_at"	4.24	4.54	4.37	4.75	3.94	4.38	4.43	4.51	4.27	4.89	4.37	4.32	4.15	4.26	4.09	4.36	4.48	3.77	4.11	4.99	4.89	3.82	4.44	4.64	3.83	4.89	3.96	4.39	4.11	4.15	5.21	4.34	3.7	4.52	4.05	4.1	4.65	3.99	4.09	4.08	3.99	4.33	4.33	4.67	4.61	4.55	3.92	3.91	4.38	4.27	4.99	5.49	5.29	4.72	5.8	4.77	5.19	4.23	5.32	5.34	5.1	4.76	5.25	4.52	4.9	4.47	3.78	4.35	3.96	4.48	4.78	3.94	4.28	4.44	4.11	3.96	4.58	4.34	4.32	4.6	4.62	4.32	4.83	4.25	4.5	5.06	4.27	4.01	4.51	4.48	4.24	4.05	4.56	4.68	4.06	4.69	4.39
"1552836_at"	4.56	5.37	4.69	5.16	5.04	4.88	4.87	4.76	5.3	4.55	4.59	4.82	5.28	4.61	5.01	4.32	3.82	5.02	4.63	4.68	4.56	4.31	4.67	4.67	5.16	4.38	4.61	4.66	4.97	5.01	4.49	5.38	4.67	4.91	4.57	4.64	4.73	4.32	5.16	4.3	4.43	5.51	4.57	5.21	5.19	5.24	4.82	4.72	5.1	4.5	5.13	5.4	5.45	4.86	5.8	5.97	6.18	5.11	5.68	5.53	4.85	5.12	4.81	5.78	6.01	5.1	4.96	5.42	4.38	5.86	4.83	4.54	5.65	4.46	4.92	4.69	5.51	5.64	5.15	5.66	5.93	5.38	5.53	4.59	5.19	5.42	5.28	5.13	5.04	6.25	4.79	4.69	4.78	5.54	5.51	5.21	5.2
"1552837_at"	2.89	2.92	3.15	2.93	2.83	2.82	2.98	2.82	2.84	2.81	2.9	2.72	2.8	2.74	2.75	2.56	2.84	2.65	2.78	2.63	3.18	2.66	3.06	2.62	2.65	2.75	2.65	2.66	2.84	2.67	2.67	2.83	2.65	2.65	2.67	2.78	2.56	2.65	2.58	2.73	2.54	3.7	2.68	2.88	2.8	2.71	2.75	2.56	2.61	2.86	2.91	2.62	2.73	2.58	2.7	2.92	2.7	2.8	2.67	2.79	2.75	2.78	2.75	2.66	2.77	2.68	3.14	2.83	2.43	3.26	2.58	2.73	2.77	2.77	2.66	2.92	2.66	2.76	2.94	2.8	2.73	2.96	2.85	2.87	2.86	2.83	2.9	2.73	2.63	2.69	2.67	2.71	2.63	2.65	2.82	3.27	3.06
"1552839_at"	3.42	3.68	3.75	3.56	3.91	3.43	3.41	3.42	3.78	3.49	3.29	3.28	3.4	3.33	3.57	3.41	2.96	3.33	3.57	3.28	3.49	2.95	3.44	3.16	3.38	3.18	3.12	3.18	3.35	3.22	3.32	3.85	3.1	3.42	3.42	3.24	3.37	3.1	3.64	3.05	3.29	3.59	3.37	3.37	3.7	3.65	3.24	3.39	3.38	3.19	3.41	3.52	3.57	3.65	4.57	3.49	3.85	3.55	3.88	3.56	3.58	3.79	3.66	3.68	3.75	3.61	3.2	4.14	3.55	3.84	3.47	3.32	3.58	3.35	3.72	3.42	3.54	3.89	3.64	4.17	3.86	3.83	3.99	3.39	3.49	3.85	3.74	3.46	3.67	4.19	3.53	3.46	3.44	3.62	3.27	3.5	3.5
"1552841_s_at"	3.23	3.78	3.33	3.47	3.23	3.57	3.28	3.24	3.39	3.22	3.18	3.52	3.9	3.15	3.24	3.24	2.98	3.21	3.43	3.43	3.57	3.05	3.32	3.47	3.29	3.27	3.12	3.19	3.67	3.37	3.52	3.31	3.29	3.47	3.11	3.12	3.45	3.32	3.56	3.12	3.11	4.17	3.31	3.44	3.45	3.31	3.46	3.21	3.56	3.26	3.51	3.54	3.7	3.41	4.25	4.25	3.71	3.27	3.75	3.72	3.28	3.68	3.33	3.45	3.42	3.28	3.65	3.84	3.34	3.56	3.38	3.46	3.68	3.3	3.48	3.34	3.43	3.86	3.28	3.47	3.67	3.65	3.68	3.37	3.04	3.44	3.77	3.94	3.43	3.42	3.32	3.14	3.36	3.39	3.45	3.9	3.43
"1552842_at"	3.62	3.95	3.88	3.73	3.92	3.69	4.06	3.79	3.61	3.78	3.63	3.54	3.46	3.55	4.1	3.67	3.72	3.61	3.65	3.71	3.97	4.02	3.59	3.74	3.52	3.72	3.5	3.65	3.76	3.47	3.62	4.01	3.77	3.7	3.75	4.02	3.77	3.54	3.74	3.75	3.74	4.56	3.72	3.57	3.62	3.58	3.46	3.68	3.61	3.67	3.79	4.11	4.02	4.06	4.06	4.43	4.07	3.62	4.01	4.17	3.68	4.37	3.57	3.67	4.52	3.87	3.54	3.73	3.95	3.92	3.92	3.45	3.52	3.54	3.56	3.57	4.15	3.6	3.68	3.92	4.43	3.65	3.54	3.22	3.42	3.89	3.62	3.89	3.52	4	3.53	3.75	3.66	3.52	3.91	3.64	4.04
"1552843_at"	3.13	3.27	3.06	3.13	3.2	3.15	3.44	3.15	3.1	3.26	3.03	3.23	2.9	3.33	3.16	3.12	2.92	3.17	3.08	3.03	3.04	3.44	3.21	3.25	3.22	3.21	3.06	3.17	3.13	3.03	3.29	3.17	3.35	3.17	3.09	3.22	3.22	3.06	3.17	3.08	3.27	3.65	3.34	3.13	3.42	3.15	3.13	3.13	3.12	3.29	3.24	3.3	3.27	3.23	3.39	3.67	3.17	3.12	3.18	3.64	3.07	3.56	3.02	3.42	3.23	2.87	3.68	3.34	3.37	3.29	3.52	3.57	3.08	3.45	3.19	3.45	3.56	3.32	3.24	3.68	3.79	3.27	3.26	3.29	3.19	3.63	3.49	3.43	3.27	3.35	3.25	3.18	3.1	3.13	3.49	3.76	3.31
"1552845_at"	6.3	6.56	5.55	5.66	6.59	5.7	5.46	5.72	6.65	6.98	5.81	6.07	6.39	5.84	6.31	5.68	5.24	6.85	6.13	5.79	6	6.61	6.13	5.8	6.3	6.73	6.01	6.39	6.55	6.34	6.18	6.29	6.14	6.23	6.09	6.49	5.79	5.98	5.68	6.89	6.65	6.25	5.74	5.87	5.97	6.4	6.3	6.14	6.69	6.29	5.88	5.99	6.24	6.54	6.66	6.44	6.88	5.97	6.04	5.91	5.97	6.48	5.97	6.4	5.96	6.37	6.82	5.85	6.31	5.8	6.96	6.47	6.12	6.1	6.26	5.92	6.09	6.4	5.96	6.15	6.93	6.01	6.38	5.95	5.58	6.22	5.7	6.41	6.16	6.63	5.65	6.46	5.18	5.8	6.92	6.74	6.14
"1552846_s_at"	6.14	6.9	6.87	6.86	6.46	6.7	6.78	6.15	6.89	6.17	6.48	6.08	6.44	6.11	6.33	6.15	6.11	6.03	6.16	6.22	6.27	6.31	6.4	6.18	6.33	6.15	5.8	6.33	6.31	6.15	6.25	6.95	6.2	6.33	6.16	6.5	6.31	6.31	6.71	6.13	6.21	6.99	5.9	6.18	6.27	6.3	6.23	6.09	6.38	6.2	6.54	6.57	6.73	6.72	6.79	7.31	6.72	6.39	6.64	6.39	6.7	6.98	6.34	6.9	6.92	6.5	6.36	6.5	6.19	7.15	6.4	5.83	6.37	6.29	6.41	6.17	6.62	6.88	6.44	6.77	6.94	6.47	6.44	6.23	6.39	6.63	6.2	6.45	6.54	6.98	5.98	6.38	6.07	6.13	6.43	6.36	6.3
"1552848_a_at"	3.6	4.34	4.02	3.95	4.21	3.43	3.96	3.39	3.71	3.95	3.85	4.12	3.79	3.62	3.72	4.37	3.52	3.33	3.16	3.65	3.95	3.84	4.75	3.53	3.5	3.64	3.39	3.39	3.81	3.94	3.28	3.37	3.47	3.91	3.42	3.1	3.27	3.4	3.6	3.4	3.35	3.68	3.26	3.61	3.68	3.5	3.48	3.44	3.66	3.68	3.63	3.93	4.29	3.8	4.12	4.44	3.93	3.89	4.09	4.04	3.83	3.94	3.86	3.95	4	3.76	3.32	3.57	3.27	4.02	3.48	3.38	3.47	3.04	3.27	3.32	3.41	4.1	3.9	3.31	4.05	3.63	3.27	3.41	3.84	3.52	4	3.78	3.66	3.94	3.4	3.53	3.33	3.32	3.72	5.31	3.32
"1552849_at"	2.79	3.18	2.97	3.15	2.87	2.87	3.23	2.7	3.04	2.82	2.76	2.59	2.82	2.59	2.85	2.83	2.93	2.63	2.67	2.67	3.12	2.7	2.88	2.72	2.86	2.86	2.86	2.74	2.62	2.84	2.76	3.12	2.69	2.82	2.83	2.8	2.96	2.66	2.84	2.66	2.82	3.08	2.66	3.01	2.97	2.84	2.74	2.94	2.96	2.74	3.19	2.93	2.94	2.88	3.09	3.02	2.98	2.71	3.01	2.93	3	2.86	2.9	2.83	2.83	2.85	2.92	2.81	2.78	3.25	2.9	2.88	2.93	3.46	2.97	2.88	3.06	2.9	2.94	3.03	3.1	2.96	3.02	3.03	2.98	2.95	2.73	2.9	3.43	2.87	3.02	2.99	3.05	3.33	2.77	2.88	2.87
"1552851_at"	3.07	3.2	3.27	3.24	3.52	2.99	3.11	2.92	3.39	3.16	3.05	3.13	3.53	3.15	3.02	3.35	3	2.93	3	3.17	3.02	3.03	3.15	3.37	3.15	3.35	3.14	3.07	3.16	3.03	3.02	2.9	3.1	3.15	3.05	3.16	2.93	3.05	2.95	3.13	2.89	3.34	3.04	3.62	3.04	3.12	3.1	3.02	3.1	3.04	3.4	3.26	3.48	3.19	3.9	3.3	3.35	3.08	3.31	3.31	3.14	3.19	3.13	3.32	3.26	3.1	3.54	3.21	2.94	3.37	3.05	3.01	3.05	3.28	3.51	3.3	3.42	3.53	3.19	3.03	3.15	3.21	3.21	2.93	3	3.82	3.14	3.3	3.82	3.48	3.09	2.98	3.02	3.37	3.05	2.76	2.96
"1552852_a_at"	3.12	3.43	3.26	3.24	3.41	3.23	3.18	3.16	3.33	3.34	3.26	3.07	3.06	3.12	3.29	3.05	3.11	3.18	3.12	3.39	3.05	3.23	3.1	3.12	3.08	3.21	3.27	3.02	2.98	3.18	3.14	3.47	3.29	3.07	3.25	2.96	3.26	3.12	3.19	3.04	3.17	3.77	3.18	3.18	3.22	3.25	3.14	3.25	3.1	3.43	3.35	3.34	3.37	3.21	3.26	3.21	3.34	3.16	3.27	3.39	3.29	3.27	3.24	3.35	3.33	3.36	3.43	3.31	3.27	3.33	3.25	3.17	3.24	3.48	3.3	3.31	3.45	3.15	3.51	3.4	3.28	3.26	3.11	3.31	3.15	3.52	3.15	3.37	3.41	3.3	3.39	3.08	3.24	3.11	2.86	3.15	3.27
"1552853_at"	3.35	3.4	3.43	3.68	3.36	3.55	3.45	3.58	3.55	3.8	3.61	3.5	3.69	3.62	3.46	3.66	3.57	3.3	3.3	3.58	3.55	3.45	3.36	3.5	3.31	3.56	3.08	3.27	3.42	3.56	3.34	3.56	3.28	3.47	3.6	3.38	3.47	3.57	3.43	3.4	3.55	3.86	3.34	3.63	3.42	3.55	3.56	3.41	3.55	3.54	3.5	3.47	3.58	3.51	3.45	3.59	3.49	3.45	3.6	3.57	3.35	3.71	3.52	3.49	3.68	3.35	3.76	3.48	3.32	3.38	3.28	3.6	3.42	3.45	3.68	3.99	3.68	3.26	3.53	3.4	3.53	3.39	3.49	3.2	3.69	3.61	3.44	3.81	3.28	3.74	3.53	3.24	3.53	3.68	3.44	3.39	3.33
"1552854_a_at"	3.49	3.57	3.95	3.68	3.94	3.71	3.93	3.63	4.11	3.55	3.86	3.61	3.66	3.3	3.66	3.43	3.5	3.54	3.5	3.41	3.38	3.46	3.54	3.7	3.56	3.8	3.23	3.34	3.99	3.52	3.7	3.98	3.58	3.62	3.65	3.55	3.5	3.62	3.69	3.49	3.17	3.15	3.43	3.5	3.41	3.54	3.57	3.29	3.5	3.47	3.66	3.76	3.5	3.83	3.5	3.83	3.58	3.61	3.7	3.7	3.73	4.08	3.64	3.68	3.73	3.76	3.74	3.57	3.52	3.65	3.38	3.46	3.37	3.58	3.5	3.71	3.97	3.7	3.59	3.66	4.63	3.73	3.46	3.44	3.5	3.75	3.8	3.67	3.63	3.9	3.43	3.44	3.64	3.55	3.86	3.55	3.55
"1552856_at"	3.13	3.16	3.59	3.24	3.59	3.33	3.99	3.14	3.43	3.43	3.39	3	3.73	3.36	3.34	3.3	3.24	3.51	3.27	3.41	3.45	3.51	3.53	3.34	3.41	3.07	3.27	3.38	3.32	3.1	3.2	3.32	3.24	3.38	3.42	3.09	3.14	3.45	3.34	3.35	3.05	3.5	2.99	3.28	3.3	3.51	3.2	3.18	3.27	3.24	3.35	3.18	3.59	3.36	3.74	3.45	3.44	3.12	3.31	3.47	3.28	3.81	3.3	3.64	3.67	3.24	3.27	3.7	3.2	4.04	3.63	3.3	3.28	3.69	3.48	3.61	3.98	3.69	3.53	3.59	3.8	3.58	3.23	3.52	3.23	4.17	3.54	4.19	3.19	2.89	3.44	3.24	3.28	3.64	3.87	3.53	3.27
"1552857_a_at"	3.46	3.56	3.23	3.55	3.66	3.11	3.7	3.46	3.48	3	3.29	3.91	3.46	3.13	3.25	3.33	3.37	3.43	3.38	3.23	3.12	3.2	3.11	3.29	3.39	3.47	3.3	3.19	3.48	3.16	3.12	3.55	3.46	3.45	3.19	3.22	3.27	3.28	3.45	3.47	3.47	3.45	3.24	3.51	3.43	3.58	3.3	3.31	3.34	3.52	3.56	3.6	3.52	3.43	3.19	3.55	3.62	3.15	3.41	3.53	3.26	3.47	3.34	3.75	3.61	3.08	3.89	3.7	3.55	3.84	3.86	3.66	3.79	4.47	4.26	3.4	4.15	4.14	3.59	3.61	3.81	3.71	4.41	3.23	3.83	4.41	3.59	3.85	3.64	4.28	3.21	3.76	3.85	3.37	3.6	3.76	4.26
"1552858_at"	2.63	2.63	2.64	2.87	2.64	2.72	2.68	2.78	2.69	2.76	2.55	2.76	2.67	2.8	2.67	2.79	2.65	2.74	2.71	2.62	2.81	2.8	2.53	2.7	2.5	2.57	2.66	2.62	2.59	2.7	2.71	2.66	2.64	2.69	2.62	2.54	2.64	2.75	2.64	2.63	2.45	3.03	2.81	2.72	2.55	2.63	2.7	2.47	2.64	2.63	2.62	2.81	2.81	2.55	2.93	2.94	2.71	2.69	2.71	2.93	2.57	2.83	2.7	2.56	2.83	2.67	3.4	2.69	2.89	3.57	2.88	2.84	2.94	3.17	2.98	2.97	2.74	2.9	2.91	2.95	3.3	2.94	3.23	2.85	2.8	3.07	2.81	2.78	2.91	3.38	3.11	2.83	2.89	3.14	2.62	2.66	2.61
"1552860_at"	3.42	3.92	3.68	3.5	3.51	3.55	3.55	3.55	3.34	3.61	3.36	3.3	3.33	3.54	3.35	3.16	3.33	3.43	3.11	3.2	3.34	3.27	3.59	3.61	3.08	3.29	3.22	3.25	3.22	3.37	3.21	3.94	3.19	3.34	3.37	3.3	3.19	3.32	3.42	3.45	3.26	3.94	3.33	3.38	3.21	3.37	3.61	3.23	3.49	3.27	3.2	3.49	3.56	3.46	3.74	3.26	3.46	3.49	3.49	3.51	3.81	3.58	3.63	3.32	3.67	3.34	3.91	3.45	3.39	3.65	3.38	3.27	3.56	3.43	3.41	3.39	3.84	3.77	3.57	3.84	4.27	3.39	3.36	3.31	3.37	3.99	3.78	3.64	4.01	3.29	3.49	3.53	3.21	3.31	3.41	3.35	3.43
"1552862_at"	3.89	3.7	3.95	3.81	4.67	3.37	3.41	3.85	3.82	4.5	4.08	3.76	3.62	3.5	3.94	4.27	3.55	3.7	4.33	3.57	3.81	3.42	3.8	3.68	3.95	3.92	5.29	4.71	3.9	4.09	3.83	3.85	4.1	3.93	3.75	3.77	4.51	3.99	3.49	3.72	3.94	4.13	4.41	4.21	4.09	3.86	4.08	4.07	3.9	3.98	3.96	4.19	4.33	3.99	4.11	4.11	3.76	4.8	4.37	4.4	3.93	3.85	4.08	4.63	4.19	4.58	5.1	4.61	5.4	4.15	4.62	4.58	4.51	4.46	4.15	4.01	4.31	3.89	3.58	4.03	4.27	4.37	5.03	3.93	4.05	4.17	4.07	3.75	4.23	4.41	4.78	3.95	3.97	4.87	3.73	4.27	4.12
"1552863_a_at"	6.38	7.82	7.32	7.34	7.5	6.89	7.28	6.34	7.33	6.74	7.13	6.76	7.07	6.26	7.07	6.4	6.32	5.91	6.62	6.34	6.87	6.34	6.9	6.63	6.99	6.72	6.65	6.48	7.43	6.83	6.6	7.73	6.54	7.23	6.72	7.11	7.04	6.8	7.26	6.53	6.65	6.89	6.31	7.62	7.38	7.35	6.61	6.88	7.2	6.76	7.35	7.92	8.16	7.42	8.72	8.38	8.37	7.25	8.05	7.54	7.37	8.25	7.42	8.33	8.16	7.31	7.17	7.86	7.4	8.73	7.06	6.74	7.74	7.01	7.17	6.79	7.37	8.51	7.6	8.11	8.25	7.85	7.91	6.85	7.54	8.23	7.64	7.25	7.54	8.26	6.8	7.18	7.07	7.69	7.26	7.21	7.36
"1552865_a_at"	4.2	5.22	4.54	5.07	5.1	4	4.88	4.07	5.38	4.27	4.43	4.43	4.53	4.24	4.26	4.2	4.27	4	4.02	4.4	4.72	3.91	4.26	4.15	4.46	4.42	4.2	4.2	4.8	4.43	4.44	4.98	4.18	4.86	4.16	4.62	4.71	4.19	4.71	4.02	4.27	4.25	4.16	4.92	4.76	4.6	4.4	4.54	5.06	4.76	4.94	5.05	5.51	4.59	5.61	5.37	5.86	4.72	5.32	5.14	5	5.17	4.95	5.36	5.6	4.78	4.8	5.42	4.78	5.88	4.62	4.32	5.18	4.86	4.47	4.47	4.93	5.58	4.84	4.99	5.61	4.84	5.12	4.73	5.05	5.15	5.16	4.71	5.08	5.82	4.38	4.66	4.35	4.8	4.46	5.07	4.9
"1552867_at"	6.64	4.96	5	6.28	5.6	5.04	4.66	5.48	5.01	7.08	6.4	6.85	6.32	5.71	5.64	5.69	6.04	6.47	4.93	7.46	5.89	6.41	6.46	5.89	5.55	8.32	5.37	6.72	7.94	5.64	6.03	7.04	5.49	6.44	6.49	7.41	5.3	6.54	5.71	7.59	5.89	5.4	5.33	3.54	5.59	4.73	5.15	4.98	4.42	5.59	4.66	5.07	3.78	4.89	4.32	5.13	5.06	4.71	5.06	6.41	5.71	5.7	5.5	5.51	4.47	5.42	5.7	3.96	5.99	5.13	6.18	5.34	5.53	4.93	6.11	6.39	5.67	4.92	5.46	6.01	4.63	4.64	5.63	5.85	7.36	5.42	5.06	5.54	5.31	4.97	6.22	5.56	6.16	4.36	5.93	5.01	4.76
"1552868_at"	4.81	5.76	5.58	5.73	5.28	5.27	5.52	5.05	5.39	5.33	5.32	5.64	5.53	5.32	5.37	5.07	4.94	5.22	5.13	5.06	5.48	5.47	4.94	5.31	5.54	5.33	5.11	5.25	5.71	5.02	5.24	6.05	5.6	5.49	5.15	5.48	5.49	5.08	5.5	5.49	5.6	6.21	5.11	5.61	5.13	5.35	5.08	5.27	5.44	4.97	5.71	5.8	5.81	5.45	6.38	6.29	5.66	5.35	5.69	5.83	5.76	5.81	5.53	5.49	5.89	5.34	4.57	5.68	5.68	5.86	5.37	5.18	5.58	5.48	4.8	5.28	5.44	6.35	5.52	5.7	6.23	5.6	5.45	5.11	5.2	5.67	6.26	5.63	5.43	5.87	5.11	5.34	4.99	5.77	5.81	5.54	5.69
"1552870_s_at"	2.83	2.7	2.91	2.77	2.81	3.11	2.94	2.99	2.92	2.97	2.75	3.07	2.77	2.97	2.79	2.73	2.67	2.87	2.66	2.79	2.66	3.08	2.66	3.11	2.85	2.66	2.63	2.84	2.86	3.05	2.64	2.88	2.68	2.84	2.84	2.82	2.72	2.64	2.83	2.77	2.69	2.91	2.64	2.82	2.76	2.82	2.74	2.74	2.74	2.86	2.86	2.85	2.72	2.93	2.79	3.23	2.81	2.92	2.89	2.88	2.8	2.92	2.78	2.87	2.82	2.72	3.15	2.93	2.86	3.04	2.81	2.99	2.78	2.92	3.11	2.7	3.06	2.88	2.85	2.76	2.84	2.97	3.09	2.97	2.97	2.87	2.88	3.17	3.15	3.01	2.92	2.83	3.05	2.89	2.73	2.77	3.38
"1552872_at"	3.73	4.7	4.56	4.42	4.85	4.07	4.45	3.65	4.58	4.06	3.94	3.83	3.93	3.97	4.32	3.98	3.78	4.03	4.46	4.31	4.07	3.98	4.11	4.18	4.23	3.91	3.71	3.95	4.26	4.01	4.43	4.88	4.35	4.63	4.46	4.46	4.42	4.14	4.36	4.01	4.18	4.38	3.53	4.3	4.41	4.31	4.4	4.05	4.41	4.08	4.38	4.7	5.37	4.57	4.21	4.63	4.75	4.13	4.28	3.99	4.11	4.22	4.46	4.05	4.07	4.6	5.07	4.57	4.72	5.33	4.59	4.63	5.06	6.1	4.82	4.24	5.01	4.81	4.14	5.12	4.73	4.7	5.36	4.34	4.51	5.11	4.62	4.86	4.63	5.18	4.85	3.98	4.48	4.7	4.1	4.28	4.04
"1552873_s_at"	5.48	5.91	5.38	5.97	6.03	5.88	5.79	5.56	5.79	5.34	5.81	5.59	5.69	5.56	5.64	5.53	5.41	5.11	5.76	5.54	5.87	5.32	5.67	5.78	5.7	5.46	5.79	5.59	5.96	5.75	5.4	6.17	5.77	5.98	5.78	5.46	5.99	5.59	5.84	5.85	5.47	6.58	5.45	6.05	5.82	5.61	5.22	5.65	5.67	5.55	6.03	5.8	6.11	5.69	6.06	6.09	6.24	5.63	6.14	6.28	5.78	6.01	5.66	6.02	6.05	5.67	5.84	5.71	5.77	6.21	5.43	5.71	5.82	5.73	5.68	5.2	5.99	6.24	5.76	5.89	6.18	5.76	5.83	5.46	5.66	6.01	6.09	5.86	5.8	6.01	5.87	5.64	5.74	5.85	5.45	5.95	5.96
"1552875_a_at"	2.77	3.68	2.99	3.2	3.19	2.93	2.98	2.97	3.1	2.92	3.19	2.9	3	2.81	2.92	2.81	2.61	2.89	2.73	3.08	3.06	2.85	3.36	2.99	3.01	2.96	3.06	2.99	3.02	2.98	2.93	3.11	2.94	3.08	2.91	3.08	2.96	2.67	3.04	2.84	2.78	2.95	2.93	3.28	3.13	3.01	2.72	3.1	3.45	2.91	3.26	3.4	3.32	3.21	3.63	2.9	3.71	3.03	4.03	3.78	3.44	3.83	3.05	3.46	3.23	3.08	2.9	2.92	2.98	3.45	2.83	3.01	3.02	2.75	2.78	3.27	2.78	3.12	3.11	2.67	3.09	3.09	3.2	2.93	2.91	3.56	3.33	2.95	3.33	3.21	2.91	2.78	3.12	3.08	2.71	2.94	2.9
"1552876_at"	3.07	3.81	3.43	3.58	3.95	3.19	3.55	3.25	3.74	3.14	3.26	3.35	3.63	3.28	3.35	3.43	3.2	2.88	2.72	3.45	3.42	3.29	3.38	3.15	3.15	3.4	3.03	2.93	3.39	3.36	3.1	3.75	3.24	3.4	3	3.34	3.21	3.14	3.62	2.94	3.14	3.21	2.73	3.52	3.35	3.39	3.21	3.19	3.32	3.34	3.65	3.52	3.77	3.54	3.7	3.68	3.7	3.45	3.87	3.79	3.55	3.64	3.41	3.61	3.8	3.34	3.52	3.88	3.23	3.61	3.22	3.25	3.92	3.36	3.2	3.34	3.39	3.69	3.69	4.05	3.9	3.42	3.79	3.24	3.74	4.07	3.6	4.07	3.56	4.34	3.06	3.2	3.59	3.75	3.5	3.38	3.46
"1552877_s_at"	3.73	3.94	3.94	3.88	3.61	3.75	3.8	3.65	4.29	3.4	3.96	3.57	3.81	3.82	3.93	3.8	3.67	3.42	3.79	3.59	3.8	3.56	3.86	3.86	3.57	3.59	3.4	3.75	3.65	3.91	3.75	3.98	3.9	3.69	3.6	3.69	3.73	3.71	3.89	3.61	3.84	4.11	3.8	3.82	3.61	3.89	3.63	3.62	3.73	3.49	4.06	4.13	4.1	3.94	3.76	4.16	4.23	3.64	4.12	3.81	3.96	4.19	3.74	3.79	3.81	3.48	3.83	3.92	3.84	3.76	3.66	3.68	3.65	3.77	3.64	3.55	4.29	3.99	3.84	3.77	4.39	4.14	4.14	3.92	3.78	4.24	3.8	4.1	3.96	3.93	3.65	3.85	3.77	4.15	3.91	3.82	3.69
"1552878_at"	2.78	2.91	2.89	3	2.82	2.87	2.91	2.73	2.72	2.73	3.04	2.84	2.92	3.01	2.82	2.85	2.82	2.8	2.85	2.78	2.9	2.76	2.88	2.75	2.67	3.08	2.71	2.98	2.91	2.71	2.67	2.91	2.72	2.93	2.78	2.83	2.75	2.74	2.64	2.83	2.78	3.67	2.59	2.81	2.79	2.86	2.76	2.78	2.77	2.77	2.75	2.65	2.67	2.73	2.81	2.86	2.94	2.74	2.98	2.77	2.91	2.72	2.75	2.68	2.74	2.85	2.81	2.74	2.68	3.25	2.76	2.62	2.59	2.89	2.96	2.79	2.96	2.65	2.83	3.13	2.71	2.66	2.84	2.8	2.86	2.86	2.89	2.79	2.93	2.85	2.84	2.72	2.65	2.82	2.85	2.78	2.96
"1552879_a_at"	3.25	3.63	3.24	3.61	3.35	3.29	3.44	2.93	3.3	3.37	3.49	3.36	3.36	3.69	3.35	3.08	3.16	3.1	3.25	3.08	3.38	3.43	3.3	3.02	3.41	3.26	3.1	3.12	3.6	3.26	3.14	3.62	2.94	3.31	3.3	3.28	3.03	2.95	3.64	3.19	3.2	3.95	3.07	3.44	3.46	3.34	3.04	3.16	3.34	3.34	3.6	3.52	3.61	3.37	3.79	4.57	3.54	3.35	3.86	4.07	3.38	3.61	3.42	3.39	3.47	3.39	3.29	3.3	3.44	3.39	3.27	3.33	3.33	3.2	3.29	3.26	3.74	3.36	3.72	3.46	3.76	3.43	3.34	3.33	3.53	3.69	3.9	3.67	3.4	3.6	3.41	3.36	3.2	3.54	3.5	3.27	3.4
"1552880_at"	2.98	3.26	3.42	3.04	3.35	3.17	3.05	3.12	3.22	3.1	3.39	2.98	2.98	2.95	3.22	3	3.18	3.08	3.05	3.22	3.25	3.21	3.17	3.4	3.19	3.18	2.94	3.12	2.99	2.94	3.18	2.98	2.99	3.22	3.2	3	3.02	3.21	3.11	3.02	3.14	4.19	3.2	3.01	3.09	2.99	3.15	2.98	3.17	2.94	3.02	2.97	3.29	3.03	3.34	3.21	3.35	3.05	3.09	2.93	2.93	3.23	3.1	3.27	3.03	2.94	3.22	3.26	3.4	3.63	3.08	3.21	3.27	3.09	3.34	3.18	3.2	3.64	3.22	3.06	3.38	3.57	3.5	3.21	3.17	3.04	3.17	3.26	3.08	3.49	3.13	3.08	3.19	3.22	3.07	2.89	3.45
"1552882_a_at"	3.47	3.92	3.77	3.72	3.88	3.62	3.96	3.88	3.72	3.55	3.45	3.73	3.41	3.44	3.48	3.41	3.38	3.22	3.51	3.65	3.51	3.75	3.88	3.83	3.68	3.53	3.7	3.45	3.77	3.6	3.52	3.89	3.58	3.38	3.6	3.58	3.57	3.62	3.81	3.52	3.57	4.13	3.43	3.43	3.71	3.59	4	3.6	3.67	3.59	3.85	4.01	4.37	3.94	4.05	3.55	3.98	3.67	3.92	3.86	3.72	4.13	3.84	3.93	4.04	3.61	3.56	3.78	3.49	4.01	3.42	3.79	3.52	3.5	3.81	3.48	3.8	4.23	3.58	3.51	3.84	3.5	3.33	3.53	4.03	4.24	4.04	3.55	4.11	3.54	3.58	3.63	3.48	3.63	3.78	3.6	3.7
"1552884_at"	3.86	3.88	3.98	4.26	3.96	3.98	4.2	3.54	4.56	3.88	3.54	3.73	3.61	3.79	3.92	3.4	3.71	3.84	4.16	4.1	3.72	3.92	3.59	4.02	3.87	3.92	3.79	3.55	4.05	3.6	3.51	4.18	3.46	3.87	3.92	3.32	3.72	4.06	4.27	3.92	3.93	3.45	3.42	3.85	3.73	3.95	3.48	3.94	4.12	3.62	4.11	4.17	4.05	3.87	4.44	4.28	4.31	3.78	4.43	3.99	4.04	3.98	4.01	4.53	4.5	3.98	4.16	3.79	4.34	4.56	3.95	3.88	3.89	4.08	4.22	4.34	4.09	4.29	4.39	3.85	4.31	4.36	4.33	3.73	3.89	4.39	3.87	4.19	4.27	4.22	3.89	3.88	4.01	4.03	4.01	3.92	3.45
"1552885_a_at"	5.74	6.55	6.5	6.74	6.84	6.74	6.19	5.86	6.3	6.04	6.21	6.02	6.38	5.94	6	5.76	5.54	5.52	5.98	5.69	6.21	5.59	6.16	6.1	6.17	5.91	5.67	5.83	6.65	5.86	5.77	6.33	5.88	6.15	6.02	6.15	6.05	6.09	6.65	6.16	5.9	6.5	5.76	6.27	6.3	6.04	5.83	5.83	6.32	6.08	6.49	6.72	6.46	6.46	6.89	7.57	6.82	6.06	6.26	6.38	6.49	6.44	6.23	6.39	6.78	6.21	5.97	6.56	6.39	6.68	5.86	5.87	6.13	5.95	6.18	6.08	6.37	6.43	6.41	6.46	7.17	6.3	6.9	6.18	6.34	6.56	6.22	6.22	6.14	6.22	5.87	5.93	5.65	6.28	6.39	6.19	6.23
"1552887_at"	4.24	5.08	4.57	4.71	4.32	4.4	4.52	4.63	4.79	3.63	4.28	4.47	4.54	4.39	4.45	4.36	3.99	4.05	4.14	4.14	4.3	4.48	4.09	4.32	4.23	4	3.87	4.28	4.5	4.48	4.23	4.81	4.31	4.57	4.37	4.58	4.35	4.18	4.78	4.04	4.13	4.62	4.08	4.34	4.59	4.11	4.39	4.47	4.37	4.31	4.57	4.43	4.47	4.41	5.08	4.52	5.34	4.41	4.81	4.55	4.72	4.88	4.45	4.63	4.68	4.54	4.74	4.32	4.42	4.96	4.37	4.31	4.66	4.85	4.65	4.34	4.89	4.88	4.65	4.76	4.9	4.64	4.97	4.32	4.25	4.33	4.77	4.37	4.2	4.91	4.46	4.09	4.51	4.44	4.41	4.16	4.02
"1552889_a_at"	6.83	8.21	7.71	7.66	7.96	7.3	7.44	6.9	7.63	7.5	7.33	6.93	7.4	6.9	7.28	6.87	6.55	7.14	7.09	6.96	7.32	6.79	7.12	6.93	7.36	7.17	6.88	6.64	7.31	6.96	6.8	8.01	7	7.32	7.01	7.3	6.97	6.99	7.53	7.11	7.1	6.02	6.49	7.53	7.13	7.26	7.1	7.01	7.18	6.93	7.66	7.79	8.09	7.61	8.47	8.35	8.27	7.09	7.88	7.87	7.59	7.87	7.38	8.09	8.03	7.52	7.42	7.76	7.38	8.48	7.41	7.04	7.92	7.34	7.22	7.2	7.56	8.32	7.52	8.02	8.11	7.58	8.18	7.07	7.47	8.15	7.68	7.62	7.2	7.91	7.27	6.93	6.97	7.32	7.23	7.44	7.08
"1552890_a_at"	3.64	3.6	3.55	3.53	3.46	3.67	3.7	3.38	3.34	3.49	3.64	3.43	3.36	3.55	3.82	3.6	3.77	3.53	3.63	3.53	3.46	4.1	3.85	3.49	3.39	3.75	3.58	3.49	3.84	3.42	3.39	3.92	3.45	3.51	3.57	3.59	3.44	3.73	3.61	3.54	3.43	4.67	3.7	3.8	3.42	3.58	3.42	3.57	3.61	3.64	3.78	3.52	3.6	3.35	3.66	4.1	3.54	3.37	3.75	3.56	3.28	3.41	3.47	3.6	3.6	3.37	3.4	3.25	3.31	3.89	3.42	3.61	3.54	3.51	3.64	3.35	3.61	3.86	3.65	3.54	3.45	3.36	3.43	3.68	3.49	3.54	3.64	3.28	3.43	3.48	3.73	3.56	3.58	3.12	3.54	3.03	3.2
"1552892_at"	5.53	6.88	6.46	6.72	6.64	6	6.11	5.39	6.45	6.33	6.07	5.93	5.97	6.1	5.96	5.83	5.43	5.32	5.45	5.8	5.82	5.69	6.17	5.72	5.99	5.83	5.38	5.89	6.77	6.17	6.16	6.55	5.71	6.14	5.82	6.3	5.91	6.13	6.48	5.95	5.72	6.9	5.3	5.64	5.96	5.99	5.86	5.69	6.17	5.69	6.04	6.63	6.4	6	7.31	6.91	6.54	6.25	6.51	6.65	6.69	6.58	5.8	6.48	6.42	6.13	6.03	5.84	6.22	7.16	5.67	5.86	6.72	5.31	5.7	5.75	6.23	6.42	6.09	6.13	7.2	6.14	5.58	6.11	6.15	6.94	6.52	6.73	6.17	5.98	5.52	6.37	5.42	5.84	5.82	6.23	5.88
"1552893_at"	4.52	4.94	4.64	4.71	5.2	4.66	4.52	4.5	4.99	4.39	4.75	4.37	4.89	4.59	4.49	4.7	4.62	4.48	4.38	4.32	4.53	4.66	4.41	4.43	4.52	4.67	4.25	4.38	4.65	4.43	4.44	4.51	4.48	4.56	4.59	4.46	4.59	4.5	4.58	4.32	4.35	5.05	4.18	4.62	4.38	4.36	4.5	4.43	4.55	4.79	4.66	4.75	4.9	4.45	4.58	5.23	4.46	4.44	4.55	4.87	4.66	4.59	4.66	4.74	4.64	4.53	4.6	5.11	4.79	4.88	4.76	4.57	4.67	4.73	4.63	4.49	4.49	5.54	4.68	4.47	5.15	4.7	4.56	4.37	4.81	4.73	4.63	4.56	4.55	4.96	4.31	4.35	4.45	4.41	4.35	4.57	4.74
"1552895_a_at"	4.08	4.3	4.45	4.11	4.33	4.56	4.1	4.26	3.92	3.88	4.06	3.96	4.45	3.92	3.94	4.1	3.8	3.65	3.76	3.81	4.32	3.98	4.07	3.71	3.97	3.96	4.14	3.91	5.2	4.3	4.1	3.99	4.04	4.12	3.58	4.18	4.14	3.81	3.9	3.68	3.71	3.72	3.96	3.88	4.59	4.04	4.04	3.91	3.87	4.06	4	4.02	3.76	4.45	4.39	4.63	4.02	4.1	4.02	4.47	4.26	4.24	3.82	4.1	4.24	4.08	3.71	4.91	3.89	5.23	3.72	3.8	4.2	3.95	4.11	3.87	4.3	4.14	3.9	4.34	4.1	4.06	4.19	3.82	4.09	4.5	4.13	4.03	3.84	4.26	3.95	4.12	4.12	4.06	3.87	4.14	3.96
"1552897_a_at"	3.05	3.79	3.18	3.52	3.57	3.31	3.25	3.03	3.4	3.01	3.24	3.41	3	3.29	3.13	3.2	2.94	3.04	3.22	3.16	3.27	3.22	3.2	3.18	3.26	3.35	3.32	3.27	3.46	3.16	3.21	3.52	3.17	3.3	3.35	3.12	3.08	3.07	3.39	3.32	3.14	3.12	3.13	3.52	3.07	3.48	3.37	3.02	3.34	3.25	3.76	3.81	3.7	3.55	4.13	3.44	4.01	3.32	4.16	3.51	3.63	3.88	3.18	4.04	3.82	3.42	3.27	3.52	3.2	4.05	3.14	3.32	3.57	3.12	3.19	3.06	3.41	3.6	3.51	3.58	3.58	3.75	3.68	3.3	3.69	3.96	3.44	3.58	3.4	3.29	3.04	3.27	3.09	3.43	3.12	3.34	3.15
"1552898_a_at"	3.45	3.66	3.41	3.37	3.21	3.6	3.19	3.12	2.95	3.18	3.26	3.1	3.03	3.11	3.14	3.19	3.25	2.97	2.79	3.04	2.97	3.59	3.33	3.29	3.08	3.14	2.99	2.91	3.14	3.3	3.14	3.75	3.24	3.13	2.93	3.21	3.21	3.48	3.23	3.38	2.97	3.95	3.33	3.36	3.31	3.21	3.09	3.1	3.43	3.11	3.25	3.44	3.57	3.61	3.26	3.41	3.47	3.12	3.46	3.6	3.11	3.46	3.48	3.36	3.53	3.14	3.24	3.37	3.08	3.72	3.39	2.88	3.32	2.95	2.8	3.12	3.45	3.32	3.46	3.23	3.61	3.34	3.3	3.17	3.12	3.66	3.32	3.37	3.25	3.28	3.14	3.23	3.24	3.46	3.35	3.06	3.46
"1552899_at"	3.34	3.67	3.58	3.41	3.39	3.59	3.33	3.39	3.2	3.08	3.39	3.35	3.21	3.08	3.61	3.19	3.23	3.57	3.2	2.95	3.11	3.5	3.44	3.54	3.38	3.15	3.25	3.36	3.24	3.31	3.56	3.6	3.69	3.61	3.2	3.52	3.2	3.54	3.29	3.39	3.44	3.84	3.49	3.4	3.6	3.12	3.45	3.55	3.47	3.37	3.55	3.56	3.7	3.52	3.9	3.25	3.55	3.41	3.44	3.31	3.36	3.39	3.31	3.55	3.27	3.24	3.99	3.52	3.95	3.88	3.77	3.61	3.61	4.2	3.87	3.97	3.52	3.52	3.46	3.67	3.79	3.72	4.17	3.76	3.28	3.42	3.51	3.63	3.45	3.61	3.41	4.03	3.82	3.28	3.4	3.28	3.43
"1552900_a_at"	3.28	4	3.73	3.45	3.71	3.45	3.83	3.2	3.32	3.52	3.23	3.35	3.27	3.19	3.49	3.33	3.09	2.92	3.09	3.42	3.45	3.1	3.62	3.13	3.24	3.3	3.18	3.26	3.41	3.33	3.44	3.49	3.11	3.43	3.26	3.24	3.39	3.39	3.37	3.39	3.19	4	3.04	3.64	3.34	3.35	3.27	3.35	3.62	3.31	3.84	3.93	3.94	4.01	4.25	4.35	3.8	3.58	3.88	4.04	4.06	3.74	3.95	3.95	3.41	3.42	3.29	3.69	3.51	4.23	3.48	3	3.81	3.38	3.45	3.41	3.35	3.97	3.5	3.87	3.74	3.46	3.8	3.49	3.64	3.59	3.79	3.93	3.45	3.8	3.27	3.24	3.58	3.38	3.61	3.45	3.54
"1552902_a_at"	3.45	4.25	4.46	3.74	4.59	3.73	3.41	3.97	4.28	3.89	3.98	4.01	4.1	4.15	3.95	3.77	3.6	3.22	3.54	3.52	4.06	3.81	4.21	3.73	3.76	3.66	3.62	3.61	4.06	3.55	4.02	4.21	3.6	3.75	3.58	3.54	3.57	3.61	4.04	3.67	3.45	4.02	3.79	4.08	4.07	3.79	3.78	3.77	4.06	3.88	3.85	4.43	4.61	3.99	4.52	4.27	4.34	4.06	4.42	4.63	3.68	4.74	3.79	4.32	4.5	3.72	4.18	4.27	3.74	4.35	3.8	3.71	4.32	3.71	3.56	3.54	3.64	3.47	3.96	4.34	4.85	3.8	5.07	4.06	4.09	4.41	3.99	4.41	3.83	4.03	3.67	3.91	3.77	4	4.3	4.21	3.89
"1552903_at"	4	4.52	3.74	4.1	4.05	3.85	3.1	3.9	4.13	4.13	3.82	3.74	3.8	3.85	3.76	3.79	3.57	4.03	3.84	3.83	4	3.47	4.06	3.5	3.74	3.77	3.73	3.62	4.05	3.65	3.74	4.06	3.8	4.01	3.96	4.1	3.88	3.88	4.01	3.76	3.8	3.73	3.81	3.93	3.79	4.13	3.64	3.75	3.92	3.81	3.9	4.27	4.06	4.42	4.54	4.23	4.26	3.9	4.12	4.25	4.09	4.34	3.84	3.94	4.06	3.92	3.89	3.75	3.63	4.4	3.79	3.61	4.14	4.26	3.82	3.99	4.45	4.21	3.97	4.12	4.45	3.85	3.98	3.79	4.32	3.98	4.08	3.85	4.46	4.24	3.97	3.79	3.59	4.11	4.27	3.5	4.04
"1552904_at"	2.83	2.94	3.07	2.97	2.8	2.82	2.75	2.72	2.89	2.69	2.92	2.88	2.77	2.75	2.8	2.74	2.7	2.73	2.78	3.23	2.85	2.75	2.89	2.62	2.85	2.76	2.84	2.87	2.73	2.69	2.74	2.72	3.07	2.74	2.84	2.77	2.8	2.84	2.7	2.92	2.9	3.57	2.63	2.74	2.72	2.53	2.6	2.85	2.65	2.74	3.09	2.88	2.79	2.69	2.91	3.01	2.78	2.7	2.95	3	2.82	2.89	2.81	2.77	2.79	2.86	3.12	3.02	2.87	3.03	2.79	2.93	3.15	2.89	2.8	2.81	2.95	3.09	3.19	2.89	2.83	2.75	3.53	2.72	2.92	3.18	2.74	2.62	2.99	3.32	2.87	2.76	2.8	2.79	2.71	2.79	2.73
"1552906_at"	2.76	2.92	2.9	2.83	3.03	2.91	3.06	2.78	2.82	3.38	2.68	3.25	2.87	2.88	3.27	2.92	2.85	2.62	2.98	2.92	3.25	2.98	2.99	2.99	2.79	2.98	2.96	2.86	3.03	2.96	2.88	2.94	2.87	2.86	2.91	2.8	3.02	2.72	3.02	2.83	2.69	3.17	2.81	3.26	3.2	2.92	2.88	2.91	3.14	3.12	3.29	3.13	3.18	3.24	3.13	3.14	3.11	3.08	3.21	3.36	3.34	2.94	3.16	2.92	3.26	3.25	3.26	2.9	3.07	3.14	2.94	3.18	3.05	2.92	2.96	3.07	3.36	2.99	2.95	2.92	3.15	3.27	3.39	3.14	3.05	3.27	3.11	3.13	3.29	3.11	2.89	2.95	3.09	3.07	2.8	2.8	2.9
"1552908_at"	3.34	3.13	3.17	3.71	3.17	3.35	3.26	3.4	3.79	3.41	3.3	3.49	2.99	3.22	3.34	3.15	3.16	2.86	3.35	3.06	3.28	2.89	3.32	2.95	3.08	7.26	3.06	3.02	3.41	3.16	3.35	3.27	3.02	3.18	3.16	3.2	4.17	3.19	3.1	3.98	3.16	3.44	3.23	3.31	3.61	3.48	3.21	3.06	3.44	3.42	3.26	3.1	3.25	3.31	3.34	3.74	3.27	3.06	3.12	3.27	3.72	3.6	3.42	3.18	3.23	3.23	3.39	3.48	3.25	3.68	3.14	3.32	3.04	3.57	3.31	3.18	3.73	3.97	3.54	3.53	3.47	3.29	3.37	3.15	3.37	3.47	3.46	3.59	3.3	4.32	3.64	3.26	3.39	3.23	3.54	3.43	3.06
"1552910_at"	3.2	3.7	3.63	3.46	3.36	3.09	3.48	3.24	3.52	3.22	3.49	3.25	3.16	3.1	3.15	3.08	2.9	3.81	3.08	3.23	3.1	3.32	3.26	3.02	3.25	2.95	3.06	2.89	3.42	3.23	3.23	3.19	3.02	3.34	3.14	3.36	3.37	3.04	3.29	3.02	3.22	3.23	3.09	3.23	3.69	3.22	3.11	3.11	3.14	3.29	3.3	3.47	3.54	3.62	3.38	3.82	3.85	3.29	3.36	3.53	3.6	3.92	3.47	3.83	3.74	3.42	3.17	3.7	2.99	3.84	2.99	3.07	3.37	3.17	3.18	3.09	3.08	3.8	3.31	3.82	4.17	3.31	3.43	3.33	3.39	3.83	3.63	3.51	3.27	3.56	3.23	3.2	3.02	3.46	3.31	3.23	3.09
"1552911_at"	3.35	3.65	3.63	3.58	3.85	3.59	3.56	3.46	3.7	3.65	3.74	3.69	3.54	3.61	3.53	3.64	3.66	3.89	3.57	3.56	3.8	3.63	3.61	3.14	3.21	3.57	3.26	3.59	3.69	3.72	3.33	3.8	3.63	3.35	3.54	3.43	3.55	3.28	3.53	3.48	3.32	3.57	3.32	3.5	3.4	3.62	3.32	3.64	3.63	3.44	3.46	3.52	4.2	3.91	4.15	3.47	3.78	3.59	3.64	3.98	3.43	3.9	3.75	3.51	3.61	3.58	3.58	3.58	3.86	4.36	3.54	3.44	3.59	3.45	3.43	3.3	3.59	3.35	3.17	3.63	3.83	3.88	3.79	3.57	3.91	4.44	4.03	4.14	3.57	3.64	3.71	3.48	3.31	3.45	3.65	3.5	3.62
"1552912_a_at"	2.85	3.18	3.62	3.23	3.21	3.27	3.28	3.01	3.28	3.17	3.49	3.33	3.86	3.43	3.05	2.89	2.92	2.9	2.94	2.9	2.96	2.78	2.99	3.12	2.84	2.87	2.96	3.09	3.48	3.23	2.99	3.18	2.88	2.95	2.65	2.78	2.77	2.91	3.21	2.94	2.99	3.36	3.01	2.97	3.05	3.1	2.96	2.87	2.99	3.02	3.11	3.07	3.29	3.07	3.3	3.25	3.24	3.02	3.12	3.1	3.02	3.49	2.93	3.2	3.32	2.91	3.19	3.27	3.18	3.2	3.5	3.1	3.27	3.22	3.2	3.03	3.19	3.28	3.04	3.5	3.11	3.52	3.02	3.3	3.14	3.35	3.03	3.5	3.14	3.94	2.83	3.06	3.23	3.16	2.73	2.99	2.88
"1552913_at"	2.95	2.69	3.07	2.81	2.99	2.77	3.05	2.83	2.83	3.11	2.8	2.93	2.83	2.76	2.94	2.9	2.74	2.81	2.75	2.81	3.18	3.07	2.87	2.87	3.21	3.07	2.89	2.81	2.83	2.83	2.66	2.93	2.72	3.05	3.07	2.66	2.75	2.57	2.98	2.87	2.68	3.69	2.7	2.82	2.92	2.71	2.65	2.77	2.95	2.76	2.82	3.12	2.97	2.96	2.92	3.2	3.21	2.75	2.72	3.18	3.24	3.08	3.05	2.97	3.32	2.79	2.74	2.79	2.69	3.09	2.79	2.66	2.83	2.67	2.74	2.78	2.63	3.04	2.77	3.1	2.85	2.8	2.75	2.52	2.94	2.94	2.69	3.16	2.89	3.15	2.77	2.62	2.82	2.63	3.09	3.09	2.85
"1552914_a_at"	3.74	3.74	4.29	4.13	4.08	4.03	4	4.14	4.03	4.09	3.83	3.8	4.2	4	4.17	3.75	3.96	4.3	3.72	4.1	4.04	3.95	3.88	4.37	3.98	3.94	4.06	4.09	4.05	4.01	3.89	4.25	3.95	4.04	4.11	4.19	4.23	4.11	4	4.03	4.04	4.71	3.82	3.94	4.21	3.94	3.98	4.03	3.86	4.01	4.2	4.19	4.27	3.82	4.04	4.41	4.18	3.95	4	4.36	3.87	3.9	3.98	4.09	3.97	3.92	4.2	4.13	3.91	4.02	3.9	3.77	3.86	4.01	3.89	4.12	3.8	4.12	4.03	4.26	4.37	4.16	3.91	3.97	4.14	4.1	3.98	4.1	3.74	4.05	3.79	3.91	3.91	4.06	4.11	4.21	4.38
"1552915_at"	3.68	4.36	4.45	4.33	4.14	3.97	3.99	3.53	4.57	4.03	4.18	3.97	3.89	3.66	3.65	3.6	3.85	3.81	3.77	3.64	3.8	3.78	3.82	3.92	3.92	3.69	3.37	3.6	3.9	3.81	3.63	4.22	3.57	3.76	3.76	3.97	4.13	3.9	4.44	3.75	3.5	3.43	3.59	4.49	3.82	4.01	3.63	3.87	4.05	3.96	4.61	4.41	4.92	4.21	4.91	3.96	4.99	4.1	4.1	4.28	3.99	4.37	4.19	4.41	4.7	3.78	4.3	4.41	4.23	5.51	4.09	3.93	4.25	4.05	4.53	4.04	4.43	4.7	4.25	4.18	5.45	4.67	4.54	3.7	4.12	5.24	4.46	4.3	4.17	4.39	3.71	4.18	3.99	4.07	4.01	4.02	3.71
"1552917_at"	3.67	4.36	3.71	3.82	4.07	3.87	3.85	3.48	4.09	3.63	3.9	3.58	3.9	3.59	3.73	3.63	3.52	3.54	3.78	3.63	3.89	3.83	3.87	3.83	3.95	3.71	3.48	3.87	3.99	3.94	3.71	3.98	3.72	3.81	3.59	3.8	3.72	3.59	4	3.71	3.49	3.7	3.58	3.78	4.03	3.92	3.54	3.81	3.95	3.65	4.11	3.75	3.95	3.82	4.3	3.9	4.39	3.95	3.97	3.79	3.71	4.27	4.25	3.9	4.03	3.78	4.08	4.06	3.83	4.53	3.71	3.53	3.92	3.97	4.19	4.39	4.12	4.19	3.97	4.17	4.06	4.05	4.36	3.94	3.92	3.91	3.95	3.9	4	4.41	3.97	3.77	3.78	4.01	3.94	3.87	3.87
"1552919_at"	3.07	3.27	3.13	3.17	3.14	3.06	3.31	2.9	3.17	3.32	3.01	2.99	3.54	3.15	2.94	3.47	3.08	3.39	3.64	3.72	3.19	3.11	3.02	3.34	3.2	3.17	3.62	3.1	3.1	3.21	3.17	3.1	3.18	3.17	3.22	3.32	3.28	3.23	3.33	3.42	3.15	3.29	3.16	3.16	2.89	3.08	3.15	3.19	3.29	3.19	2.96	3.02	3.14	3.31	3.64	3.22	3.06	3.04	3.22	3.24	3.36	3.01	3.39	3.01	2.99	3.11	3.49	3.35	3.23	3.49	3	3.34	3.58	3.32	3.44	3.87	3.62	3.08	3.3	3.36	2.95	3.23	3.58	2.98	3.23	3.17	3.21	3.28	3.17	3.31	3.56	3.14	3.43	3.06	3.52	3.05	3.48
"1552921_a_at"	4.55	4.87	5.52	4.36	4.41	4.46	4.48	4.42	4.35	4.41	4.57	3.92	4.84	4.91	5.07	4.22	4.46	5.72	4.84	5.06	4.66	4.62	4.37	3.75	5.33	4.55	4.51	5.17	4.52	5.33	5.41	4.7	4.77	4.52	4.04	5.5	4.63	4.68	4.4	4.18	3.61	4.37	4.96	4.54	5.6	4.47	5.01	4.62	4.88	4.5	4.85	4.71	4.99	4.47	4.71	5.32	4.34	4.87	4.54	4.99	4.91	4.77	4.67	4.2	4.96	4.91	4.14	4.87	5.1	4.36	3.91	4.68	4.71	4.45	4.05	4.4	4.31	4.84	4.83	4.73	4.4	4.72	4.66	4.99	4.59	5.21	4.4	4.27	4.67	4.27	4.75	4.83	4.48	4.28	5.08	5.11	4.63
"1552922_at"	2.98	3.19	3.12	3.14	3.16	3.28	3.5	2.77	3.31	3.33	3.07	3.24	3.17	2.9	3.02	2.79	3.04	2.78	3	3.05	3.21	2.99	3.01	2.93	3.2	2.84	2.93	2.7	3.14	3.18	3.09	3.71	3.09	3.37	2.96	3.19	2.96	2.94	3.06	3.03	2.86	2.92	2.97	3.17	2.94	3.04	3.05	2.91	2.99	2.94	3.09	2.95	3.14	3.07	3.14	3.19	3.28	2.89	3.61	3.03	3.32	3.14	3.18	3.14	2.89	3.07	3.21	2.96	3.1	3.65	3.04	2.85	2.9	2.85	2.97	2.92	3.02	2.95	3.13	3.19	3.13	3.31	3.32	2.76	2.91	3.13	2.76	2.98	3.03	2.99	3.03	2.87	2.84	2.81	3.07	3.08	3.18
"1552923_a_at"	3.79	4.63	4.69	4.55	4.12	3.95	4.22	4.34	4.62	3.96	4.28	4.14	4.22	3.97	4.23	4.02	3.9	4.04	3.68	6	3.96	5.67	4.46	4.24	3.79	5.58	4.13	4.97	4.95	4.28	3.94	4.83	3.96	4.05	4.65	4.27	4.13	5.01	4.32	3.88	3.88	3.82	3.72	4.27	4.08	4.02	4.06	3.9	4.3	3.71	4.35	4.36	4.21	4.29	4.4	4.46	4.3	4.03	4.31	4.32	4.58	4.75	4.42	4.32	4.21	4.09	4.21	4.3	4.65	4.81	3.65	3.76	4.22	3.83	3.78	3.85	4.2	4.02	4.17	4.23	4.82	4.15	4.05	3.53	4.08	4.17	4.4	4.15	4.23	4.79	3.57	4.51	3.97	4.05	4.38	4.21	3.77
"1552924_a_at"	4.88	4.6	5.28	5.75	5.09	4.51	4.85	6.57	5	5.78	5.57	5.48	6.91	5.16	6.17	4.3	4.53	5	4.23	8.35	5	7.82	7.72	4.61	5.04	8.07	5.78	7.6	7.83	6.87	5.25	6.97	4.83	4.96	7.44	6.05	5.52	8.02	5.13	5.43	4.9	6	5	4.63	4.75	4.92	4.65	4.68	4.52	5.1	5.22	4.89	4.7	5.07	4.77	5.2	5.09	4.47	4.86	5.74	7.43	7.28	4.54	4.53	4.8	4.65	4.81	5.15	7.62	5.13	4.68	4.69	6.92	4.88	5.03	4.84	4.77	4.79	4.75	4.91	5.45	4.89	5.63	4.86	4.73	5.45	5.49	4.73	4.57	5.49	4.54	6.69	5.72	4.96	4.65	5.2	5.79
"1552925_at"	3.45	3.73	3.51	3.78	3.55	3.69	3.51	3.58	3.66	3.6	3.46	3.33	3.45	3.32	7.38	3.41	3.4	6.84	3.35	2.95	3.26	3.48	3.85	3.43	3.53	7.02	3.15	3.4	3.45	3.49	3.87	4.02	3.68	3.52	3.6	3.65	3.73	3.46	3.55	3.68	3.12	3.76	3.56	3.89	3.61	3.59	3.44	3.37	3.71	3.53	3.77	3.74	3.94	3.74	3.97	3.79	4.27	3.52	3.77	4.06	3.8	3.74	3.53	3.86	4	3.76	3.72	3.73	3.75	4.31	3.75	3.6	3.65	3.32	3.72	3.5	3.74	4.1	4.28	3.83	3.97	3.9	3.81	3.72	3.91	3.93	3.87	4.31	3.57	4.34	3.3	3.47	3.55	4	3.99	3.38	3.97
"1552927_at"	4.73	4.16	3.48	4.45	3.42	4.66	4.15	5.27	3.96	4.76	4.53	4.56	4.87	4.09	4.06	4.54	4.7	5.07	3.67	5.04	4.01	4.95	4.16	4.63	3.77	4.45	4.21	4.09	4.97	3.86	5.54	3.52	4.61	3.94	4.84	4.09	4.83	4.06	4.07	4.52	4.31	6.67	4.46	3.73	3.75	3.89	4.21	3.94	3.78	4.75	3.78	4.11	3.94	3.75	3.9	3.64	3.75	3.62	3.91	4.39	4.81	3.9	4.36	3.23	4.46	3.85	3.58	3.52	3.81	3.67	3.65	3.83	3.46	3.54	3.88	3.92	4	3.96	4.2	4.04	3.45	3.19	3.83	4.92	4.28	4.48	4.15	3.59	3.82	3.59	4.15	4.8	4.61	3.75	3.97	4.02	4.1
"1552928_s_at"	4.3	4.04	4.44	4.07	3.32	4.47	3.84	6.17	4.33	4.88	5.46	4.83	5.32	4.51	4.66	5.15	5.25	5.37	3.73	5.83	3.87	4.3	4.75	4.51	3.26	4.67	4	3.94	4.35	3.6	5.69	3.64	4.57	3.61	4.94	4.44	5.36	4.24	3.96	4.71	4.43	5.06	4.44	3.27	3.18	3.67	3.91	3.58	4.02	5.4	3.71	4.05	3.68	3.68	3.64	3.82	3.47	3.62	3.39	4.74	4.93	3.88	4.35	3.19	4.03	3.31	2.95	3.15	4.38	3.29	3.26	3.14	3.19	3.08	4.57	4.41	4.77	3.43	4.1	3.1	3.58	3.99	3.59	4.91	3.92	4.46	3.49	3.07	3.64	3.22	4.17	4.62	4.47	4.12	4.16	3.52	3.99
"1552929_at"	3.44	3.57	3.34	3.41	3.66	3.24	2.96	3.6	3.88	3.48	3.14	3.07	3.38	2.9	3.19	2.91	2.98	3.29	3.05	3.12	3.08	3.36	3.08	3.18	2.95	3.11	3.16	3.07	3.49	3.45	3	3.27	3.16	3.17	2.92	3.09	3.16	3.09	3.12	3.19	2.98	3.3	3.05	3.19	3.24	2.92	3.39	3.04	3.43	3.33	3.1	3.43	3.73	3.66	3.79	3.58	3.65	2.94	3.45	3.31	3.2	3.35	3.41	3.65	3.41	2.99	3.76	3.24	3.58	3.48	2.99	3.1	3.06	3.36	3.49	3.31	3.28	3.45	3.3	3.12	3.6	3.4	3.22	3.03	3.34	3.46	3.13	3.2	3.19	4.15	3.35	3.1	3.05	3.12	3.45	3.12	3.49
"1552930_at"	5.04	5.54	5.51	5.25	5.63	5.25	4.88	5.59	5.47	5.52	5.36	5.19	5.48	5.57	5.14	5.05	5.44	5.31	5.21	5.18	5.04	5.22	5.52	4.64	5.34	5.3	5.12	5.52	5.34	5.27	4.96	5.29	5.09	5.16	5.25	5.17	5.28	5.28	5.44	5.44	5.56	6.4	5.33	5.26	5.53	5.36	5.17	5.49	5.36	4.77	5.42	4.99	5.23	5.39	5.58	5.5	5.19	5.31	5.41	5.34	5.36	5.45	5.37	5.46	5.16	5.05	5.09	5.22	5.06	5.54	5.45	5.21	5.26	5.43	5.11	4.76	5.17	5.44	5.45	5.09	5.36	5.5	4.99	5.29	5.29	4.94	5.38	5.24	5.29	5.15	5.05	5.35	5.28	4.9	5.16	5.43	5.17
"1552931_a_at"	6.83	4.56	5.11	5.13	4.31	5.12	4.87	5.2	5.79	5.51	6.53	5.89	4.33	5.52	4.87	5.95	5.31	5.66	5.7	5.52	6.24	5.77	5.95	6.33	5.4	4.5	6.08	5.34	5.16	5.19	5.93	5.84	5.56	5.26	6.81	5.67	5.43	6.09	6.42	6.79	5.54	5.14	5.35	4.8	5.04	5.05	5.57	5.34	5.01	5.12	5.57	4.83	4.77	6.53	4.34	4.45	4.05	5.09	4.84	4.76	5.37	5.01	5.68	4.82	4.32	5.58	5.44	5.78	5.36	4.56	4.55	5.35	4.64	5.25	5.73	5.51	5.02	4.86	6.18	4.87	5.11	5.38	5.72	4.91	5.54	5.56	4.96	4.93	5.86	5.16	6.04	5.92	6.39	5	5.05	4.81	4.64
"1552932_at"	3.28	3.74	3.86	3.29	4.17	3.98	3.67	3.7	3.57	3.21	3.9	3.24	3.25	3.57	3.31	3.36	3.72	3.72	3.16	3.03	3.76	3.68	3.75	3.57	3.45	3.22	3.74	3.5	3.31	3.66	3.38	3.31	3.59	3.44	3.64	3.33	3.51	3.59	3.59	3.7	3.43	3.78	3.51	3.26	3.39	3.7	3.68	3.28	3.43	3.6	3.17	3.62	3.78	3.41	3.91	3.51	3.27	3.53	3.54	3.7	3.59	3.64	3.59	3.49	3.47	3.33	3.47	3.79	3.56	3.71	3.38	3.64	3.47	3.94	3.5	3.47	4.11	3.61	3.46	3.42	3.81	3.72	3.54	3.58	3.49	4.24	3.78	3.8	3.79	3.76	3.74	3.34	3.43	3.08	3.8	3.21	3.27
"1552933_at"	3.09	3.77	3.53	3.28	3.69	3.36	3.29	3.12	3.21	3.14	3.13	3.06	3.31	2.91	3.3	3	3.04	3.08	2.93	3.01	3.24	2.89	3.2	3.01	2.82	2.85	3.2	3.01	3.2	3.26	3.1	3.42	2.85	3.05	2.97	3.05	3	3.06	3.11	3.05	2.99	3.36	2.99	3.22	3.27	3.16	3.13	3.1	3.22	3.38	3.33	3.31	3.31	3.18	3.83	3.57	3.52	3.18	3.43	3.52	3.24	3.33	3.29	3.23	3.34	3.11	3.38	3.33	3.27	4.4	3.2	3.27	3.72	3.06	3.1	3.08	3.84	4.26	3.76	3.58	3.93	3.25	3.97	2.89	3.16	3.94	3.26	3.46	3.45	4.16	3.23	3.05	3.07	3.5	3.25	3.41	2.86
"1552935_at"	4.69	4.85	5.24	4.55	5.02	4.63	4.64	4.52	5.25	4.31	4.28	4.48	4.23	4.94	4.68	5.26	4.3	4.42	4.41	4.04	4.52	4.39	4.49	4.17	4.91	4.28	4.47	4.38	4.35	4.28	4.29	4.84	4.09	4.68	4.57	4.45	4.55	4.51	4.55	4.4	4.38	5.8	4.36	4.56	4.83	4.54	4.46	4.47	4.74	4.36	4.8	4.89	4.67	4.55	4.74	5.38	4.91	4.45	4.84	4.81	4.26	4.85	4.5	4.65	4.68	4.63	4.19	4.58	4.57	4.62	4.7	4.71	4.71	4.18	4.54	4.23	3.99	4.91	4.59	4.7	5.33	4.64	4.53	4.3	4.8	4.62	4.56	4.88	4.31	4.61	4.18	4.51	4.4	4.94	4.48	5.11	4.55
"1552937_s_at"	4.01	4.3	4	4.92	4.89	4.23	4.14	4.25	3.84	3.69	3.72	4	4.55	3.8	4.46	4.28	4.21	4.64	4.96	4.28	4.2	4.28	3.96	4	5.02	4.22	5.12	4.81	3.9	4.81	4.44	4.19	4.62	4.04	3.95	4.46	4.41	4.97	4.1	4.22	4.62	4.98	4.46	4.06	4.41	4.44	4.12	4.36	4.58	4.08	4.37	3.92	4.02	3.83	4.35	4.66	3.95	4.72	3.97	3.94	4.34	3.82	4.18	4.13	4.03	4.38	4.55	4.36	4.83	3.97	4.29	4.36	4.97	4.76	4.69	3.98	3.95	4.06	4.08	4.05	4.03	4.54	4.06	4.43	4.14	3.85	4.05	4.32	3.91	4.14	4.57	4.21	4.22	4.16	4.43	4.24	4.52
"1552938_at"	3.47	3.75	3.62	3.68	3.33	3.21	3.19	3.11	3.57	3.22	3.43	3.17	3.24	3.23	3.54	3.44	3.31	3.46	3.25	3.27	3.21	3.28	3.28	3.42	3.16	3.34	3.07	3.24	3.39	3.28	3.16	3.98	3.23	3.47	3.27	3.46	3.24	3.27	3.48	3.18	3.24	3.82	3	3.39	3.46	3.21	3.25	3.35	3.35	3.21	3.48	3.56	3.72	3.36	3.7	3.82	3.71	3.27	3.36	3.7	3.53	3.83	3.37	3.41	4.02	3.42	3.54	3.7	3.47	3.91	3.44	3.26	3.32	3.42	3.48	3.68	3.48	3.33	3.45	3.49	3.85	3.64	3.59	3.35	3.34	4.09	3.46	3.43	3.68	4.09	3.32	3.32	3.36	3.46	3.68	3.44	3.51
"1552939_at"	2.8	2.83	3.16	2.78	2.92	2.77	2.8	2.69	3.21	2.92	2.76	2.92	2.78	3.01	3.02	3.82	2.93	2.74	2.84	2.78	3.03	2.93	2.75	2.81	3.13	3.02	3.06	2.89	2.98	2.84	2.85	2.93	2.77	2.91	2.96	2.92	2.95	2.83	2.84	2.96	2.83	3.3	2.74	2.95	2.8	2.76	3.01	2.91	3.17	2.98	3.12	3.24	3.42	3.07	3.39	3.41	3.11	3.12	3.07	3.26	3.39	3.36	3.12	3.2	3.07	2.77	3.1	3.3	3.05	3.12	2.88	2.75	3.13	2.77	3	2.9	3.03	2.94	2.84	3.14	3.22	3.28	3.31	2.8	2.86	2.93	2.93	3.05	2.83	3.15	4.01	2.84	3.01	2.96	2.87	3.02	2.83
"1552940_at"	3.3	3.56	3.65	3.39	3.67	3.42	3.32	3.08	3.95	3.17	3.36	3.59	3.36	3.53	3.2	3.4	3.21	3.2	3	3.17	3.31	3.36	3.6	3.25	3.38	3.32	3.03	3.3	3.45	3.35	3.21	3.3	3.05	3.44	3.09	3.36	3.19	3.17	3.45	3.05	3.29	3.79	3.14	3.23	3.4	3.22	3.09	3.35	3.31	3.54	3.81	3.84	3.5	3.35	4.17	4.07	4.26	3.39	3.77	3.69	3.4	3.6	3.46	3.92	3.85	3.28	3.5	3.7	3.23	4.18	3.55	3.41	3.83	3.38	3.48	3.18	3.43	3.88	3.56	3.61	4.02	3.28	3.72	3.39	3.31	3.54	3.72	3.87	3.6	3.81	3.09	3.17	3.4	3.62	3.52	3.6	3.53
"1552942_at"	4.32	5.04	4.94	4.87	4.6	4.65	4.95	4.42	5.51	4.31	4.26	4.51	4.74	3.93	4.43	4.28	3.99	4.1	4.47	4.27	4.38	4.43	4.6	4.37	4.53	4.47	4.07	3.95	4.83	4.49	4.58	5.08	4.19	4.5	4.33	4.37	4.35	4.45	4.72	4.48	3.92	4.95	4.17	4.54	4.83	4.58	4.54	4.49	4.61	4.43	4.89	4.77	4.85	4.61	6.01	5.31	5.3	4.76	4.65	5.44	4.9	5.16	4.69	4.82	4.77	4.82	4.65	4.67	4.47	5.49	4.33	4.35	4.17	4.46	4.57	4.55	4.73	4.5	4.65	4.56	5.26	4.67	5.26	4.43	4.59	5.82	4.86	4.8	4.32	4.69	4.58	4.47	4.37	4.57	4.78	4.1	4.43
"1552943_at"	3.57	4.92	4.09	4.05	4.17	3.6	4.19	3.33	4.14	3.67	3.7	4.02	4.15	3.43	4.52	3.54	3.17	3.23	3.59	3.6	3.58	3.08	4.03	3.38	4.08	3.57	3.55	3.45	5.04	3.74	4.17	4.61	3.24	4.13	3.61	3.9	3.68	3.48	4.12	3.26	2.97	3.7	3.84	4.83	5.45	4.31	3.86	4.16	5.25	4.29	5.53	5.6	4.9	4.68	5.87	4.57	6.23	4.32	6.1	5.57	5.19	5.17	4.75	4.73	5.42	4.5	3.28	3.98	3.28	5.36	3.65	3.08	4.73	3.36	3.38	3.48	3.93	4.29	3.98	5.05	4.73	4.58	4.95	3.25	3.91	5.14	4.06	3.99	4.33	4.72	3.71	4.05	3.59	4.57	3.72	4.19	3.33
"1552944_a_at"	7.53	7.63	8	7.75	7.97	7.5	7.59	7.35	7.8	7.15	7.45	7.6	7.56	7.4	7.47	7.39	7.43	7.41	7.43	7.11	7.65	7.44	7.29	7.89	7.72	7.6	7.47	7.28	7.65	7.68	7.5	7.54	7.42	7.7	7.26	7.47	7.83	7.51	7.73	7.91	7.42	7.67	7.03	7.36	7.56	7.35	7.28	7.44	7.44	7.48	8.18	7.55	7.67	7.86	8.22	8.07	7.99	7.66	7.87	7.87	7.11	7.87	7.62	8.07	8.12	7.66	8.02	7.48	7.59	8.08	7.39	7.47	7.76	7.62	7.73	7.65	7.71	7.8	7.72	7.66	7.68	8.09	8.1	7.74	8.13	8.41	7.84	7.91	7.93	8.57	7.56	7.82	7.49	7.83	7.79	7.91	7.64
"1552946_at"	3.45	3.76	4.07	3.88	4.13	3.18	3.55	3.73	3.82	3.55	3.87	3.72	3.6	3.33	4.94	3.69	3.59	6.89	5.56	3.41	3.75	3.41	3.75	3.42	5.1	3.59	3.53	3.73	3.62	4.61	3.22	3.72	3.99	3.4	3.51	3.76	3.26	3.37	3.69	3.35	3.81	3.87	4.01	3.61	3.81	3.61	3.61	3.67	3.82	3.49	3.29	3.4	3.52	3.56	3.57	3.99	3.42	4.32	3.52	3.48	3.72	3.67	3.2	3.46	3.57	3.4	3.63	4.01	4.44	3.7	3.93	3.73	4.35	3.67	3.51	3.97	3.61	4.01	3.97	3.94	3.37	3.59	3.6	3.56	3.92	4.45	3.63	3.38	4.07	3.58	3.83	3.72	3.79	3.18	3.65	4.52	3.52
"1552947_x_at"	3.58	3.87	4.07	3.7	3.36	3.97	3.48	3.96	3.92	3.46	3.62	3.94	3.82	3.69	4.67	3.96	3.64	6.07	4.64	3.9	4.07	3.56	4.03	4.08	4.41	3.67	3.8	4.12	3.65	4.21	3.71	3.93	3.79	3.34	3.83	3.67	3.51	3.98	3.75	3.76	4.06	5.04	3.89	3.97	4.06	3.65	3.82	4.06	4.05	3.47	3.72	3.79	4.02	4	3.97	4.09	3.79	4.19	3.57	3.83	3.7	3.9	3.76	3.92	4.06	3.67	3.7	4.08	4.46	4.11	4	4.04	4.08	3.9	3.65	3.91	3.43	4.69	4.09	4.34	4.07	3.7	3.95	3.68	3.79	4.03	3.73	3.68	3.55	3.68	4.08	3.87	3.55	3.39	3.8	4.15	3.98
"1552948_at"	4.4	4.76	4.72	4.44	4.81	4.55	4.67	4.77	4.55	4.54	4.63	4.63	4.31	4.22	4.36	4.31	4.64	4.56	4.5	4.2	4.49	4.4	4.24	4.19	4.45	4.47	4.29	4.5	4.36	4.73	4.42	4.58	4.69	4.67	4.42	4.48	4.53	4.37	4.68	4.53	4.44	4.98	4.53	4.33	4.32	4.36	4.38	4.63	4.33	4.68	4.87	4.76	4.64	4.41	4.77	4.58	4.71	4.19	4.75	4.49	4.67	4.67	4.56	4.44	4.8	4.27	4.66	4.39	4.46	5.5	4.41	4.56	4.9	4.62	4.48	4.81	4.76	4.46	4.7	4.67	4.83	4.45	4.86	4.87	4.46	5.22	4.5	4.61	4.79	4.77	4.16	4.69	4.68	4.57	4.29	4.4	4.23
"1552950_at"	2.85	3	2.97	2.96	2.7	3.02	3.01	3.12	3.27	2.92	2.9	2.83	2.96	2.8	2.97	2.69	2.88	3.09	2.84	2.92	2.81	2.89	2.98	2.88	3.18	2.89	2.97	2.79	2.92	2.63	2.78	2.86	2.67	2.82	2.82	2.82	2.9	2.78	2.94	2.86	2.66	3.68	2.81	2.96	2.96	2.8	2.62	2.92	2.94	2.8	2.94	3.04	2.9	3.02	3.22	3.17	3.26	2.83	2.94	2.92	2.97	3.18	2.9	2.91	3.04	2.87	2.84	2.97	2.82	3.09	2.9	2.98	2.95	2.89	2.78	2.98	3.04	3.25	3.17	3.07	3.26	2.84	3.42	2.72	3.15	3.33	2.76	2.92	2.87	2.95	2.92	2.62	3.26	2.95	2.78	2.74	3.02
"1552952_at"	3.28	4.03	3.23	3.38	3.42	3.67	4.34	3.38	4.09	3.08	3.53	3.12	3.51	3.44	3.48	3.34	3.15	3.22	3.16	2.97	3.04	2.72	3.04	3.03	3.5	3.59	3.61	3.4	3.63	3.47	3.6	3.65	3.09	3.19	3.26	3.39	3.22	3.01	3.53	3.24	3.22	4.56	3.41	3.14	3.56	3.4	2.92	2.93	3.02	3.55	3.83	3.45	3.25	3.06	4.14	4.36	3.34	3.15	3.8	2.84	3.91	3.66	3.25	3.75	3.21	3.49	3.35	3.9	3.22	3.53	2.99	3.41	3.76	2.85	3.43	3.11	3.12	3.98	3.09	4.03	3.15	3.52	4.09	2.97	3.15	3.11	3.81	4.04	3.17	3.51	3.29	3.17	3.17	3.19	3.66	3.93	3.3
"1552953_a_at"	3.87	4.27	3.77	4.02	3.97	4.19	3.99	3.75	3.84	3.87	3.86	3.79	3.35	3.85	3.88	3.92	3.8	3.54	3.6	3.66	3.98	3.86	3.92	3.73	4.18	4.06	3.84	3.83	3.61	3.65	3.79	3.68	3.77	4.17	3.85	3.9	3.86	3.55	4.1	3.87	3.67	4.45	3.71	3.93	3.98	3.72	3.75	3.69	3.84	3.44	3.71	3.67	3.86	3.91	4.28	4.27	3.74	3.68	3.72	3.97	4.05	4.19	3.58	3.99	3.87	3.66	3.68	3.69	3.58	3.78	3.47	3.66	3.78	3.72	3.64	3.78	3.42	3.78	3.89	3.84	4.04	4.03	3.73	3.34	4.03	3.79	3.76	3.73	3.63	3.85	3.6	3.79	3.57	3.9	3.71	3.95	3.64
"1552954_at"	4.05	4.62	3.67	3.68	4.26	3.8	3.84	3.77	4.14	3.82	3.98	4.26	3.53	3.61	3.84	3.68	3.62	3.65	3.57	3.65	3.75	3.78	3.85	3.92	3.68	3.74	3.69	3.6	3.98	3.53	4	5.11	3.4	3.89	3.61	3.88	3.62	3.86	4.38	3.46	3.73	4.76	3.49	3.94	3.83	4.15	3.49	3.65	3.82	4.04	4.47	4.41	3.89	3.91	5	3.93	4.2	3.88	4.02	3.98	3.8	4.06	3.95	3.95	4.11	3.71	3.62	3.82	3.33	4.25	3.67	3.41	3.94	3.51	3.85	3.58	3.96	3.66	3.76	4.64	4.05	4.02	3.55	3.46	3.69	4.38	3.68	3.98	3.66	4	3.57	3.64	3.69	3.78	3.96	3.99	3.67
"1552955_at"	3.9	4.55	4.5	3.99	3.8	3.88	3.98	3.53	4.87	3.81	3.54	3.69	3.99	3.27	3.83	3.57	3.58	3.72	3.53	3.52	3.91	3.71	3.91	3.57	3.79	3.66	3.54	3.74	4	3.76	3.44	3.5	3.49	3.87	3.75	3.82	3.89	3.68	4.06	3.98	3.69	3.69	3.72	4	3.95	3.71	3.67	3.61	4.06	3.84	4.13	4.35	4.29	4.14	4.27	4.39	4.5	3.74	4.34	4.07	4.58	4.14	3.98	4.27	4.2	3.72	4.34	4.07	3.86	4.31	3.74	3.85	4.59	3.82	3.97	4.13	4.21	4.24	3.92	4.12	4.91	3.74	4.95	3.64	4.34	4.22	4	4.41	4.03	4.45	3.5	3.88	4.11	4.57	3.98	4.08	3.64
"1552957_at"	2.87	3.38	3.47	2.98	3.1	3.26	3.21	2.87	3.41	2.99	3.39	2.99	2.92	2.8	3.06	2.91	2.97	2.81	3.04	3.13	3.33	2.92	3.24	2.93	2.98	2.85	3.07	2.88	3.47	3.12	2.94	3.35	2.97	3.1	3	3.27	2.88	3.05	3.24	2.91	2.93	3.45	2.92	3.16	3.17	3.03	2.96	3.14	3.14	3.1	3.53	3.5	3.48	3.28	4.17	3.57	3.94	3.21	3.76	3.49	3.48	3.63	3.21	3.12	3.46	3.26	3.54	3.03	3.21	3.76	3.06	3.03	3.48	3.39	2.82	3.02	3.27	3.07	3.14	3.23	3.01	3.17	3.71	3.36	3.15	3.7	3.29	3.37	3.1	3.41	2.84	3.02	2.78	2.91	3.27	2.99	2.81
"1552960_at"	3.24	3.45	3.43	3.59	3.92	3.31	3.3	3.88	3.35	3	3.51	3.39	3.59	3.52	3.3	3.27	3.52	3.04	3.18	3.58	3.4	3.61	3.75	3.48	3.36	3.4	3.5	3.29	3.35	3.44	3.55	3.19	3.37	3.34	3.19	3.4	3.53	3.43	3.56	3.4	3.39	3.35	3.66	3.39	3.35	3.39	3.48	3.2	3.34	3.35	3.62	3.66	3.4	3.69	3.67	3.48	3.57	3.48	3.35	3.4	3.76	3.62	3.49	3.46	3.68	3.53	3.88	3.49	3.5	3.71	3.26	3.62	3.47	3.44	3.93	3.25	3.77	3.9	3.66	3.23	3.71	3.88	3.65	3.3	3.64	3.7	3.68	3.72	3.29	3.51	3.08	3.28	4.16	3.26	3.4	4.01	3.86
"1552961_at"	3.79	3.89	3.91	4	3.61	3.71	3.66	3.67	4.54	3.52	3.9	3.78	3.76	3.72	3.38	3.78	3.77	3.67	3.76	3.88	3.45	3.72	3.77	3.6	3.54	3.69	3.51	3.6	3.83	3.8	3.72	4.13	3.62	3.85	3.54	3.53	3.56	3.51	3.79	3.75	3.68	4.22	3.66	3.58	3.83	3.61	3.68	3.41	3.53	3.53	3.82	3.54	3.59	3.77	4.08	3.68	3.91	3.77	3.65	3.72	3.85	4.05	3.65	3.55	3.68	3.53	3.95	3.95	3.94	4.64	3.97	3.59	3.6	3.83	3.73	3.81	3.89	3.87	3.83	3.59	4.06	3.64	3.74	4.05	4.32	3.73	3.97	3.84	4.21	3.97	4.15	3.47	3.85	3.53	3.71	3.61	3.78
"1552964_at"	4.42	4.84	4.95	4.72	4.94	4.58	4.14	4.21	4.53	4.4	4.36	4.53	4.54	4.33	4.07	4.4	4.17	4.2	4.22	3.96	4.3	4.31	4.23	4.05	4.22	4.35	3.82	4.13	4.04	4.09	4.52	4.61	4.28	4.48	4.33	4.13	4.2	4.27	4.95	4.39	4.11	4.58	4.16	4.69	4.56	4.35	4	4.15	4.56	4.08	4.62	4.64	4.89	4.63	4.99	4.82	4.57	4.55	4.83	4.5	4.46	4.64	4.55	4.66	4.43	4.52	4.15	4.49	4.28	4.39	3.97	3.95	3.92	4.1	4.58	4.3	4.15	4.46	4.41	4.15	4.9	4.8	4.45	4.06	4.63	5.14	4.06	4.4	4.81	4.42	3.83	4.25	3.89	4.31	4.71	4.42	4.27
"1552965_a_at"	3.72	3.81	3.56	3.57	3.92	3.72	3.68	3.88	3.78	3.78	3.78	3.76	3.88	3.96	3.72	3.66	3.69	3.86	3.61	3.66	3.58	3.85	3.66	3.81	3.57	3.59	3.72	3.68	3.61	3.96	3.67	4.23	3.7	3.94	3.68	3.63	3.72	3.64	3.79	3.79	3.67	4.3	3.55	3.72	3.64	3.69	3.66	3.77	3.75	3.88	3.94	3.79	4.11	3.98	3.84	4.14	4.23	3.64	3.87	3.83	3.45	3.78	4.08	3.8	3.6	3.59	4	3.97	3.83	3.9	3.86	3.57	4.02	4.13	4.19	3.86	3.87	4.11	4.12	3.78	3.96	4.03	3.7	3.67	4.06	4.23	3.91	3.81	3.99	4.14	3.72	3.64	3.89	3.85	3.49	3.61	3.85
"1552967_at"	3.53	4.24	4.14	3.86	3.96	3.84	3.37	3.62	4.05	3.42	3.56	3.58	3.79	3.51	3.29	3.58	3.32	3.57	3.38	3.28	3.58	3.35	3.57	3.42	3.36	3.77	3.3	3.57	3.79	3.38	3.42	3.97	3.49	3.88	3.63	3.41	3.82	3.5	3.7	3.43	3.42	4.3	3.38	3.59	3.67	3.61	3.4	3.46	3.7	3.42	3.91	3.57	4.26	3.68	3.87	4.16	3.93	3.6	3.93	4.04	3.88	3.69	3.66	3.87	3.82	3.5	4.02	4.23	3.89	4.28	3.58	3.65	3.88	4.34	3.66	4	4.23	4.32	4.27	3.96	4.11	4.24	4.98	3.68	4.2	4.53	3.76	4.19	4.13	4.9	3.94	3.62	3.87	4.06	3.6	3.56	4.13
"1552969_a_at"	3.02	3.06	2.94	3.19	3.3	3.72	2.71	3.19	3.05	3.36	3.32	3.34	2.96	3.22	3.4	3.41	3.48	3.62	3.05	3.14	3.28	3.12	2.97	3.02	3.08	2.98	3.15	2.99	3.05	3.22	3.04	3.04	2.94	3.14	2.93	2.99	3.31	2.95	3.11	3.06	3.14	4.11	3.21	3.27	2.91	2.97	3.02	2.93	3	3.11	3.08	3.06	3.09	3.17	3.22	3.21	3.04	2.93	3.19	2.9	3.13	3.08	3.13	2.98	3.22	2.99	3.14	3.05	3.31	3.2	3.41	3.29	3.23	3.24	3.41	3.31	3.14	3.15	3.43	3.57	3.04	3.41	3.28	3.21	3.1	3.32	3.11	3.32	3.33	3.56	3.49	3.01	3.33	3.1	3.08	3.06	3
"1552970_s_at"	2.83	2.84	3.24	3.09	3.06	3.1	2.91	3.25	2.86	2.93	2.88	3.29	2.79	3.09	3.2	3.44	2.97	3.21	3.1	3.04	2.96	3.15	3.08	2.71	2.93	3.07	3.43	2.97	3.36	2.97	3.07	3.06	3.18	3.21	2.95	2.9	2.98	3.18	2.91	3.29	3.01	3.16	3.11	3.43	3.21	2.94	3	3.05	3.13	3.17	3.23	3.37	3.22	3.3	3.54	3.22	3.52	2.95	3.18	3.21	3.15	3.37	3.19	3.16	3.12	3.13	3.38	2.97	2.92	3.67	3.05	3.12	3.13	3.18	3.23	3.25	3.47	2.96	3.17	3.01	3.2	3.31	3.34	3.63	3.35	3.35	2.97	2.79	3.37	3.23	2.97	3.07	3.22	2.93	2.99	2.87	3.13
"1552971_at"	3.34	3.56	3.34	3.38	3.33	3.41	3.46	3.36	3.53	3.33	3.49	3.23	3.33	3.27	3.12	3.18	3.15	3.15	3.38	2.92	2.95	3.08	3.45	3.19	2.98	3.12	3.25	3.13	3.5	3.18	3.26	3.44	2.91	3.25	3.11	3.26	3.02	3.13	3.59	3.25	3.25	3.72	3.3	3.26	3.63	3.11	3.15	3.44	3.15	3.2	3.37	3.41	3.3	3	3.9	3.36	3.71	3.32	3.64	3.35	3.56	3.76	3.34	3.47	3.7	3.32	3.53	3.35	2.98	3.32	3.22	3.06	3.03	3.26	3.06	3.31	3.51	3.36	3.61	3.33	3.97	3.27	3.39	2.83	3.08	3.55	3.86	3.53	3.47	3.91	2.93	3.09	3	3.21	3.32	3.19	3.04
"1552972_at"	2.65	2.71	2.91	2.74	2.64	2.62	2.81	2.82	2.93	3.01	2.75	2.72	2.89	2.7	2.68	2.62	2.56	3.25	2.58	2.67	2.75	2.63	2.53	2.73	2.59	2.53	2.64	2.71	2.85	2.95	2.75	2.75	2.72	2.58	2.48	2.61	2.42	2.59	2.72	2.79	2.53	3.97	2.76	2.83	2.57	2.69	2.66	2.62	2.73	2.74	2.91	2.65	2.72	2.82	2.62	2.73	2.73	2.67	2.67	2.71	2.75	2.64	2.51	2.73	2.59	2.57	2.68	2.78	3.08	2.79	2.75	2.8	3.08	3.11	2.77	2.82	3.22	2.65	2.63	2.98	2.62	2.91	3.16	2.76	2.75	2.88	2.63	2.77	2.78	2.96	2.61	2.69	2.68	3.1	2.68	2.78	2.83
"1552973_at"	3.89	4.23	4.12	3.86	4.11	3.63	4.15	4.14	4.24	3.73	4.13	3.77	4.17	4.08	3.46	3.59	3.9	3.57	3.85	3.57	3.77	3.51	3.79	3.75	3.52	3.12	3.52	3.59	4.18	3.57	3.95	3.98	3.71	3.79	4	3.8	3.75	3.82	4.11	3.96	3.68	3.97	3.59	4.01	4.03	3.9	3.53	3.72	4.04	3.47	4.18	3.87	3.88	4.06	4.1	4.57	4.26	3.63	4.18	3.76	3.97	4	3.78	3.91	3.96	3.93	4.37	4.07	4.04	4.42	4	3.76	4.13	4.17	4.01	3.99	4.22	4.87	3.99	4.25	4.34	3.95	4.35	3.77	4.03	4.3	3.93	4.08	3.79	4.14	3.58	3.82	3.91	3.72	3.99	3.97	3.99
"1552974_at"	2.68	2.78	2.85	2.95	2.83	2.98	2.96	2.75	2.79	2.93	2.96	2.63	2.81	2.79	2.75	2.73	2.62	3.22	2.66	2.76	2.83	2.72	2.83	2.71	2.76	2.55	2.69	2.84	3.03	2.66	2.72	2.86	2.65	2.65	2.68	2.78	2.81	2.57	2.67	2.7	2.65	3.34	2.57	2.69	2.83	2.65	2.72	2.77	2.64	2.6	2.69	2.76	2.72	2.64	2.62	2.91	2.73	2.52	2.76	2.69	2.9	2.67	2.69	2.64	2.67	2.66	3.09	2.86	2.91	3.05	2.99	2.95	2.8	2.92	2.95	3.2	3.25	2.94	2.86	3.05	3.14	3.18	2.98	2.9	2.75	2.94	2.94	3.07	2.81	3.01	2.86	2.86	3.18	2.78	2.66	2.83	2.79
"1552975_x_at"	2.76	2.95	2.87	2.76	2.73	2.75	2.76	2.7	2.96	2.93	3.01	2.81	2.89	2.85	2.86	2.81	2.87	3.01	2.96	2.95	2.67	3	2.94	2.77	2.78	2.9	2.65	2.57	2.96	2.78	2.79	2.94	2.72	2.99	2.83	2.88	2.82	2.65	2.89	2.7	2.81	2.82	2.82	2.73	2.61	2.8	2.88	2.77	2.9	2.7	2.57	2.74	2.75	2.86	2.79	2.82	2.79	2.9	2.81	2.84	2.87	2.61	2.77	2.73	2.77	2.74	3.06	2.94	3.04	3.29	3.12	2.91	2.86	3.04	2.9	3.2	3.22	3.17	2.86	3.09	3.06	2.93	3.09	2.56	3	3.24	3.08	3.14	3.12	3.47	2.96	2.8	3.06	2.92	2.87	2.93	2.88
"1552976_at"	4.09	4.89	4.69	4.49	4.53	4.31	4.48	3.92	4.36	3.98	4.24	4.01	4.24	3.96	4.21	4.42	3.84	4.06	4.22	4.12	4.27	3.83	4.32	4.18	4.42	4.12	4	3.71	4.61	3.87	4.12	4.38	3.98	4.58	4.08	4.42	4.41	4	4.6	4.16	4.33	4.39	3.95	4.67	4.21	4.38	4.22	4.44	4.62	4.34	4.7	4.68	4.82	4.76	5.64	5.06	5.04	4.35	5.16	4.84	4.63	5.17	4.77	5.13	4.92	4.78	4.64	4.7	4.7	5.33	4.26	4.2	4.87	4.73	4.57	4.23	4.64	5.19	4.77	4.71	5.34	4.85	4.75	4.35	4.7	4.99	4.8	4.76	4.45	4.89	4.17	4.21	4.32	4.49	4.4	4.61	4.52
"1552977_a_at"	6.83	5.94	5.65	5.87	7.79	7.2	6.75	6.69	4.69	6.72	6.82	6.64	5.59	7.64	6.42	7.58	7.77	7.38	7.65	7.47	6.65	8.14	6.44	8.07	8.24	7.88	9.06	8.13	6.96	8.01	7.11	6.73	8.76	7.68	7.7	7.49	8.27	8.27	6.82	7.79	7.78	8.19	7.24	6.16	6.7	6.99	7.16	7.85	6.88	7.2	6.33	5.58	6.01	5.9	3.79	3.79	4.64	7.1	5.77	5.72	5.84	4.7	6.66	5.36	5.42	7.07	8.54	6.15	7.74	4.03	7.65	8.16	6.32	8.28	8.46	8.32	7.18	5.14	5.34	6.17	4.71	7.15	6.08	8.15	6.01	3.69	6.49	5.01	6.16	4.5	7.74	7.77	7.46	6.9	6.29	7.28	8.1
"1552978_a_at"	6.46	4.66	4.68	5.04	5.39	4.6	4.98	5.58	4.87	4.93	4.73	5.33	4.77	5.99	5.1	6.28	6.23	6.6	5.83	5.4	5.96	6.43	4.52	5.4	6.03	5.86	5.95	5.34	5.72	5.1	5.9	5.02	5.46	5.83	6.12	5.26	5.09	5.66	4.79	5.27	5.41	4.25	5.75	5.74	5.74	5.35	6.08	6.19	5.91	5.43	4.36	4.86	5.32	5	5.1	5.31	5.62	5.33	5.36	4.9	5.27	5.05	4.93	4.86	4.82	4.87	5.08	4.73	4.45	5.23	4.7	5.53	4.74	4.71	4.83	4.93	4.67	4.22	4.74	4.9	4.73	4.82	4.67	5.62	5	4.95	4.77	4.44	5.26	5.24	4.81	4.9	4.68	5.08	4.97	5.28	5.94
"1552979_at"	2.89	3.33	3.26	3.21	3.15	3	3.28	3.06	3.52	2.93	3.18	3.03	3.05	3.07	3.07	3.08	2.98	3.05	2.92	3.34	3.39	3.26	3.19	2.99	3.31	3.32	2.66	2.99	3.18	3.02	2.88	3.14	2.83	2.93	2.9	3.24	3.12	2.85	2.97	2.98	2.76	3.47	3.08	3.17	3.04	2.98	3.12	2.97	3.13	3	3.62	3.19	3.29	3.26	3.62	3.45	3.89	3.05	3.22	3.47	3.68	4.12	3.25	3.48	3.45	3.17	3.13	3.88	3	3.25	3.06	2.95	3.61	3.36	3.07	2.99	3.1	3.44	3.42	3.19	4.01	3.47	3.36	3.08	3.26	3.83	3.89	3.2	3.1	3.17	2.91	3.04	2.9	3.29	3.21	2.95	3.2
"1552980_at"	3.26	4.13	3.58	4.03	3.61	3.56	3.71	3.24	3.88	3.15	3.39	3.17	3.39	3.43	3.36	3.71	3.4	3.23	3.82	3.04	3.19	3.41	3.41	3.52	3.51	3.45	3.12	3.12	3.79	3.22	3.19	3.86	3.48	3.47	3.2	3.5	3.51	3.39	3.68	3.16	3.25	3.54	3.4	3.51	3.73	3.41	3.26	3.69	3.43	3.15	3.72	3.58	3.79	3.56	3.51	3.6	3.59	3.52	3.5	3.76	3.53	3.78	3.41	3.66	4.18	3.57	3.16	3.62	3.34	4.13	3.8	3.59	3.68	3.59	3.65	3.59	3.49	3.43	4.02	4.07	4.49	3.46	4.2	3.28	3.29	3.62	3.59	3.67	3.66	3.45	3.31	3.19	3.35	3.59	3.13	3.52	3
"1552982_a_at"	4.22	4.7	4.19	3.92	4.16	4.04	3.96	4.03	4.72	4.32	4.54	3.95	4.28	4.52	4.16	3.72	4.16	3.77	3.94	3.94	4.54	3.9	4.23	3.98	3.91	3.81	3.92	4.12	4.65	4.1	4.11	4.62	4.07	4.29	4.13	4.05	3.64	4.01	4.57	4.08	4	4.81	3.95	4.07	3.94	4.29	4.17	4.1	4.13	4.13	4.11	4.4	4.18	4.13	4.47	4.42	4.57	4.25	4.17	4.26	4.87	4.46	4.29	4.21	4.21	4.01	4.3	4.13	3.96	4.46	3.9	4.11	4.34	4.14	4.23	4.37	4.38	4.63	3.95	4.74	4.5	4.32	4.38	3.98	4.29	4.68	3.99	4.63	4.01	4.55	3.95	4.2	3.88	4.15	4.2	4.16	4.35
"1552985_at"	3.78	4.01	3.84	3.73	3.92	3.68	4.01	3.64	3.82	3.59	4.12	3.77	4.29	3.98	3.66	3.46	3.8	3.65	3.89	3.54	4.15	3.76	4.06	3.38	3.68	3.56	3.17	3.39	3.73	3.41	3.55	3.83	3.9	3.83	3.39	3.54	3.61	3.77	4.17	3.68	3.52	3.46	3.34	3.83	3.93	3.87	3.66	3.87	4.1	3.71	4.24	4.08	4.25	4.14	4.48	4.17	4.51	3.75	4.35	3.55	3.76	4.22	3.83	3.9	4.47	3.87	4.05	4.19	3.73	5.23	3.75	3.9	4.34	4.19	4.1	4.37	4.2	4.16	4.09	4.33	4.05	4.5	4.88	3.87	3.93	4.39	4.17	4.4	4.42	4.37	3.84	3.86	4.36	4.43	4.16	3.67	4.26
"1552986_at"	4.04	4.68	4.11	3.95	4.56	3.49	4.27	3.89	4.3	4.26	3.86	4.83	4.25	3.54	4.09	3.75	3.86	4.54	3.62	4.7	4.06	3.9	3.97	3.93	3.93	3.63	3.75	4.21	4.2	3.91	3.83	4.24	3.67	4.3	3.8	3.77	4.55	3.83	4.33	4.61	3.97	4.2	3.73	4.12	3.81	3.92	3.72	3.71	3.93	4.45	4.36	4.6	4.28	4.19	5.21	4.67	4.02	4.16	4.29	4.61	4.06	4.94	4.4	4.18	4.39	4.08	4.2	4.18	4.33	4.74	4.34	3.86	4.27	3.89	3.93	3.75	3.91	4.13	4.35	4.18	4.86	4.56	4.84	4.76	5.02	4.31	4.33	5.69	4.71	4.67	4.27	4.09	4.29	4.48	4	3.99	3.9
"1552987_a_at"	2.94	3	2.87	2.83	2.74	3.04	2.91	3.21	3.19	3.21	3.22	2.77	2.77	2.97	2.55	2.91	2.87	2.66	2.7	3.07	2.74	2.89	3.11	2.83	2.76	2.57	2.75	2.73	2.62	2.71	2.57	2.81	2.78	2.96	2.79	2.88	2.54	2.72	2.78	2.78	2.63	3.32	2.74	2.74	2.85	2.67	2.88	2.67	2.79	2.67	2.69	2.76	3.02	2.85	3.04	2.89	2.83	2.74	2.75	2.87	2.87	2.92	2.65	2.84	2.82	3.02	2.77	2.99	2.98	3.3	2.82	2.95	2.96	2.85	2.9	2.83	3.02	3.04	2.81	3	3.21	2.84	3.19	2.79	2.77	2.8	2.85	2.75	3.1	3.02	2.87	2.77	2.86	2.94	2.65	2.97	2.93
"1552988_at"	2.7	2.95	3.05	2.76	2.76	2.82	2.76	2.87	3.01	2.92	2.82	3.04	3.15	2.79	2.91	3.07	2.81	2.88	2.92	2.87	2.98	2.95	2.75	2.83	2.93	3.01	2.9	2.89	2.9	3.04	2.92	2.84	2.95	2.87	2.73	2.78	2.82	2.84	2.66	2.83	2.81	3.04	3.15	2.87	2.93	2.89	2.98	2.88	2.76	2.87	2.99	2.9	3.04	2.81	2.93	2.94	2.84	2.79	2.96	2.75	2.74	2.95	2.91	2.87	2.9	2.91	3.26	3	3.7	2.99	3.11	3.37	2.95	3.38	3.3	2.99	3.38	3.08	2.88	3.23	2.8	3.18	3.36	3.06	2.93	2.75	3.18	2.91	2.86	3.92	3.24	2.89	3.35	3.06	3.1	2.9	3.37
"1552990_at"	3.18	2.64	3.17	3.16	3.37	3.33	3.28	3.34	3.15	3.39	2.97	2.99	3.12	3.61	3.01	3.34	2.86	3.4	2.94	3.15	3.12	3.15	3.1	3.22	2.99	3.2	3.05	3.19	2.84	3.09	3.32	3.22	3.12	3.2	2.91	3.02	3	3.08	3.31	3.41	3.49	3.68	3.26	2.91	2.92	3.26	3.01	3.04	3.11	3.23	3.03	2.92	3.03	2.89	3.08	3.04	3.05	3.01	3.03	2.97	2.82	3.07	2.81	2.8	3.06	3.33	3.15	3.09	3.25	2.86	2.9	3.09	3.09	3.14	3.13	3.3	3.17	2.98	3.3	3.13	3.33	3.3	3.37	3.17	3.13	3.17	3.27	2.94	3.4	3.29	3.14	3.09	3.1	3.08	3.21	2.96	3.01
"1552991_at"	3.93	4.14	4.03	4.4	4.31	4.49	3.73	3.92	4.14	3.92	4.22	4.25	3.79	3.92	3.75	3.89	3.74	3.54	4.02	3.56	3.66	3.64	3.83	3.84	4.24	3.69	3.65	3.73	3.6	3.69	3.97	4.65	3.93	3.95	3.81	3.96	3.81	4.6	4.15	3.85	3.85	4.4	3.67	3.89	4.06	4.1	4.56	4.32	4.83	4.02	3.99	4.17	4.67	4.07	4.52	3.8	4.42	3.68	4.8	4.54	4.37	3.91	4.03	4.54	4.29	4.24	4.02	4.31	3.76	3.84	3.78	3.62	3.95	3.91	3.76	3.85	4.47	4.91	3.92	4.32	4.64	4.15	3.54	3.52	3.97	4.15	3.91	4	3.48	3.94	3.57	4.04	3.97	3.88	4.02	4.34	3.95
"1552993_at"	2.98	3.03	3.14	3.08	3.01	2.87	2.97	2.92	3.02	2.79	2.99	2.96	3.02	2.89	3	2.99	2.9	2.95	3	3.23	3.09	3	3.05	2.94	3.1	2.89	2.98	3.05	3.28	2.83	3.16	3.26	2.94	2.98	2.95	3	2.86	2.85	2.9	2.78	2.86	3.38	2.95	3.01	2.99	3.14	2.84	2.98	2.91	2.91	2.95	3	3.07	3.05	3.34	3.05	3.07	3.05	3.02	2.88	3.25	2.91	3.01	2.84	2.85	2.98	3.07	3.01	3	2.88	2.98	3.01	2.85	3.05	3.12	2.94	2.92	3.16	3.09	3.06	3.14	3.15	3.27	2.87	3.05	3.18	2.78	3.14	3.14	3.37	2.84	3.01	3.03	2.95	2.96	2.78	3.31
"1552995_at"	5.02	6.01	5.43	5.47	5.6	5.78	5.25	5.61	6.05	5.27	5.66	5.09	5.21	5.23	5.14	5.18	4.77	5.59	4.92	4.98	5.33	4.9	5.61	5.46	5.02	4.7	4.97	4.89	5.38	5.12	4.98	5.07	5.05	5.1	5.18	5.05	5.22	5	5.52	5.28	5.09	4.48	4.86	5.4	5.32	5.46	5.03	5.13	5.09	5.4	5.22	5.05	5.12	5.02	5.66	5.24	5.66	5.24	5.21	5.03	5.2	5.51	5.13	5.07	5.46	5.17	5.32	5.26	5.61	5.73	5.09	4.97	5.47	5.42	5.79	5.21	5.4	5.86	5.5	5.12	5.37	5.48	5.55	4.98	5.6	5.3	5.39	5.75	5.25	5.58	4.93	5.5	4.85	5.6	5.47	4.9	4.65
"1552997_a_at"	4.15	5.52	5.2	4.59	5.13	4.49	5.3	4.4	4.57	4.32	4.54	4.52	4.81	4.33	5.23	4.55	4.36	4.32	4.28	4.84	4.59	4.27	4.27	4.49	4.48	4.68	4.17	4.41	4.78	5.1	4.63	4.25	4.28	4.36	4.47	4.53	4.66	4.04	4.98	4.54	4.35	4.36	4.18	4.74	4.71	4.5	4.28	4.18	4.66	4.91	4.74	5.41	5.2	4.68	5.78	5.96	5.14	4.64	5.35	5.32	4.78	5.28	4.42	4.9	4.94	4.51	4.2	4.41	4.56	5.41	4.29	4.06	4.87	4.62	4.26	4.07	4.31	4.64	4.81	4.66	5.56	4.68	4.78	4.57	4.58	5.12	5	5.11	4.66	4.6	4.46	4.42	4.47	4.46	4.98	4.67	4.81
"1552998_at"	3.29	3.5	3.12	3.38	3.42	3.42	3.27	3.04	3.23	2.83	3.12	3.12	3.16	3.07	3.04	2.81	2.79	3.01	3.33	2.83	3.19	3.15	3.24	3.09	3.14	3.01	2.87	3.07	3.11	3.47	3	3.34	3.12	3.12	3.17	3.24	3.22	3.17	3.51	2.93	3.16	3.16	2.92	3.57	3.21	3.22	3.07	3.15	3.17	3.2	3.25	3.41	3.36	3.54	3.73	3.83	3.26	3.09	3.4	3.62	3.19	3.22	3.32	3.55	3.21	3.3	3.34	3.24	3.22	3.34	3.4	3.08	3.18	3.22	3.57	3.48	3.79	3.19	3.39	3.27	3.78	3.71	3.62	3.1	2.98	3.99	3.18	3.65	3.22	3.3	2.97	2.94	3.28	3.52	3.4	2.89	3.13
"1552999_a_at"	4.07	4.62	4.37	4.19	3.92	4.11	3.95	3.49	4.73	4.02	3.87	3.93	3.77	3.85	3.65	3.74	3.8	3.68	3.91	3.93	3.73	3.98	3.83	4.3	3.89	3.81	3.74	3.85	3.94	3.75	3.83	4.02	3.73	4.1	3.91	3.81	3.84	3.41	3.97	3.78	3.52	4.41	3.97	4.2	3.81	3.97	3.67	3.8	3.91	3.86	4.2	4	4.02	4.16	4.29	4	4.4	4.02	4.14	4.1	3.87	4.61	4.16	4.25	3.98	4.2	4.28	4.16	4.56	3.89	4.32	3.86	4.1	4.27	3.95	4.25	4.31	4.5	4.35	4.42	4.9	4.39	4.51	3.97	4.04	4.15	4.41	4.18	4.04	4.53	4.39	3.68	4.04	4.57	4.07	3.82	3.89
"1553002_at"	3.25	4.17	3.55	3.23	3.84	3.33	3.59	3.09	3.82	3.11	3.25	3.37	3.48	3.06	3.1	3.29	3.22	3.05	2.98	3.18	3.12	3.02	3.48	3.06	3.32	3.11	2.91	3.22	3.68	3.46	3.25	3.54	3.14	3.43	3.15	3.19	3.17	3.1	3.22	3.23	2.97	3.61	3.04	3.76	3.45	3.42	3.1	3.16	3.33	3.72	3.94	3.48	4.24	3.29	3.58	3.61	3.91	3.48	3.72	4.07	3.92	4.3	3.65	3.71	3.38	3.44	4.05	3.46	3.26	3.86	3.08	3.21	3.68	3.59	3.1	3.02	3.59	4.51	3.59	3.46	4.92	3.58	4.08	3.47	3.83	3.95	3.31	3.9	3.76	3.89	3.46	3.12	3.43	4.1	3.36	4.27	3.52
"1553003_at"	4.12	4.97	4.22	4.48	4.44	3.68	4.02	3.93	4.12	4.04	3.82	4.08	3.86	3.75	4.11	3.58	3.71	3.65	3.86	3.46	4.23	3.83	4.04	4.04	3.86	4.08	3.59	3.71	4.26	3.94	3.86	4.49	3.72	4.19	3.98	3.89	4.08	3.7	4.44	4.16	4.18	4.37	3.88	4.46	4.43	4.23	3.97	3.93	4.13	4.13	4.58	4.56	5.01	4.17	5.06	4.36	5.4	4.21	4.46	4.56	4.32	4.62	4.13	4.68	4.78	4.21	3.88	4.41	3.83	4.93	3.89	3.96	4.3	3.89	3.94	3.96	4.36	4.41	4.14	4.49	4.83	4.63	4.45	3.95	4.45	5.16	4.31	4.05	3.94	4.45	4.04	4.29	3.99	4.44	3.95	4.05	4.26
"1553004_at"	3.03	3.3	3.21	3.53	3.41	3.49	3.3	3.05	3.48	3.12	3.13	3.26	3.18	3.2	3.32	3.05	3.16	3.17	3.19	3.22	3.03	3.24	3.19	3.11	3.14	3.17	3.36	3.1	3.27	3.38	3.17	3.33	3.01	3.04	3.23	3.22	3.07	3.08	3.49	3.42	3.31	4.39	3.24	3.3	3.33	2.95	3.07	3.23	3.36	3.27	3.34	3.52	3.25	3.36	3.85	3.39	3.6	3.35	3.51	3.58	3.68	3.52	3.34	3.25	3.74	3.29	3.03	3.3	2.92	3.37	3.12	3.06	3.18	3.1	3.24	3.13	3.21	3.68	3.34	3.27	3.7	3.11	3.19	3.11	3.19	3.36	3.18	3.02	3.09	3.3	3.1	3.34	3.02	3.17	3.63	3.23	3.15
"1553006_at"	3.34	3.82	3.76	3.76	3.81	3.42	3.69	3.18	3.68	3.58	3.45	3.65	3.67	3.15	3.41	3.19	3.25	3.33	3.26	3.26	3.6	3.33	3.66	3.32	3.45	3.57	3.04	3.5	3.49	3.48	3.4	3.54	2.99	3.4	3.13	3.45	3.27	3.18	3.62	3.52	3.34	4.29	3.32	3.65	3.74	3.69	3.41	3.43	3.44	3.18	3.64	4.01	3.39	3.53	4.18	4.18	3.99	3.42	4	3.81	3.37	3.94	3.95	3.68	4.35	3.31	3.16	3.32	3.1	3.69	3.32	3.36	3.36	3.04	3.06	2.93	3.44	3.33	3.94	3.38	4.07	3.5	3.21	3.27	3.36	3.55	3.63	3.6	3.33	3.22	3.32	3.29	3.12	3.44	3.75	3.9	3.33
"1553007_a_at"	3.17	3.46	3.36	3.52	3.15	3.4	3.24	3.76	3.68	3.64	3.14	3.38	3.22	3.19	3.18	3.28	3.4	3.36	3.26	3.47	3.63	3.29	3.54	3.65	3.61	3.64	3.36	3.56	2.92	3.37	3.48	3.97	3.45	3.25	3.5	3.04	3.26	3.27	3.25	3.5	3.34	4.45	3.02	3.64	3.46	3.12	3.24	3.4	3.39	3.66	3.6	3.75	3.78	3.6	3.83	3.7	3.33	3.48	3.35	3.32	3.12	3.31	3.37	3.78	3.42	3.25	3.15	3.57	3.29	3.55	3.06	3.21	3.52	3.35	3.49	3.31	3.62	3.96	3.13	3.44	3.66	3.43	3.14	3.37	3.55	4	3.54	3.06	3.07	3.31	3.37	3.69	3.35	3.3	3.43	3.62	3.89
"1553009_s_at"	4.04	4.35	4.31	4.15	4.57	4.22	4.23	3.64	4.48	3.89	4.01	4.48	4.16	4.24	3.75	4.22	3.71	3.74	3.63	3.81	3.6	4.14	4.64	3.75	3.98	3.98	3.83	3.84	3.69	3.99	4.01	4.02	3.85	3.98	3.84	3.8	3.77	3.83	4.23	4.05	3.64	4	3.74	4.04	3.91	3.92	3.85	4.01	3.96	3.76	3.73	4	4.63	4.34	4.57	4.3	4.13	3.92	4.41	4.33	3.93	4.4	4.04	4.02	4.37	4.08	4.07	3.78	3.69	4.87	3.87	3.72	4.11	3.97	3.94	3.86	4.19	4.33	4.03	4.15	4.35	4.42	4.42	3.91	3.7	4.91	4.08	4.99	3.75	4.21	4.06	3.98	3.83	4.11	4.24	4.15	3.7
"1553011_at"	5.34	5.32	5.1	5.32	4.82	4.83	4.64	4.98	5.35	5.2	4.93	5.1	5.47	5.14	5.25	5.4	5.09	5.28	5.21	5	4.99	5.09	4.98	4.95	4.68	5.08	5.03	4.65	5.39	4.79	5.14	5.67	4.47	5.15	4.99	4.99	5.3	5.07	5.54	4.81	5.26	5.57	4.92	5.34	5.21	5.2	5.34	4.88	5.7	5.12	5.72	5.18	5.89	5.58	5.42	5.29	5.71	5.11	5.57	5.16	4.98	5.45	5.71	5.49	5.78	5.23	5.11	5.16	5.02	5.17	5.15	5.31	5.51	5.21	4.97	4.62	5.38	5.07	5.4	5.54	5.27	5.16	5.38	5.25	5.64	6.07	5.5	5.12	5.28	5.36	5.28	4.94	5.07	5.42	5.32	4.87	4.92
"1553013_at"	3.88	4.47	4.49	4.43	4.75	4.06	4.45	4	4.55	4.63	4.3	4.14	4.18	4.08	4.07	4.15	4.01	3.8	4.15	4.35	4.2	4.26	4.42	4.07	4.23	4.07	3.82	4.11	4.34	4.23	4.03	4.16	3.64	4.02	4.17	4.27	4.06	3.91	4.42	4.24	4.09	3.78	3.7	4.36	4.2	4.28	3.98	4.15	4.32	4.08	4.33	4.52	4.7	4.43	4.67	4.56	4.73	4.33	4.63	4.5	4.63	4.84	4.27	5	4.71	4.36	4.37	4.39	4.03	4.58	4.13	4.25	4.04	4.27	4.3	4	4.46	4.59	4.09	4.51	4.7	4.4	4.52	4.06	4.24	4.87	4.14	4.39	4.42	4.48	4.19	4.37	4.02	4.58	4.51	4.16	4.08
"1553015_a_at"	5.76	5.8	6.6	6.22	7.27	6.18	6.32	5.87	6.77	5.42	6.31	5.73	5.97	6.41	6.23	6.12	6.29	6.37	5.78	6.29	6.06	6.29	6.22	6.14	7.56	6.49	5.82	6.52	6.15	6.7	6.29	7.23	6.66	6.79	6.23	6.91	6.67	6.67	6.12	6.05	6.25	6.86	6.7	6.07	6.76	6.65	6.19	6.6	6.45	6.58	7.05	6.03	6.05	6.01	5.93	6.39	5.94	6.29	6.84	6.77	6.76	5.71	6.48	5.64	6.38	6.28	6.33	6.42	6.1	6.63	6.71	6.45	6.65	6.66	6.74	6.97	6.54	6.59	6.41	6.16	6.43	6.64	6.49	6.52	6.13	5.98	6.78	6.49	5.76	5.46	6.27	6.05	6.74	5.69	5.91	6.23	7.06
"1553016_at"	4.08	4.89	4.74	4.38	4.33	4.07	4.52	4.17	4.49	4.13	4.48	4.26	3.91	4.31	4.26	4.17	3.76	3.86	4.12	4.18	4.24	3.96	4.18	4.09	4.24	4.14	4.05	4.46	4.5	4.57	3.95	4.29	4.13	4.48	4.2	4.27	4.24	3.96	4.54	4.22	4.11	4.79	4.02	4.49	4.27	4.59	3.99	4.42	4.77	4.32	4.73	5.13	4.57	4.45	5.18	5.28	5.18	4.38	4.92	4.43	4.47	4.64	4.57	5.18	4.65	4.44	3.98	4.52	4.06	5.48	3.98	4.07	4.57	4.33	4.3	4.2	4.32	4.92	4.34	4.44	5.24	4.35	5.12	3.96	4.22	4.25	4.53	4.59	4.23	4.49	4.02	4.45	4.4	4.52	4.2	4.22	4.22
"1553019_at"	5.36	6.19	6.07	5.76	5.96	5.69	6.13	5.73	5.96	5.44	5.82	5.63	5.85	5.45	5.83	5.51	5.25	5.2	5.47	5.48	6.24	5.53	5.59	5.42	5.61	5.55	5.44	5.52	6.22	5.52	5.82	6.03	5.28	5.69	5.37	5.66	5.45	5.68	5.8	5.46	5.33	6.05	5.18	6.12	5.93	5.62	5.63	5.68	5.71	5.76	5.92	6.42	6.37	5.95	6.89	6.06	6.66	5.95	6.36	6.06	5.89	6.42	5.94	6.27	6.22	5.85	5.72	6.08	5.91	6.69	5.74	5.95	6.23	5.79	5.68	5.45	6.19	6.24	6.02	6.41	6.89	6.04	6.56	5.63	5.86	6.51	6.03	5.93	5.88	6.79	5.29	5.53	5.77	5.97	5.76	6.28	5.91
"1553020_at"	3.22	4.2	3.55	3.66	4.05	3.57	3.32	3.13	3.79	3.63	3.45	3.17	3.87	3.38	3.22	3.12	3.33	3.85	2.87	3.68	3.55	3.12	3.56	3.36	3.36	3.74	3.03	3.25	3.64	3.05	3.54	3.8	2.98	3.18	3.19	3.08	3.16	2.98	3.6	4.06	3.26	3.39	3.1	3.54	3.52	3.58	3.36	3.4	3.65	2.99	3.35	3.4	3.25	3.88	3.5	3.52	3.69	3.28	3.5	3.35	2.97	3.52	3.57	3.54	3.68	3.36	3.4	3.59	3.47	3.77	3.67	2.96	3.45	3.21	3.08	3.26	3.11	3.38	3.67	3.55	3.55	3.37	3.14	3.25	3.69	3.54	3.54	3.41	3.49	3.54	3.41	3.32	3.39	3.33	3.76	3.94	3.13
"1553021_s_at"	3.88	4.1	3.56	4.11	3.79	3.81	4.08	4.09	4.1	4.1	4.09	3.87	3.76	4.07	3.79	4.03	3.89	5.04	4.06	4.42	3.99	4.18	3.86	5	3.83	3.92	3.91	3.7	3.94	3.91	3.93	3.89	4.51	4.21	4.21	4.46	3.7	4.14	3.92	4.11	4.36	4.38	3.58	3.67	3.77	3.91	3.88	4.05	3.94	3.96	3.92	3.92	3.71	3.83	3.72	3.68	3.38	3.81	3.74	3.45	3.63	3.68	3.95	3.58	3.5	4.04	4.51	3.96	4.07	3.77	3.89	4.36	3.81	4.43	4.17	3.89	4.03	3.74	4.14	3.96	4.34	4.32	3.78	4.12	4.14	4.1	3.71	3.92	3.97	3.98	3.87	3.99	3.83	4.42	3.84	4.07	4.18
"1553022_at"	2.93	2.87	2.91	3.18	3.03	3.02	3.01	2.96	3.04	2.95	2.68	2.79	2.99	3	2.93	2.79	3.05	2.84	2.89	2.75	2.88	2.67	2.93	2.88	2.69	3.09	2.8	2.63	2.88	2.62	2.94	2.97	2.81	2.89	2.94	3.02	2.89	2.67	2.97	2.72	2.76	3.69	2.88	2.84	2.85	2.81	2.78	2.82	3.01	2.74	2.93	3.22	3.07	2.97	2.99	3.27	3.12	2.83	2.99	2.92	2.87	2.98	2.91	2.92	3.09	2.9	3.03	2.86	2.82	3.1	2.75	2.81	2.92	2.96	2.97	3.29	2.85	2.99	2.89	2.95	2.96	2.93	2.82	2.96	2.71	2.99	3.05	2.85	2.79	3.03	2.9	2.84	2.74	3	2.88	2.86	2.89
"1553023_a_at"	4.13	4.29	4.03	4.05	4.47	4.04	4.66	3.98	4.16	4.32	4.37	3.97	4.18	3.71	4.01	4.13	4.01	3.79	4.11	4.01	4.28	4.06	3.89	3.98	3.92	4.14	3.86	3.99	4.1	4	4.08	4.53	3.9	4.17	4.34	4.23	4.16	4.19	4.26	4.23	3.97	4.74	3.94	3.93	4.09	4.14	4.04	4.08	4.3	4	4.19	4.3	4.19	4.46	4.21	4.24	4.3	4.28	4.26	4.15	4.39	4.25	4.35	4.3	4.28	4.28	4.26	4.14	3.63	4.2	3.82	3.97	4.31	4.05	4.02	3.99	4.12	4.05	4.14	4.17	4.63	4.17	4.05	4.22	4.22	4.43	4.17	4.24	4.26	4.14	3.86	4.1	4.09	4.14	4.18	4.37	4.64
"1553024_at"	3.16	3.85	4.27	3.46	3.5	3.09	4.12	3.02	3.61	3.25	3.3	3.61	3.47	3.05	3.99	3.5	3.04	2.8	3.04	3.34	3.46	3.31	4.02	3.18	3.05	3.46	3.22	3.4	3.59	3.19	3.09	3.55	3.2	3.27	3.04	3.23	3.24	3.04	3.34	3.04	3.09	3.4	3.03	4.14	3.68	3.31	3.19	3.33	3.65	3.32	4.47	4.26	4.15	3.64	4.92	4.99	5.12	3.74	4.3	4.97	4.74	3.62	3.57	4.08	4.22	3.34	3.21	3.41	3.06	3.1	3.22	2.93	3.79	2.85	2.99	3.01	3.37	4.3	3.25	3.61	3.22	3.02	3.92	3.21	3.58	4.36	3.8	4.29	3.82	3.66	3	3.11	3.35	3.54	3.61	4.72	3.66
"1553025_at"	3.58	4.03	3.75	3.88	4.2	4	3.7	3.88	4.66	4	3.8	4.12	3.82	3.64	3.79	3.65	3.6	3.54	3.73	3.78	3.64	3.68	4.33	3.28	3.95	3.52	3.63	3.44	3.95	3.76	3.66	4.33	3.67	4.15	3.72	3.4	3.5	3.56	3.84	3.39	3.59	4.1	3.41	3.73	3.96	3.84	3.66	3.55	3.84	3.64	3.96	4.11	3.95	3.81	4.66	3.9	4.63	3.64	3.89	3.9	3.83	4.36	3.98	3.87	4.03	4.18	3.96	4.14	3.65	4.84	3.74	3.56	4.13	3.53	4.09	3.83	4.13	4.59	4.06	4.4	4.41	4.03	4.05	3.59	3.94	3.91	4.26	4.38	3.7	4.41	3.88	3.95	3.6	3.93	4.06	3.55	3.7
"1553027_a_at"	4.03	4.15	4.05	4.16	4.39	3.97	3.85	3.73	4.27	4.17	3.74	3.82	4.3	3.92	4.1	3.89	3.97	3.67	4.15	3.8	3.82	3.78	3.98	3.87	4.07	4.05	3.9	3.96	4.31	3.91	3.8	3.92	3.95	4.03	4.01	4.02	3.8	3.8	4.24	3.84	4.3	3.76	4.02	4.05	3.92	4.1	4.05	3.81	4.16	3.96	4.07	4.39	4.63	4.16	4.91	4.82	4.88	3.89	3.98	4.23	4.19	4.36	4.62	4.25	4.53	4.03	4.07	4.02	3.87	3.99	4.07	3.64	3.94	3.69	4.03	3.46	3.83	4.48	4.36	3.79	4.83	4.17	4.25	3.62	4.17	4.7	4.52	4.18	4.21	4.08	4.03	3.93	4.4	4.27	5.65	3.91	4.22
"1553028_at"	3.43	3.61	3.77	3.86	3.9	3.58	4.14	3.59	3.81	3.46	3.92	3.33	3.4	3.48	3.58	3.3	3.54	3.46	3.39	3.47	3.49	3.54	3.48	3.66	3.48	3.6	3.31	3.43	3.53	3.6	3.6	3.77	3.71	3.7	3.66	3.63	3.45	3.32	3.48	3.63	3.49	5.18	3.46	3.44	3.82	3.44	3.37	3.39	3.56	3.55	3.6	3.9	3.75	3.54	4.19	3.53	3.61	3.45	3.69	3.72	3.98	3.8	3.68	3.83	3.85	3.31	3.67	3.58	3.17	3.62	3.25	3.59	3.44	3.52	3.61	3.61	3.71	4.02	3.65	3.53	3.67	3.69	3.55	3.29	3.21	4.23	3.81	3.68	3.67	4.03	3.36	3.51	3.39	3.39	3.76	3.9	3.59
"1553030_a_at"	3.75	4.24	3.87	3.63	3.35	3.35	4.21	3.53	3.78	3.95	3.78	3.63	3.76	3.79	4.02	4.13	4.02	3.91	3.54	3.34	3.64	4.4	3.46	4.09	3.8	3.8	3.77	3.85	3.58	3.69	3.57	3.38	3.65	3.75	3.58	3.78	3.58	3.95	3.6	3.85	3.46	4.67	3.54	3.86	3.92	3.61	3.59	3.72	3.59	3.82	3.6	3.77	3.7	3.75	3.92	4.47	3.72	3.65	4.07	3.81	3.59	3.85	3.61	3.92	3.54	4.2	3.69	3.42	3.84	3.68	3.66	4.05	3.57	3.52	3.58	3.46	3.84	3.43	3.71	3.36	3.37	4.11	3.58	3.81	3.62	4.09	3.96	3.51	3.63	3.54	3.79	3.62	3.46	3.91	3.76	3.69	3.71
"1553031_at"	3.95	4.25	3.91	4.16	4.1	4	4.35	3.98	4	4.21	4.24	4.15	3.99	3.7	4.58	3.46	3.78	3.71	3.69	3.83	3.75	4	4.25	4.17	3.7	4.05	3.69	3.8	3.93	4.01	4.08	4.26	4	3.92	3.85	3.8	4.14	4.16	4.53	3.74	4.01	5.05	3.77	4.02	4.46	4.08	3.92	3.99	4.27	3.9	4.18	4.7	4.33	3.95	4.9	4.79	4.56	3.99	4.17	4.34	4.4	4.65	4.1	4.49	4.42	3.68	3.75	4.28	3.71	4.46	4.09	3.81	4.07	3.62	3.49	3.81	3.79	4.86	4.36	4.24	4.18	4.3	4.12	3.8	4.18	4.6	4.05	4.28	4.36	4.11	3.56	3.81	3.57	3.92	4	4.11	4.05
"1553032_at"	3.04	3.3	3.09	3.25	3.4	3.18	3.3	3.11	3.51	2.91	3.13	3.16	3.1	3	2.91	3.18	2.98	2.71	3.11	3.27	3.1	2.96	3.05	3.08	3.05	3	3.23	3.11	2.97	3.26	3.26	3.43	3.28	3.13	3.13	3.05	3.01	3	3.15	2.99	2.76	3.25	2.9	3.22	3.06	3.07	3.15	2.99	3.25	3.02	3.2	3.4	3.26	3.44	3.68	3.16	3.58	3.25	3.38	3.31	3.08	3.23	3.19	3.49	3.38	3.08	3.28	3.48	3.16	3.45	3.22	3.11	3.34	3.15	3.41	3.13	3.27	3.55	3.19	3.62	3.87	3.52	3.73	3.2	3.38	3.68	3.38	3.25	3.22	3.37	3.05	3.15	3.16	3.31	3.18	3.52	3.05
"1553033_at"	2.99	3.33	3.31	3.22	3.18	3.37	3.55	3.23	3.61	3.16	3.05	3.18	3.16	2.88	2.99	3.25	3.15	2.82	3.15	3.19	2.84	3.03	3.51	3.09	2.94	3	3.04	3.02	3.32	3	3.25	3.3	3.29	3	2.94	3.18	3.07	3.13	3.38	3.19	3.03	3.47	3.02	3.34	2.94	3.22	2.84	2.98	3.19	3.14	3.35	3.69	3.43	3.18	3.76	3.45	3.19	3.25	3.3	3.43	3.27	3.26	3.26	3.33	3.44	3.29	3.08	3.12	3.06	3.27	3	2.74	3.4	2.8	2.92	2.92	3.15	3.18	3.23	3.26	3.58	3.31	3.35	3.15	2.97	3.39	3.11	3.33	3.14	3.02	2.96	3.08	2.97	3.15	3.09	3.15	3.03
"1553034_at"	3.01	3.54	3.19	3.54	3.73	3.5	3.28	3.02	3.53	3.19	3.1	2.97	2.91	3.61	3.47	3.56	4.41	5.03	4.12	3.15	3.16	4.08	2.98	3.54	3.85	3.9	3.91	3.89	3.42	3.44	3.21	3.96	3.94	3.81	3.37	3.78	3.96	5.91	3.22	3.72	4.13	3.94	3.97	3.79	3.52	3.76	3.51	3.77	3.42	3.38	3.66	3.32	3.83	3.74	3.49	3.17	3.26	3.55	3.75	3.41	3.08	3.47	3.24	3.5	3.73	3.33	3.97	3.55	3.81	3.43	3.55	3.54	3.51	4.31	4.04	4.75	3.67	3.59	3.27	3.88	4.17	3.91	3.48	4.02	3.07	4.31	3.75	3.41	3.49	3.66	4.03	3.45	3.55	4.25	2.8	3.13	3.23
"1553036_at"	3.05	3.92	3.72	3.38	3.49	3.15	3.49	3.15	3.63	3.43	3.3	3.25	3.54	3.23	3.09	3.31	3.12	3.28	3.26	3.04	3.42	2.89	3.29	3.24	3.48	3.29	3.05	3.4	3.68	3.27	3.49	3.74	3.16	3.17	3.37	3.48	3.16	3.21	3.68	3.17	3.51	3.2	3.18	3.32	3.73	3.54	3.36	3.31	3.48	3.32	3.18	3.45	3.64	3.34	3.97	4.03	3.68	3.07	3.27	3.51	3.63	4	3.42	3.5	3.39	3.3	3.43	3.31	3.22	3.63	3.26	3.02	3.41	3.17	3.15	3.04	3.29	3.66	3.16	3.32	3.22	3.69	3.18	3.32	3.54	3.48	3.54	3.48	3.39	3.36	3.4	3.11	3.15	3.24	3.43	3.35	3.28
"1553037_a_at"	3.64	3.72	4.2	3.63	3.98	4.16	4.02	3.59	3.89	3.86	4.28	3.76	3.96	3.96	3.77	4	3.64	3.67	3.7	3.97	3.71	3.94	3.73	3.77	3.63	3.68	3.46	3.73	3.67	3.73	3.79	3.84	3.72	4.23	3.79	3.58	3.62	3.81	3.85	3.66	3.84	4.58	3.56	3.81	3.85	3.84	3.56	3.7	3.53	3.51	3.59	3.78	4.06	3.69	4.24	4.17	3.96	3.75	3.96	3.86	3.51	3.74	3.85	4	4.08	3.66	3.79	3.9	3.89	3.76	3.69	3.77	3.76	3.88	3.81	3.86	4.35	4.38	4.05	4.31	4.81	3.84	3.92	3.75	3.59	4.05	4.19	4.29	4.03	4.24	3.9	4.12	3.8	3.85	3.93	3.87	3.71
"1553039_a_at"	6.02	6.96	6.7	6.72	6.93	6.9	6.62	6.13	6.96	6.22	6.37	6.29	6.69	6.27	6.7	6.13	6.06	6.1	6.13	6.1	6.46	6.62	6.6	6.41	6.32	6.41	6.19	6.31	6.48	6.71	6.13	6.6	6.62	6.65	6.35	6.6	6.35	6.32	6.79	6.29	6.28	7.18	5.98	6.62	6.57	6.5	6.15	6.11	6.74	6.41	6.62	7.12	6.91	6.71	7.35	7.4	7.3	6.44	6.85	7.05	6.51	7.2	6.61	7.15	7.04	6.8	6.35	6.6	6.32	7.13	6.49	6.23	6.88	6.28	6.8	6.35	6.58	6.96	6.79	7.03	7.43	6.85	6.92	6.42	6.73	7.24	7	6.68	6.46	6.88	6.34	6.51	6.31	6.75	6.45	6.72	7.02
"1553041_at"	4.02	4.13	4.36	4.25	4.18	4.26	4.37	4.14	4.09	4.45	4.01	4.13	4.31	4.09	3.83	3.8	3.43	3.92	4.17	4.44	4.33	4.09	4.19	4.31	4.3	4.23	3.68	3.97	4.55	3.85	3.96	4.33	4.11	4.6	4.14	4.16	4.16	4.11	4.56	4.15	4.09	4.14	4.17	4.19	4.17	4.31	4.04	4.01	4.04	4.54	4.32	4.26	4.2	4.48	5.53	4.52	4.67	4.28	4.74	4.6	4.53	4.47	4.33	4.46	4.59	4.28	4.16	4.31	4.2	4.8	4.43	4.23	4.5	4.07	4.1	4.31	4.77	4.51	4.29	3.92	4.51	4.41	4.16	4.27	4.06	4.34	4.17	4.01	4.34	5.07	4.41	4.09	3.95	4.28	4.63	4.6	4.21
"1553042_a_at"	6.91	5.68	5.5	5.34	5.98	5.61	5.72	9.2	6.71	6.03	5.51	7.98	5.99	5.74	6.72	5.83	6.6	5.51	4.5	5.42	6.31	8.68	6.69	7.79	5.29	5.31	5.9	5.92	7.96	5.81	6.61	5.53	6.13	7.76	5.37	6.82	7.25	5.61	6.48	7.85	6.29	6.77	5.45	4.1	4.69	5	5.23	5.79	4.5	6.98	5.4	5.21	4.86	7.57	5.52	4.79	5.54	4.95	5.81	4.79	5.23	5.87	6.55	4.31	5.54	5.56	6.42	4.85	5.11	4.96	4.36	5.29	4.86	5.54	6.19	7.03	6.36	6.64	6.51	4.64	5.51	5.7	5.53	7.85	7.69	6.27	6.51	6.82	5.48	4.99	6.18	7.98	7.52	5.24	9.39	5.93	6.51
"1553043_a_at"	5.13	5.63	4.94	5.62	5.75	6.32	6.38	4.82	5.3	4.96	4.68	5.33	5.96	5.16	5.26	6	7.51	8.13	7.37	4.63	5.34	4.87	5.12	7.32	6.1	4.94	7.68	6.71	5.3	5.9	6.16	5.3	6.22	5.56	4.82	5.01	6.33	5.94	5.47	4.78	6.24	4.58	6.63	6.1	6.6	6.52	6.08	6.51	5.97	6.35	5.76	5.22	5.93	5.15	5.98	6.46	5.61	5.69	5.93	5.94	6.27	5.31	6.02	5.71	6.03	6.53	5.56	5.85	6.09	6.47	5.97	7.71	5.88	7.46	6.59	5.71	6.24	5.08	5.21	5.07	6	6.35	5.88	6.88	4.9	5.93	5.14	6.34	5.63	5.76	6.15	5.79	5.25	5.79	5.39	6.97	6.25
"1553044_at"	3.79	4.18	4.24	4.08	4.1	4.23	3.99	3.46	4.01	3.61	3.88	3.58	4.08	4.06	3.69	3.63	3.63	3.88	3.62	3.53	3.5	3.58	3.87	3.57	3.86	3.96	3.51	3.4	4.31	3.84	3.56	4.41	3.42	3.68	3.83	4.03	4.03	3.84	3.91	3.52	4.03	4.24	3.57	3.83	4.05	3.65	3.7	3.7	3.83	3.56	4.21	4	4.41	4.1	4.55	4.7	4.84	3.85	4.25	4.5	3.85	4.63	3.95	4.21	4.4	4.08	3.64	4.14	3.76	4.67	4.14	3.96	4	3.71	4.04	3.91	3.66	4.43	3.93	3.92	4.87	4.11	4.26	3.66	4.22	3.99	3.74	3.91	3.77	4.24	3.48	4.09	3.92	3.81	4.29	3.78	3.36
"1553045_at"	3.39	3.6	3.99	3.75	3.45	3.59	3.94	3.39	3.96	3.22	3.47	3.54	3.3	3.47	3.82	3.43	3.64	3.51	3.13	3.24	3.8	3.38	3.73	3.56	3.48	3.62	3.32	3.47	3.56	3.58	3.53	3.35	3.43	3.5	3.28	3.73	3.44	3.3	3.61	3.53	3.11	3.58	3.28	3.33	3.52	3.68	3.36	3.28	3.85	3.36	3.57	3.71	3.73	3.53	4.26	3.59	4.12	3.66	3.6	3.47	3.43	3.64	3.72	3.77	3.69	3.54	3.68	3.63	3.35	4.07	3.08	3.28	3.24	3.56	3.56	3.32	3.52	4.02	3.56	3.63	3.71	3.73	3.48	3.66	3.55	3.77	3.58	3.56	3.2	3.87	3.66	3.59	3.6	3.65	3.6	3.35	3.56
"1553046_s_at"	5.79	5.86	5.68	5.73	5.62	5.79	5.82	5.86	6.03	5.68	5.49	5.59	5.45	5.91	5.75	5.18	5.47	5.81	5.61	6.21	5.84	5.49	5.53	5.45	5.28	5.46	5.45	5.57	6.15	5.19	5.74	5.97	5.46	5.74	5.73	5.61	5.54	5.48	5.63	6.37	5.46	5.91	5.4	5.27	5.68	5.57	5.56	5.38	5.7	5.77	5.57	5.55	5.61	5.56	6.13	5.85	5.65	5.49	5.76	5.75	5.43	5.6	5.66	5.38	5.66	5.47	5.27	5.44	5.82	5.28	5.53	5.81	5.36	5.45	5.98	5.29	5.41	5.74	5.66	5.76	5.6	5.62	5.57	5.38	5.54	6.25	6.06	6.13	5.38	5.09	5.67	5.59	5.39	5.43	5.59	5.23	5.31
"1553047_at"	5.13	5.51	5.13	5.24	5.22	5.2	5.94	5.35	5.36	5.07	5.66	5.11	4.99	5.42	5.22	4.85	5.29	5.08	5.03	5.18	5.28	5.29	5.2	5.09	5.2	5.1	5.1	5.17	4.88	5.22	4.76	5.49	5.03	5.27	5.46	5.16	5.26	5.11	5.57	5.07	5	5.09	4.99	5.49	5.38	5.22	5.11	5.09	5.13	5.08	5.84	5.92	6.45	5.45	6.64	5.95	6.39	5.28	5.85	5.4	5.57	5.31	5.4	5.58	6.07	5.49	5.45	5.65	5.02	5.67	4.64	5.1	5.2	4.89	5.57	5.01	5.27	5.78	5.25	5.33	5.7	5.66	4.9	5.17	5.09	5.45	5.88	5.12	5.4	5.99	5.44	5.25	5.04	5.42	5.04	4.93	5.41
"1553048_a_at"	3.85	3.7	4.06	3.92	3.95	4	3.83	3.76	4.01	3.77	4.08	3.62	3.57	4.2	3.68	4	3.98	3.89	3.36	3.65	3.71	3.85	3.54	3.97	3.53	3.82	3.94	3.54	3.43	3.85	3.99	3.69	4.7	3.75	3.57	3.95	3.81	4.32	3.52	3.81	3.63	4.2	3.84	3.53	3.91	3.66	3.68	4.03	3.48	3.83	3.84	3.87	3.85	3.85	3.42	4.09	4.05	3.29	3.76	3.7	3.83	3.76	3.81	3.64	3.79	3.68	3.79	3.35	4.05	3.95	3.96	3.66	4	3.99	3.42	4.36	4.09	3.8	3.9	3.76	3.78	4.17	4.05	3.45	3.47	3.51	3.83	3.66	3.61	4.06	4.01	3.8	3.94	3.6	3.6	3.63	4.04
"1553051_s_at"	3.76	4.12	3.76	3.57	3.92	3.75	3.55	3.62	4.03	3.6	3.98	3.45	3.73	3.68	3.5	3.57	3.5	3.75	3.57	3.85	3.94	3.66	3.9	3.62	3.79	3.63	3.58	3.35	3.55	3.44	3.54	3.79	3.68	3.61	3.78	3.69	3.69	3.44	3.84	3.61	3.59	4.01	3.57	3.55	3.54	3.6	3.65	3.49	3.8	3.66	4.11	3.78	4.22	4.08	4.4	4.06	4.17	3.85	3.87	3.82	4.1	3.96	3.73	3.71	3.88	3.64	3.84	3.96	3.77	4.2	3.39	3.73	3.51	3.72	3.66	3.61	3.92	3.62	3.63	3.84	3.95	3.96	4.15	3.74	3.68	4.21	3.81	3.75	4.14	3.84	3.59	3.66	3.7	3.85	3.63	3.44	3.95
"1553052_at"	3.03	3.74	2.97	3	3.01	3.03	3.33	2.71	3.21	3.22	3.04	3.09	2.99	2.84	2.79	2.86	2.95	2.84	3.07	3.18	3.03	2.85	2.98	2.77	3.03	2.89	2.98	2.68	2.93	2.88	2.9	3.15	3.11	2.93	3.01	2.85	2.86	2.94	3.07	2.8	2.73	3.86	2.84	3.01	2.95	3.01	2.66	2.91	2.86	2.99	3.03	3.35	3.11	3.44	3.17	3.47	3.15	2.93	3.16	3.26	3.03	3.01	3.02	3.34	3.3	3.11	2.72	3	3.05	3.05	2.91	3.26	3.27	3.02	2.9	3	3	3.09	2.92	3.59	3.22	2.83	3.34	3.16	3.35	3.32	3.13	3.06	2.91	3.09	2.83	2.89	3.05	2.82	2.93	2.95	3.05
"1553053_at"	3.57	4.17	4.06	4.05	3.86	3.73	3.99	3.71	3.63	3.76	3.61	3.89	3.94	3.66	4.04	3.19	3.31	3.88	3.61	3.56	3.81	3.7	3.92	3.33	3.65	3.72	3.55	3.35	4.13	3.29	3.64	3.92	3.46	3.61	3.47	3.65	3.69	3.57	3.88	3.56	3.63	4.83	3.47	3.53	3.7	3.56	3.38	3.39	3.72	3.65	3.56	3.96	3.62	3.3	3.84	4.57	4.1	3.77	4.08	3.79	3.54	3.89	3.83	3.71	4.07	3.54	3.56	3.91	3.64	4.31	3.7	3.55	3.88	3.62	3.51	3.59	3.74	3.75	3.6	3.81	4.49	3.63	3.92	3.52	3.7	3.71	4.2	3.78	3.69	3.97	3.75	3.57	3.52	3.52	3.7	3.79	3.74
"1553055_a_at"	3.34	3.5	2.92	3	3.08	2.94	3.12	3.42	3.02	3.72	3.46	3.39	3.55	3.03	2.89	2.89	3.15	3.05	3.03	2.99	3.09	3.04	3.2	3.19	3.09	4.02	2.94	3.15	3.13	3.71	3.23	3.08	2.94	3.18	3.21	3.15	3.04	2.85	3.18	3.04	3	4.28	3.07	3.19	3.11	3.2	3.21	3.03	3.14	3.08	3.11	3.56	3.36	3.51	3.75	3.4	3.19	5.12	3.02	3.34	3.18	3.17	3.29	2.97	3.19	3.11	2.87	2.96	3.1	2.96	3.25	2.92	3.14	3.02	2.98	2.98	3.32	3.16	3.19	3.05	3.13	3.1	3.15	2.92	3.23	3.13	2.94	3.22	3.19	3.03	2.85	3.22	2.9	3.02	3.14	3.54	3
"1553057_at"	3.53	4.01	4.09	3.64	3.81	3.96	4	3.74	3.84	4.13	3.84	3.59	3.69	3.88	3.65	3.45	3.5	3.7	3.72	3.43	3.99	3.77	3.69	3.98	3.67	3.63	3.49	3.8	4.23	3.71	3.85	4.08	3.77	3.74	3.96	3.51	3.77	3.84	3.97	3.89	3.69	3.94	3.45	3.92	3.92	3.79	3.47	3.66	3.85	3.59	3.83	4.2	4.34	3.9	4.22	4.14	4.55	3.76	3.94	3.98	3.95	4.11	3.95	4.4	4.38	3.75	4.12	4.08	3.88	4.64	3.68	3.97	3.69	3.64	4.01	3.59	3.78	3.99	4.03	4.48	4.4	4.03	4.23	3.64	3.96	3.65	3.94	4.17	4.04	4.46	3.59	3.97	3.75	4.02	3.94	3.68	3.98
"1553058_at"	3.57	3.92	3.71	3.93	3.72	4.18	3.86	4.34	3.92	3.72	3.8	3.7	3.42	3.7	3.67	3.63	3.64	3.86	3.57	4.04	3.84	3.45	3.83	3.91	3.69	3.57	3.58	3.6	3.8	3.45	3.76	3.74	3.74	3.74	4.07	3.83	3.64	3.66	3.78	3.74	3.72	4.81	3.61	3.67	3.61	3.46	3.41	3.57	3.6	3.82	3.73	3.94	3.67	3.6	4.13	4.25	3.54	3.41	3.86	4.04	3.6	4	3.84	3.74	3.51	3.8	3.98	3.64	3.87	3.78	3.55	3.9	3.55	3.56	3.74	3.93	3.82	4.06	3.79	3.93	4.26	3.79	4.11	4.13	3.75	3.58	3.97	4.17	3.68	3.69	3.6	3.81	3.87	3.78	3.83	4.13	3.91
"1553059_at"	3.02	3.56	3.71	3.91	3.89	3.28	3.77	3.45	3.74	3.56	3.48	3.3	3.41	3.34	3.48	3.25	3.1	3.05	3.33	3.28	3.64	3.41	3.45	3.57	3.44	3.29	3.3	3.32	3.57	3.36	3.14	4.16	3.19	3.5	3.24	3.22	3.57	3.33	3.56	3.29	3.26	3.77	3.34	3.53	3.38	3.4	3.38	3.37	3.4	3.55	3.47	3.75	4.04	3.39	4.1	4.09	3.75	3.54	3.59	3.7	3.66	3.82	3.47	3.83	3.42	3.62	3.29	3.78	3.54	4.28	3.48	3.19	3.61	3.56	3.3	3.42	3.53	4.29	3.46	3.92	3.53	3.65	3.66	3.43	3.72	3.79	3.88	3.73	3.33	3.4	3.25	3.27	3.4	3.68	3.51	3.61	3.47
[truncated: 26,400,504 more chars]
